# Supplementary material for: Ancient Tethyan Vicariance and Long-Distance Dispersal Drive Global Diversification and Cryptic Speciation in the Red Seaweed Pterocladiella
Source: Front Plant Sci. 2022 Jun 2;13:849476. doi: 10.3389/fpls.2022.849476 (PMC9201827; doi:10.3389/fpls.2022.849476)
Supplement: Supplementary file 1 [file Table_1.XLSX]

## Sheet: Table S1
Supplementary Table S1. List of specimens used for molecular analyses: taxon name, voucher-code, collection information, GenBank accession numbers. Bold indicates sequences generated in this study.
Species	Voucher-code	Collection code	cox1	cob	psaA	psbA	rbcL	realms	Collection site	Country	Collection date	Latitute	Longitude	Collector
P. andresii	CNU012838	-	MF511706	OL809802	OL809842	OL809878	MF511709	EP	Chungungo, Coquimbo, Chile	Chile	20111027	-29.4496	-71.3075	S.M. Boo, K.M. Lee
P. australafricanensis	IBC0584	-	KT208063	-	-	-	KT208127	WA	Enseada Azul, Meaípe, Espírito Santo, Brazil	Brazil	20120509	-20.73	-40.528	C. Iha, B. Torrano-Silva, F. Nauer, M. Oliveira
P. australafricanensis	IBC0585	-	KT208064	-	-	-	-	WA	Enseada Azul, Meaípe, Espírito Santo, Brazil	Brazil	20120509	-20.73	-40.528	C. Iha, B. Torrano-Silva, F. Nauer, M. Oliveira
P. australafricanensis	SA04-072	-	HQ412473	-	-	-	EF190247	WIP	Doodles Reef, Punta Do Ouro, Mozambique	Mozambique	20040414	-26.8303	32.8959	D.W. Freshwater, E.M. Tronchin
P. australafricanensis	SA04-095	-	HQ412474	-	-	-	EF190248	WIP	Texas Reef, Punta Do Ouro, Mozambique	Mozambique	20040415	-26.7632	32.9027	D.W. Freshwater, E.M. Tronchin
P. australafricanensis	SA04-045	-	HQ412472	-	-	-	EF190246	WIP	9-mile Reef, Sodwana Bay, KwaZulu-Natal, South Africa	South Africa	20040419	-27.4139	32.7273	D.W. Freshwater, E.M. Tronchin
P. australafricanensis	KZN0649	-	OL809667	-	-	-	-	WIP	Saxon Reef, Kwazulu-Natal, South Africa	South Africa	19990814	-26.9272	32.8877	E. Coppejans, O. De Clerck, J. Bolton, R. Anderson
P. australafricanensis2	PC0166267	MAD0300	KX557253	OL809803	OL809843	OL809879	KX557259	WIP	Nord-Est du phare d'Evatra, Madagascar	Madagascar	20100505	-24.9783	47.0983	F. Rousseau, R. Anderson, J. Tsarahevitra
P. australafricanensis2	GW23	-	OL809668	-	-	-	OL809919	WIP	Mirbat, Oman	Oman	20011118	16.9901	54.6917	M.J.Wynne
P. bartlettii	SP469110	IBT1489	KX574751	-	-	-	-	WA	Arembepe, Camaçari, Bahia, Brazil	Brazil	20100923	-12.7837	-38.1859	J.M. Nunes
P. bartlettii	SP469104	IBT0541	KX574748	-	-	-	-	WA	Boa Viagem Beach, Recife, Pernambuco, Brazil	Brazil	20110928	-8.13479	-34.9007	S.M.P.B. Guimaraes
P. bartlettii	-	IBT0732	KT208045	-	-	-	-	WA	Boa Viagem Beach, Recife, Pernambuco, Brazil	Brazil	20110225	-8.13479	-34.9007	S.M.P.B. Guimaraes
P. bartlettii	SP428186	IBT0192	KT208046	-	-	-	-	WA	Brava Beach, Ubatuba, São Paulo, Brazil	Brazil	20090508	-23.3694	-44.7961	S.M.P.B. Guimaraes
P. bartlettii	SP428190	IBT0205	KT208053	-	-	-	-	WA	Brava Beach, Ubatuba, São Paulo, Brazil	Brazil	20090508	-23.3694	-44.7961	S.M.P.B. Guimaraes
P. bartlettii	SP428191	IBT0206	KT208041	-	-	-	-	WA	Brava Beach, Ubatuba, São Paulo, Brazil	Brazil	20090508	-23.3694	-44.7961	S.M.P.B. Guimaraes
P. bartlettii	SP428194	IBT0209	KT208044	-	-	-	KT208122	WA	Brava Beach, Ubatuba, São Paulo, Brazil	Brazil	20090508	-23.3694	-44.7961	S.M.P.B. Guimaraes
P. bartlettii	SP469103	IBT1503	KX574747	-	-	-	-	WA	Carapibus Beach, Conde, Paraíba, Brazil	Brazil	20120722	-7.2991	-34.7993	M.T. Fujii
P. bartlettii	SPF57748	IBC0524	KT208056	-	-	-	-	WA	Carro Beach - Saco do Mamanguá, Paraty, Rio de Janeiro, Brazil	Brazil	20111209	-23.2394	-44.6186	C. Iha, B. Torrano-Silva, F. Nauer
P. bartlettii	SPF57749	IBC0525	KT208049	-	-	-	-	WA	Carro Beach - Saco do Mamanguá, Paraty, Rio de Janeiro, Brazil	Brazil	20111209	-23.2394	-44.6186	C. Iha, B. Torrano-Silva, F. Nauer
P. bartlettii	SP428195	IBT0229	KT208051	-	-	-	-	WA	Domingas Dias, Ubatuba, São Paulo, Brazil	Brazil	20090904	-23.4969	-45.1467	C.Iha
P. bartlettii	SP428216	IBT0315	KT208055	-	-	-	-	WA	Domingas Dias, Ubatuba, São Paulo, Brazil	Brazil	20100316	-23.4969	-45.1467	S.M.P.B. Guimaraes
P. bartlettii	SP469108	IBC0592	KX574749	-	-	-	-	WA	Francês Beach, Marechal Deodoro, Alagoas, Brazil	Brazil	20130310	-9.77103	-35.8401	C.A. Aevedo, B.N. Torrano-Silva, T. Vieira-Pinto
P. bartlettii	SP469099	IBT1623	KX574745	-	-	-	-	WA	Pacheco Beach, Caucaia, Ceara, Brazil	Brazil	20130628	-3.67432	-38.6648	C.H. Kano, L.P. Soares
P. bartlettii	SP469098	IBT1568	KX574744	-	-	-	-	WA	Pedra do Sal, Luis Correia, Piauí, Brazil	Brazil	20130626	-2.80352	-41.7298	M.T. Fujii, D. Milstein
P. bartlettii	-	IBT0993	KT208043	-	-	-	-	WA	Ponta da Baleia Beach, Serra, Espírito Santo, Brazil	Brazil	20120118	-20.1703	-40.185	Levi
P. bartlettii	SPF57752	IBC0564	KT208052	-	-	-	-	WA	Ponta das Arraias ("Morte Beach"), Marataízes, Espírito Santo, Brazil	Brazil	20120507	-21.0326	-40.8124	C. Iha, B. Torrano-Silva, F. Nauer, M. Oliveira
P. bartlettii	SPF57937	-	KY484006	-	-	-	-	WA	Praia Beach, São Vicente, São Paulo, Brazil	Brazil	20140811	-23.9784	-46.384	C. Iha, F. Sena
P. bartlettii	SPF57750	IBC0533	KT208048	-	-	-	-	WA	Praia Grande da Cajaíba Beach - Pouso da Cajaíba, Paraty, Rio de Janeiro, Brazil	Brazil	20111210	-23.2637	-44.5846	C. Iha, B. Torrano-Silva, F. Nauer
P. bartlettii	SP469101	IBT1706	KX574746	-	-	-	KX555623	WA	Rio do Fogo Beach, Maxaranguape, Rio Grande do Norte, Brazil	Brazil	20140330	-5.87579	-35.1753	M. Jamas, M.T. Fujii, D. Milstein, A. Santos, T. Vieira-Pinto
P. bartlettii	-	IBT0278	KT208042	-	-	-	-	WA	Rio do fogo Beach, Rio do Fogo, Rio Grande do Norte, Brazil	Brazil	20090820	-5.26872	-35.3827	C.Iha
P. bartlettii	SP469109	IBT1662	KX574750	-	-	-	-	WA	Saco Beach, Estância, Sergipe, Brazil	Brazil	20140102	-11.4276	-37.3375	M.T. Fujii
P. bartlettii	SP428180	IBT0102	KT208054	-	-	-	-	WA	Saco da Ribeira, Ubatuba, São Paulo, Brazil	Brazil	20090409	-23.5006	-45.1207	M.T. Fujii, D. Pupo
P. bartlettii	SP428181	IBT0108	KT208050	-	-	-	-	WA	Saco da Ribeira, Ubatuba, São Paulo, Brazil	Brazil	20090409	-23.5006	-45.1207	M.T. Fujii, D. Pupo
P. bartlettii	-	IBT0115	KT208057	-	-	-	KT208124	WA	Saco da Ribeira, Ubatuba, São Paulo, Brazil	Brazil	20090409	-23.5006	-45.1207	M.T. Fujii
P. bartlettii	-	IBT0698	KT208047	-	-	-	-	WA	Sonho Beach, Itanhaém, São Paulo, Brazil	Brazil	20101105	-24.196	-46801155	S.M.P.B. Guimaraes
P. bartlettii	-	-	-	-	-	-	AF305806	WA	Cahuita, Limón, Costa Rica	Costa Rica	-	9.73889	-82.8456	-
P. bartlettii	PC0534273	FRA1936	OL809669	-	-	-	-	WA	Sec Pâté, Canal des Saintes, Guadeloupe	Guadeloupe	20120521	15.9	-61.655	L. Le Gall, Y. Turpin, R. Moolenbeek, K. Netchy, E. Vassard, J. Espinosa, A. Antonioli
P. bartlettii	PC0533592	FRA2291	OL809670	-	-	-	-	WA	La Baie, Le Moule, Guadeloupe	Guadeloupe	20121204	16.3349	-61.3674	J. Ortea, B. de Reviers, F. Rousseau
P. bartlettii	PC0617674	BDR0305	OL809671	-	-	-	-	WA	Petit Connétable, French Guiana	French Guiana	20141004	4.81726	-51.9679	B. de Reviers
P. bartlettii	PC0626583	BDR0336	OL809672	-	-	-	-	WA	Petit Connétable, French Guiana	French Guiana	20141004	4.81726	-51.9679	B. de Reviers
P. bartlettii	PC0166420	MAD0453	OL809673	-	-	-	-	WIP	Cap Ranavalona, Bevava, Madagascar	Madagascar	20100509	-25.0733	46.955	F. Rousseau
P. bartlettii	PC0171553	MAD1307	KX557254	OL809804	OL809844	OL809880	KX557260	WIP	Entre Lavanomo et Betindria, Madagascar	Madagascar	20100608	-25.4085	44.9231	L. Le Gall
P. bartlettii	CNU025084	G2504	-	OL809805	KT920315	KT920375	KT920276	CIP	Batu Feringgi, Penang, Malaysia	Malaysia	20071212	5.48086	100.254	M.S. Kim
P. bartlettii	PSM12495A	-	KC209081	-	-	-	KC209059	CIP	Batu Feringgi, Pulau Pinang, Malaysia	Malaysia	20090907	5.48086	100.254	J. Sohrabipour
P. bartlettii	PSM12496A	-	KC209083	-	-	-	KC209060	CIP	Batu Feringgi, Pulau Pinang, Malaysia	Malaysia	20090907	5.48086	100.254	J. Sohrabipour
P. bartlettii	PSM12564A	-	KC209084	-	-	-	KC209062	CIP	Port Dickson, Malaysia	Malaysia	20110424	2.41514	101.853	J. Sohrabipour
P. bartlettii	PSM12664	-	KC209082	-	-	-	-	CIP	Port Dickson, Malaysia	Malaysia	20120608	2.41514	101.853	J. Sohrabipour
P. bartlettii	CNU075137	-	OL809674	-	-	-	-	CIP	Wagap, New Caledonia	New Caledonia	20161214	-20.8766	165.274	S.M. Boo
P. bartlettii	CNU075137_2	-	OL809675	-	-	-	-	CIP	Wagap, New Caledonia	New Caledonia	20161214	-20.8766	165.274	S.M. Boo
P. bartlettii	CNU025191	G4294	KU512781	-	-	-	KU512794	CIP	Sentosa Island, Singapore	Singapore	20080608	1.24734	103.824	P.J.L. Geraldino
P. bartlettii	CNU031029_1	-	OL809676	-	-	-	-	CIP	Sentosa Island, Singapore	Singapore	20121014	1.24734	103.824	S.M. Boo
P. bartlettii	CNU031032	-	KU512782	-	-	-	-	CIP	Sentosa Island, Singapore	Singapore	20121014	1.24734	103.824	S.M. Boo
P. bartlettii	CNU031037	-	KU512783	-	-	-	-	CIP	Sentosa Island, Singapore	Singapore	20121014	1.24734	103.824	S.M. Boo
P. bartlettii	CNU031038	-	KU512784	-	-	-	-	CIP	Sentosa Island, Singapore	Singapore	20121014	1.24734	103.824	S.M. Boo
P. bartlettii	-	-	-	-	-	-	AF305807	WA	Port Aransas, Texas, USA	USA (Texas)	-	27.8268	-97.0537	-
P. bartlettii	CNU080207	-	OL809677	-	-	-	-	CIP	Hon Gam Gi, Phu Quoc, Vietnam	Vietnam	20180126	9.91287	104.016	S.M. Boo, J.I. Lee
P. bartlettii	CNU080207_1	-	OL809678	-	-	-	-	CIP	Hon Gam Gi, Phu Quoc, Vietnam	Vietnam	20180126	9.91287	104.016	S.M. Boo, J.I. Lee
P. bartlettii	CNU066909_1	-	OL809679	-	-	-	OL809920	CIP	Hotel Spring, Nha Trang, Khanh Hoa, Vietnam	Vietnam	20150409	12.2648	109.201	S.M. Boo
P. beachiae	IBT1711	-	KX574754	-	-	-	-	WA	Baía da Traição Beach, Baía da Traição, Paraíba, Brazil	Brazil	20140331	-6.68754	-34.931	M. Jamas, M.T. Fujii, D. Milstein, A. Santos, T. Vieira-Pinto
P. beachiae	IBT1692	-	KX574753	-	-	-	-	WA	Cardeiro Beach, São Miguel do Gostoso, Rio Grande do Norte, Brazil	Brazil	20140329	-5.11659	-35.6176	M. Jamas, M.T. Fujii, D. Milstein, A. Santos, T. Vieira-Pinto
P. beachiae	IBC0554	-	KT208059	-	-	-	-	WA	Castelhanos Beach, Ancheita, Espírito Santo, Brazil	Brazil	20120505	-20.8345	-40.6227	C. Iha, B. Torrano-Silva, F. Nauer
P. beachiae	IBC0556	-	KT208062	-	-	-	-	WA	Castelhanos Beach, Ancheita, Espírito Santo, Brazil	Brazil	20120505	-20.8345	-40.6227	C. Iha, B. Torrano-Silva, F. Nauer
P. beachiae	IBT1053	-	KX574752	-	-	-	-	WA	Farol do Trapiá, Camocim, Ceara, Brazil	Brazil	20120312	-2.86227	-40.8597	L. Soares
P. beachiae	IBC0590	-	KX574755	-	-	-	-	WA	Francês Beach, Marechal Deodoro, Alagoas, Brazil	Brazil	20130310	-9.77103	-35.8401	C.A. Aevedo, B.N. Torrano-Silva, T. Vieira-Pinto
P. beachiae	IBT1536	-	KX574756	-	-	-	-	WA	Jauá Beach, Camaçari, Bahia, Brazil	Brazil	20130523	-12.82	-38.21	M. Jamas, B.N. Torrano-Silva, C.A. Azevedo, T. Vieira-Pinto
P. beachiae	IBT0351	-	KX574759	-	-	-	KX555622	WA	Penha, Itaparica, Bahia, Brazil	Brazil	20100429	-12.9051	-38.6333	S.M.P.B. Guimaraes, N.S. Yokoya
P. beachiae	IBT0321	-	KT208061	-	-	-	-	WA	Picinguaba, Ubatuba, São Paulo, Brazil	Brazil	20100317	-23.3789	-44.8385	S.M.P.B. Guimaraes
P. beachiae	IBC0528	-	KT208058	-	-	-	KT208125	WA	Ponta do Costa - Saco do Mamanguá, Paraty, Rio de Janeiro, Brazil	Brazil	20111209	-23.2589	-44.6213	C. Iha, B. Torrano-Silva, F. Nauer
P. beachiae	IBT0185	-	KT208060	-	-	-	KT208126	WA	Rapada Island, Ubatuba, São Paulo, Brazil	Brazil	20090508	-23.4252	-44.9041	S.M.P.B. Guimaraes
P. beachiae	IBT1492	-	KX574758	-	-	-	-	WA	Stella Maris Beach, Salvador, Bahia, Brazil	Brazil	20111213	-12.7834	-38.1861	J.M. Nunes
P. beachiae	IBT1488	-	KX574757	-	-	-	-	WA	Villas do Atlântico Beach, Vila do Atlântico, Bahia, Brazil	Brazil	20100712	-12.7834	-38.186	J.M. Nunes
P. beachiae	Pcaer-CR12	-	HQ412477	-	-	-	AF305811	WA	Cahuita, Limón, Costa Rica	Costa Rica	19990324	9.74019	-82.8463	D.W. Freshwater, D.T. Thomas
P. beachiae	PC0533590	FRA1726	OL809680	-	-	-	-	WA	La Baie, Le Moule, Guadeloupe	Guadeloupe	20120516	16.3349	-61.3674	F. Rousseau, P. Maestrati, G. Dirberg, J. Lambourdiere, D. Ereskovsky, J. Poupin
P. beachiae	PC0533595	FRA2296	OL809681	-	-	OL809881	-	WA	La Baie, Le Moule, Guadeloupe	Guadeloupe	20121204	16.3349	-61.3674	J. Ortea, B. de Reviers, F. Rousseau
P. beachiae	PC0533597_1	FRA1732	OL809682	-	-	-	-	WA	La Baie, Le Moule, Guadeloupe	Guadeloupe	20120516	16.3349	-61.3674	F. Rousseau, P. Maestrati, G. Dirberg, J. Lambourdiere, D. Ereskovsky, J. Poupin
P. beachiae	PC0618184	FRA3360	OL809683	-	-	-	-	WA	Au large Pointe Baham, Martinique	Martinique	20160912	14.3996	-60.8272	L. Le Gall, S. Schiaparelli, J. Colomb, Y. Buske, A. Krygelmans, N. Michez, M. Oliverio, R. Ferry, M. Caballer
P. beachiae	PC0618070	FRA3222	OL809684	-	-	-	-	WA	Grande Anse D'Arlet au nord, près Radier, Martinique	Martinique	20160909	14.5072	-61.0877	L. Charles, S. Gofas, C. Redfern, J. Pain
P. beachiae	PC0618055	FRA3195	OL809685	-	-	-	-	WA	Îlet Ramier, Martinique	Martinique	20160908	14.5433	-61.0787	L/ Charles, S. Gofas, C. Redfern, J. Pain
P. beachiae	PC0618294	FRA3481	OL809686	-	-	-	-	WA	Rocher du Diamant, site La Bulle, Martinique	Martinique	20160914	14.4421	-61.0396	Y. Buske, M. Oliverio, P. Stahlschmidt, L. Le Gall, R. Ferry, J. Colomb, E. van der Ent
P. beachiae	PC0618119	FRA3288	OL809687	-	-	-	-	WA	Sainte-Luce, Martinique	Martinique	20160910	14.4551	-60.9253	N. de Voogd, E. van der Ent, L. Le Gall, R. Ferry, M. Caballer, S. Schiaparelli
P. beachiae	PHYKOS-3213	-	HQ412478	-	-	-	HQ412496	WA	Boca del Drago, Bocas, Panama	Panama	20090827	9.41327	-823318864	D.W. Freshwater
P. beachiae	PHYKOS-3216	-	HQ412479	-	-	-	HQ412497	WA	Boca del Drago, Bocas, Panama	Panama	20090827	9.41327	-823318864	D.W. Freshwater
P. beachiae	PHYKOS-3217	-	HQ412480	-	-	-	HQ412498	WA	Boca del Drago, Bocas, Panama	Panama	20090827	9.41327	-823318864	D.W. Freshwater
P. beachiae	PHYKOS-3229	-	HQ412481	-	-	-	HQ412499	WA	Long Bay Point, Isla Colon, Bocas, Panama	Panama	20090829	9.4	-82.2283	D.W. Freshwater
P. beachiae	PHYKOS-3236	-	HQ412482	-	-	-	HQ412500	WA	Old Point, Isla Bastimento, Bocas, Panama	Panama	20090831	9.29167	-82.0878	D.W. Freshwater
P. beachiae2	YGH53	-	MK987031	-	-	-	MK987060	CIP	Yinggehai, Ledong, Hainan Province, China	China	20170622	18.5006	108.694	X. Wang
P. beachiae2	YGH71	-	MK987032	-	-	-	MK987061	CIP	Yinggehai, Ledong, Hainan Province, China	China	20180430	18.5006	108.694	X. Wang
P. beachiae2	CNU026807	G6590	OL809688	OL809806	OL809845	OL809882	OL809921	WIP	Kanyakumari, Tamil Nadu, India	India	20090725	8.08668	77.5545	D. Sahoo
P. beachiae2	CNU025085	G2505	KT920402	-	KT920316	KT920376	KT920277	CIP	Batu Feringgi, Penang, Malaysia	Malaysia	20071212	5.48086	100.254	M.S. Kim
P. beachiae2	PSM12497	-	KC209093	-	-	-	KC209075	CIP	Batu Feringgi, Pulau Pinang, Malaysia	Malaysia	20090908	5.48086	100.254	J. Sohrabipour
P. beachiae2	PSM12519	-	KC209094	-	-	-	KC209073	CIP	Pulau Besar, Melaka, Malaysia	Malaysia	20100411	2.11578	102.332	J. Sohrabipour
P. beachiae2	PSM12618A	-	KC209095	-	-	-	KC209076	CIP	Teluk Kemang, Port Dickson, Malaysia	Malaysia	20111125	2.44386	101.856	J. Sohrabipour
P. beachiae2	BR5010117138478V	HEC16792	OL809689	-	-	-	OL809922	CIP	Kao Ba-na, Trang, Thailand	Thailand	20130711	7.30903	99.3937	E. Coppejans
P. beachiae2	BR5010117136412V	HEC16753	OL809690	-	-	-	OL809923	CIP	site 10, Trang, Thailand	Thailand	20130511	-	-	E. Coppejans
P. bulbosa	UC1884014	338a	-	-	-	-	OL809924	EIP	Waialau, Molokai, Hawaii, USA	Hawaii	19050719	21.0963	-156.76	M. Reed
P. caerulescens	CNU061975	-	OL809691	OL809807	OL809846	OL809883	OL809925	CIP	Five Fingers, Coral Bay, Western Australia, Australia	Australia(W)	20140623	-23.1794	113.761	J.M. Husiman
P. caerulescens	FCG1-3	-	MK987027	-	-	-	MK987058	CIP	Guaishitan, Fangchenggang, Guangxi Province, China	China	20161018	21.4994	108.214	X. Wang
P. caerulescens	FCG1-4	-	MK987028	-	-	-	MK987059	CIP	Guaishitan, Fangchenggang, Guangxi Province, China	China	20161018	21.4994	108.214	X. Wang
P. caerulescens	CJ10	-	MK987029	-	-	-	MK987057	CIP	Qiziwan, Changjiang, Hainan Province, China	China	20150320	19.3732	108.693	X. Wang
P. caerulescens	SY46	-	MK987015	-	-	-	MK987055	CIP	Wuzhizhou Is, Sanya, Hainan Province, China	China	20161110	18.3156	109.763	X. Wang
P. caerulescens	SY72-2	-	MK987030	-	-	-	MK987056	CIP	Xiaodonghai, Sanya, Hainan Province, China	China	20170621	18.2085	109.503	X. Wang
P. caerulescens	Pcaer-HI	-	HQ412475	-	-	-	AF305805	EIP	Coconut Island, Oahu, Hawaii, USA	Hawaii	19940312	21.432	-157.787	D.W. Freshwater
P. caerulescens	Pcaer-SB	-	HQ412476	-	-	-	EF190250	EIP	Sandy Beach Park, Oahu, Hawaii, USA	Hawaii	19990618	21.2844	-157.675	D.W. Freshwater
P. caerulescens	PC0166194	MAD0227	KX557255	-	-	-	KX557261	WIP	Port Dauphin, plage monseigneur, Madagascar	Madagascar	20100502	-25.0358	46.9983	F. Rousseau, R. Anderson, J. Tsarahevitra
P. caerulescens	PSM12501	-	KC209097	-	-	-	KC209069	CIP	Port Dickson, Malaysia	Malaysia	20091230	2.41514	101.853	J. Sohrabipour
P. caerulescens	PSM12531	-	KC209098	-	-	-	KC209070	CIP	Port Dickson, Malaysia	Malaysia	20100610	2.41514	101.853	J. Sohrabipour
P. caerulescens	PSM12662	-	KC209096	-	-	-	KC209072	CIP	Teluk Kemang, Port Dickson, Malaysia	Malaysia	20110829	2.44386	101.856	J. Sohrabipour
P. caerulescens	CNU075135	-	OL809692	OL809808	OL809847	OL809884	-	CIP	Wagap, New Caledonia	New Caledonia	20161214	-20.8766	165.274	S.M. Boo, C.E. Payri
P. caerulescens	CNU075138_3	-	OL809693	-	-	-	-	CIP	Wagap, New Caledonia	New Caledonia	20161214	-20.8766	165.274	S.M. Boo, C.E. Payri
P. caerulescens	CNU040438	-	OL809694	-	-	-	OL809926	CIP	Alona Beach, Panglao, Bohol, Philippines	Philippines	20130420	9.54724	123.769	G.H. Boo, P.J.L. Geraldino
P. caerulescens	CNU040450	-	OL809695	-	-	-	-	CIP	Alona Beach, Panglao, Bohol, Philippines	Philippines	20130420	9.54724	123.769	G.H. Boo, P.J.L. Geraldino
P. caerulescens	CNU040496	-	OL809696	OL809809	OL809848	OL809885	-	CIP	Dapdap, Bulusan, Philippines	Philippines	20130422	12.7532	124.139	G.H. Boo, P.J.L. Geraldino
P. caerulescens	CNU040497	-	OL809697	-	-	-	-	CIP	Dapdap, Bulusan, Philippines	Philippines	20130422	12.7532	124.139	G.H. Boo, P.J.L. Geraldino
P. caerulescens	CNU040499	-	OL809698	OL809810	OL809849	OL809886	-	CIP	Dapdap, Bulusan, Philippines	Philippines	20130422	12.7532	124.139	G.H. Boo, P.J.L. Geraldino
P. caerulescens	CNU040506	-	OL809699	-	-	-	-	CIP	Dapdap, Bulusan, Philippines	Philippines	20130422	12.7532	124.139	G.H. Boo, P.J.L. Geraldino
P. caerulescens	CNU040507	-	OL809700	-	-	-	-	CIP	Dapdap, Bulusan, Philippines	Philippines	20130422	12.7532	124.139	G.H. Boo, P.J.L. Geraldino
P. caerulescens	CNU040508	-	OL809701	-	-	-	-	CIP	Dapdap, Bulusan, Philippines	Philippines	20130422	12.7532	124.139	G.H. Boo, P.J.L. Geraldino
P. caerulescens	CNU040563	-	OL809702	-	-	-	-	CIP	USC Marine station, Maribago, Cebu, Philippines	Philippines	20130423	10.286	124.001	G.H. Boo, P.J.L. Geraldino
P. caerulescens	CNU040564	-	OL809703	-	-	-	-	CIP	USC Marine station, Maribago, Cebu, Philippines	Philippines	20130423	10.286	124.001	G.H. Boo, P.J.L. Geraldino
P. caerulescens	CNU040568	-	OL809704	-	-	-	OL809927	CIP	USC Marine station, Maribago, Cebu, Philippines	Philippines	20130423	10.286	124.001	G.H. Boo, P.J.L. Geraldino
P. caerulescens	CNU040573	-	KT920403	OL809811	KT920317	KT920377	KT920278	CIP	USC Marine station, Maribago, Cebu, Philippines	Philippines	20130423	10.286	124.001	G.H. Boo, P.J.L. Geraldino
P. caerulescens	CNU040574	-	OL809705	-	-	-	-	CIP	USC Marine station, Maribago, Cebu, Philippines	Philippines	20130423	10.286	124.001	G.H. Boo, P.J.L. Geraldino
P. caerulescens	CNU025193	-	KU512785	-	-	-	-	CIP	Sentosa Island, Singapore	Singapore	20080608	1.24734	103.824	P.J.L. Geraldino
P. caerulescens	CNU025197	-	KU512786	-	OL809850	OL809887	-	CIP	Sentosa Island, Singapore	Singapore	20080608	1.24734	103.824	P.J.L. Geraldino
P. caerulescens	CNU025199	-	KU512787	-	OL809851	OL809888	KU512795	CIP	Sentosa Island, Singapore	Singapore	20080608	1.24734	103.824	P.J.L. Geraldino
P. caerulescens	CNU025202	-	KU512788	-	-	-	-	CIP	Sentosa Island, Singapore	Singapore	20080608	1.24734	103.824	P.J.L. Geraldino
P. caerulescens	HEC16287	-	OL809706	OL809812	OL809852	OL809889	-	WIP	Sri Lanka (Hikkadua)	Sri Lanka	20070929	6.13758	80.0987	E. Coppejans
P. caerulescens	CNU080045	-	OL809707	-	-	-	-	CIP	Bai Dai(Nam), Phu Quoc, Vietnam	Vietnam	20180125	10.309	103.856	S.M. Boo, J.I. Lee
P. caerulescens	CNU080274_6	-	-	-	-	-	OL809928	CIP	Bai Thom(Hon Mot), Phu Quoc, Vietnam	Vietnam	20180127	10.404	104.061	S.M. Boo, J.I. Lee
P. caerulescens	CNU080274_7	-	OL809708	-	-	-	OL809929	CIP	Bai Thom(Hon Mot), Phu Quoc, Vietnam	Vietnam	20180127	10.404	104.061	S.M. Boo, J.I. Lee
P. caerulescens	CNU066806_1	-	OL809709	-	-	-	-	CIP	Bai Tien, Nha Trang, Vietnam	Vietnam	20150407	12.1744	109.206	S.M. Boo
P. caerulescens	CNU066809	-	OL809710	-	OL809853	OL809890	-	CIP	Bai Tien, Nha Trang, Vietnam	Vietnam	20150407	12.1744	109.206	S.M. Boo
P. caerulescens	CNU070201_1	-	OL809711	-	-	-	-	CIP	Bao Dai's Palace, Nha Trang, Vietnam	Vietnam	20151128	12.2091	109.216	S.M. Boo
P. caerulescens	CNU070206	-	OL809712	-	-	-	-	CIP	Bao Dai's Palace, Nha Trang, Vietnam	Vietnam	20151128	12.2091	109.216	S.M. Boo
P. caerulescens	CNU080233	-	OL809713	-	-	-	-	CIP	Hon Gam Gi, Phu Quoc, Vietnam	Vietnam	20180126	9.91287	104.016	S.M. Boo, J.I. Lee
P. caerulescens	CNU080101	-	OL809714	-	-	-	-	CIP	Hon Roi, Phu Quoc, Vietnam	Vietnam	20180126	9.97314	104.021	S.M. Boo, J.I. Lee
P. caerulescens	CNU080122	-	OL809715	-	-	-	-	CIP	Hon Roi, Phu Quoc, Vietnam	Vietnam	20180126	9.97314	104.021	S.M. Boo, J.I. Lee
P. caerulescens	CNU080143	-	OL809716	-	-	-	-	CIP	Hon Roi, Phu Quoc, Vietnam	Vietnam	20180126	9.97314	104.021	S.M. Boo, J.I. Lee
P. caerulescens	CNU080161	-	OL809717	-	-	-	-	CIP	Hon Roi, Phu Quoc, Vietnam	Vietnam	20180126	9.97314	104.021	S.M. Boo, J.I. Lee
P. caerulescens	CNU080336	-	OL809718	-	-	-	-	CIP	Hon Roi, Phu Quoc, Vietnam	Vietnam	20180126	9.97314	104.021	S.M. Boo, J.I. Lee
P. caespitosa	-	-	-	-	-	-	EF190243	WIP	Treasure Beach, Durban Bluff, KwaZulu-Natal, South Africa	South Africa	-	-29.95	30.9967	E.M. Tronchin, D.W. Freshwater
P. caloglossoides	CNU024786	-	MF511707	OL809813	OL809854	OL809891	MF511710	EP	Yacila, Paita, Peru	Peru	20120214	-5.12998	-81.1692	S.M. Boo
P. caloglossoides	CNU024818	-	MF511708	-	-	-	MF511711	EP	Yacila, Paita, Peru	Peru	20120214	-5.12998	-81.1692	S.M. Boo
P. capillacea	GWS001558	-	KU382033	-	-	-	-	TA	Warrnambool, Victoria, Australia	Australia	20021203	-38.403	142.475	G.W. Saunders
P. capillacea	IBC0562	SPF57766	KT208069	-	-	-	-	WA	Aghá Beach, Piúma, Espírito Santo, Brazil	Brazil	20120506	-20.8775	-40.76	C. Iha, B. Torrano-Silva, F. Nauer
P. capillacea	IBC0509	-	KT208080	-	-	-	-	WA	Azeda Beach, Armação de Búzios, Rio de Janeiro, Brazil	Brazil	20110926	-22.7414	-41.8821	C. Iha, B. Torrano-Silva, F. Nauer
P. capillacea	IBT0723	-	KT208075	-	-	-	-	WA	Beach beside Foca Beach, Armação de Búzios, Rio de Janeiro, Brazil	Brazil	20111023	-22.7653	-41.8788	S.M.P.B. Guimaraes
P. capillacea	IBT0117	SP428183	KT208066	-	-	-	KT208128	WA	Bonetinho, Ubatuba, São Paulo, Brazil	Brazil	20090302	-23.5356	-45187278	M.T. Fujii
P. capillacea	IBC0512	SPF57762	KT208081	-	-	-	-	WA	Brava Beach, Armação de Búzios, Rio de Janeiro, Brazil	Brazil	20110927	-22.7539	-41.8733	C. Iha, B. Torrano-Silva, F. Nauer
P. capillacea	IBC0147	-	KT208067	-	-	-	-	WA	Cigarras Beach, São Sebastião, São Paulo, Brazil	Brazil	20090508	-23.7321	-45.3984	M. Oliveira
P. capillacea	IBC0571	SPF57768	KT208073	-	-	-	-	WA	Cruz Beach, Mataraízes, Espírito Santo, Brazil	Brazil	20120507	-21.0338	-40.8126	C. Iha, B. Torrano-Silva, F. Nauer, M. Oliveira
P. capillacea	IBC0273	SPF57758	KT208077	-	-	-	-	WA	Éden Beach, Guarujá, São Paulo, Brazil	Brazil	20110912	-23.9868	-46.1864	C. Iha
P. capillacea	IBC0277	SPF57759	KT208078	-	-	-	-	WA	Éden Beach, Guarujá, São Paulo, Brazil	Brazil	20110912	-23.9868	-46.1864	C. Iha
P. capillacea	IBT0252	SP428203	KT208074	-	-	-	KT208129	WA	Éden Beach, Guarujá, São Paulo, Brazil	Brazil	20091201	-23.9868	-46.1864	S.M.P.B. Guimaraes
P. capillacea	IBC0588	SPF57770	KT208083	-	-	-	-	WA	Enseada Azul, Meaípe, Espírito Santo, Brazil	Brazil	20120509	-20.73	-40.528	C. Iha, B. Torrano-Silva, F. Nauer, M. Oliveira
P. capillacea	IBC0516	SPF57763	KT208082	-	-	-	-	WA	Farol Beach - Cabo Frio Island, Arraial do Cabo, Rio de Janeiro, Brazil	Brazil	20110928	-22.9987	-42.0032	C. Iha, B. Torrano-Silva, F. Nauer
P. capillacea	IBC0501	SPF57760	KT208079	-	-	-	-	WA	Forno Beach, Armação de Búzios, Rio de Janeiro, Brazil	Brazil	20110925	-22.7618	-41.875	C. Iha, B. Torrano-Silva, F. Nauer
P. capillacea	IBC0006	-	KT208072	-	-	-	-	WA	Laje de Santos, Santos, São Paulo, Brazil	Brazil	20080818	-24.3188	-46.1819	E. Oliveira
P. capillacea	IBC0266	SPF57756	KT208076	-	-	-	-	WA	Palmas Island, Ubatuba, São Paulo, Brazil	Brazil	20110829	-23.5465	-45.0315	C. Iha, B. Torrano-Silva, A. Medeiros
P. capillacea	IBC0563	SPF57767	KT208070	-	-	-	-	WA	Ponta das Arraias ("Morte Beach "), Marataízes, Espírito Santo, Brazil	Brazil	20120607	-21.0326	-40.8124	C. Iha, B. Torrano-Silva, F. Nauer, M. Oliveira
P. capillacea	IBC0536	SPF57765	KT208065	-	-	-	-	WA	Praia Grande da Cajaíba Beach - Pouso da Cajaíba, Paraty, Rio de Janeiro, Brazil	Brazil	20111210	-23.2637	-44.5846	C. Iha, B. Torrano-Silva, F. Nauer
P. capillacea	IBC0033	-	KT208071	-	-	-	-	WA	Vermelha do Sul Beach, Ubatuba, São Paulo, Brazil	Brazil	20081013	-23.5123	-45.172	E. Oliveira
P. capillacea	IBC0120	-	KT208068	-	-	-	-	WA	Vitória Island, Ubatuba, São Paulo, Brazil	Brazil	20081030	-23.75	-45.0197	M. Oliveira
P. capillacea	NJ17	-	MK987022	-	-	-	MK987050	NWP	Chaiyu, Nanji Is., Zhejiang Province, China	China	20140515	27.4373	121.07	X. Wang et al.
P. capillacea	ZH1	-	MK987012	-	-	-	MK987048	CIP	Dongao Is, Zhuhai, Guangdong Province, China	China	20110520	22.02	113.701	X. Wang et al.
P. capillacea	ZH2-2	-	MK987016	-	-	-	MK987049	CIP	Dongao Is, Zhuhai, Guangdong Province, China	China	20160608	22.02	113.701	X. Wang et al.
P. capillacea	NJ88-1	-	MK987023	-	-	-	MK987045	NWP	Houjishan, Nanji Is., Zhejiang Province, China	China	20170526	27.4746	121.122	X. Wang et al.
P. capillacea	NJ88-2	-	MK987024	-	-	-	-	NWP	Houjishan, Nanji Is., Zhejiang Province, China	China	20170526	27.4746	121.122	X. Wang et al.
P. capillacea	NJ92	-	MK987025	-	-	-	MK987046	NWP	Longquanjiao, Nanji Is., Zhejiang Province, China	China	20170525	27.4543	121.064	X. Wang et al.
P. capillacea	PT11	-	MK987020	-	-	-	MK987043	NWP	Meizhoudao, Putian, Fujian Province, China	China	20150520	25.036	119.124	X. Wang et al.
P. capillacea	PT4-1	-	MK987018	-	-	-	MK987041	NWP	Meizhoudao, Putian, Fujian Province, China	China	20150518	25.036	119.124	X. Wang et al.
P. capillacea	PT5-2	-	MK987019	-	-	-	MK987042	NWP	Meizhoudao, Putian, Fujian Province, China	China	20150519	25.036	119.124	X. Wang et al.
P. capillacea	ZJ28	-	MK987035	-	-	-	-	CIP	Naozhou Is, Zhanjiang, Guangdong Province, China	China	20190420	20.8872	110.616	X. Wang et al.
P. capillacea	AST643746	-	MK987033	-	-	-	-	NWP	Shajuwan, Beidaihe, Hebei Province, China	China	19641005	39.8116	119.486	X. Wang et al.
P. capillacea	NJ114	-	MK987026	-	-	-	MK987047	NWP	Shangmaan, Nanji Is., Zhejiang Province, China	China	20170527	27.4496	120.96	X. Wang et al.
P. capillacea	YT39	-	MK987034	-	-	-	MK987039	NWP	Shi Is, Weihai, Shandong Province, China	China	20190322	36.8729	122.431	X. Wang et al.
P. capillacea	TS1	-	MK987011	-	-	-	MK987051	NWP	Taishan Is, Fuding, Fujian Province, China	China	20141021	27.0048	120.698	X. Wang et al.
P. capillacea	WC58	-	MK987013	-	-	-	MK987040	CIP	Tongguling, Wenchang, Hainan Province, China	China	20181112	19.6455	111.033	X. Wang et al.
P. capillacea	QZ2-2	-	MK987021	-	-	-	MK987044	CIP	Xiaozuozhen, Quanzhou, Fujian Province, China	China	20170426	24.9467	118.998	X. Wang et al.
P. capillacea	YT1	-	MK987014	-	-	-	MK987038	NWP	Yangma Is, Yantai, Shandong Province, China	China	20181100	37.4646	121.601	X. Wang et al.
P. capillacea	ST30	-	MK987017	-	-	-	-	CIP	Zhongpeng Is, Shantou, Guangdong Province, China	China	20170511	23.2769	117.304	X. Wang et al.
P. capillacea	GHB0386	-	OL809719	-	-	-	-	EA	Pointe du Colombier, Villefranche-sur-mer, France	France	20190619	43.6827	7.34233	G.H. Boo, T.D. b
P. capillacea	UC1884024	-	KX427237	KX427237	OL809855	OL809892	KX423483	EP	Pt. Christopher, Isla Isabela, Galápagos Islands, Ecuador	Galapagos Islands	19340116	-0.61687	-91.0926	W.R.Taylor
P. capillacea	P1745	-	OL809720	OL809814	-	-	-	EIP	Black Sand Beach, Maui, Hawaii	Hawaii	20090722	20.7888	-156.004	S.M. Boo
P. capillacea	P1733	-	OL809721	OL809815	-	-	-	EIP	Wai'anae, Oahu-island, Hawaii, U.S.A	Hawaii	20090716	21.4406	-158.19	S.M. Boo
P. capillacea	CNU076440	-	OL809722	-	-	-	OL809930	CIP	Dream Beach, Lembongan Island, Indonesia	Indonesia	20170623	-8.69131	115.434	S.M. Boo, J.I. Lee
P. capillacea	P1903	-	OL809723	OL809816	-	-	-	NWP	Oura, Japan	Japan	20090831	34.6669	138.941	K.M. Kim, K.M. Lee
P. capillacea	P1922	-	OL809724	OL809817	-	-	-	NWP	Yoshio Beachi, Katsura, Japan	Japan	20090805	35.1506	140.306	G.H. Boo, K.M. Kim, K.M. Lee
P. capillacea	P1251	-	HM629885	-	HM629925	KT920378	HM629845	NWP	Cheonbu, Ulreungdo	Korea	20060621	37.5429	130.875	S.M. Boo
P. capillacea	UC694722	-	KX427235	KX427235	OL809856	OL809893	KX423481	EP	Point Hughes, Cabo San Lazaro, Baja California, Mexico	Mexico	19340307	24.7529	-112.264	W.R. Taylor
P. capillacea	KM038	-	OL809725	-	-	-	-	NWP	Shenao, Taiwan	Taiwan	20121209	25.1355	121.823	H.S. Yoon
P. capillacea	RM0005	-	MG030794	-	-	-	-	EA	Le Kram, Tunisia	Tunisia	20140301	36.8305	10.3188	R. Miladi
P. capillacea	RM0139	-	MG030798	-	-	-	-	EA	Monastir, Tunisia	Tunisia	20140803	35.7737	10.8377	R. Miladi
P. capillacea	RM0043	-	MG030795	-	-	-	-	EA	Sidi Bou Said, Tunisia	Tunisia	20140425	36.8664	10.3501	R. Miladi
P. capillacea	RM0099	-	MG030796	-	-	-	-	EA	Sousse, Tunisia	Tunisia	20140801	35.8335	10.6417	R. Miladi
P. capillacea	RM0125	-	MG030797	-	-	-	-	EA	Tabarka, Tunisia	Tunisia	20140730	36.9579	8.7554	R. Miladi
P. capillacea	RM0198	-	MG030793	-	-	-	-	EA	Tabarka, Tunisia	Tunisia	20150404	36.9579	8.7554	R. Miladi
P. feldmannii	PC0166269	MAD0302	KX557256	-	-	-	KX557262	WIP	Nord-Est du phare d’Evatra, Madagascar	Madagascar	20100505	-24.9783	47.0983	F. Rousseau, R. Anderson, J. Tsarahevitra
P. feldmannii	PC0166270	MAD0303	KX557257	OL809818	OL809857	OL809894	KX557263	WIP	Nord-Est du phare d’Evatra, Madagascar	Madagascar	20100505	-24.9783	47.0983	F. Rousseau, R. Anderson, J. Tsarahevitra
P. hamelii	PC0171542	MAD1297	KX557258	-	-	-	KX557264	WIP	Lavanono, Madagascar	Madagascar	20200608	-25.425	44.9317	B. de Reviers
P. luxurians	UC2085176	OC-84-12	OL809726	-	-	-	OL809931	EP	Dana Point, Orange County, California, USA	USA	20121212	33.4603	-117.715223	K.A. Miller
P. luxurians	UC1878479	-	KX427229	KX427229	OL809858	OL809895	KX423475	EP	Pacific Beach, San Diego County, California, USA	USA	18990308	32.807	-117.264	E. Snyder
P. maribagoensis	CNU040562	-	KX077936	-	-	-	-	CIP	USC Marine station, Maribago, Cebu, Philippines	Philippines	20130423	10.286	124.001	G.H. Boo, P.J.L. Geraldino
P. maribagoensis	CNU040565	-	KX077937	-	-	-	-	CIP	USC Marine station, Maribago, Cebu, Philippines	Philippines	20130423	10.286	124.001	G.H. Boo, P.J.L. Geraldino
P. maribagoensis	CNU040566	-	KX077938	-	-	-	-	CIP	USC Marine station, Maribago, Cebu, Philippines	Philippines	20130423	10.286	124.001	G.H. Boo, P.J.L. Geraldino
P. maribagoensis	CNU040567	-	KX077939	-	-	-	-	CIP	USC Marine station, Maribago, Cebu, Philippines	Philippines	20130423	10.286	124.001	G.H. Boo, P.J.L. Geraldino
P. maribagoensis	CNU040569	-	KX077940	OL809819	OL809859	OL809896	KX077943	CIP	USC Marine station, Maribago, Cebu, Philippines	Philippines	20130423	10.286	124.001	G.H. Boo, P.J.L. Geraldino
P. maribagoensis	CNU066820_2	-	OL809727	-	-	-	-	CIP	Bai Tien, Nha Trang, Vietnam	Vietnam	20150407	12.1744	109.206	S.M. Boo
P. maribagoensis	CNU066830	-	OL809728	OL809820	OL809860	OL809897	OL809932	CIP	Hon Chong, Nha Trang, Khanh Hoa, Vietnam	Vietnam	20150408	12.2726	109.204	S.M. Boo
P. maribagoensis	CNU066837	-	OL809729	-	-	-	-	CIP	Hon Chong, Nha Trang, Khanh Hoa, Vietnam	Vietnam	20150408	12.2726	109.204	S.M. Boo
P. maribagoensis	CNU066842	-	OL809730	-	-	-	-	CIP	Hon Chong, Nha Trang, Khanh Hoa, Vietnam	Vietnam	20150408	12.2726	109.204	S.M. Boo
P. maribagoensis	CNU066843	-	OL809731	-	-	-	-	CIP	Hon Chong, Nha Trang, Khanh Hoa, Vietnam	Vietnam	20150408	12.2726	109.204	S.M. Boo
P. maribagoensis	CNU066853	-	OL809732	-	-	-	-	CIP	Hon Chong, Nha Trang, Khanh Hoa, Vietnam	Vietnam	20150408	12.2726	109.204	S.M. Boo
P. media	IBT0097	SP428179	KT208094	-	-	-	KT208132	WA	Bonetinho, Ubatuba, São Paulo, Brazil	Brazil	20090302	-23.5356	-45187278	M.T. Fujii
P. media	IBT0232	SP428197	KT208093	-	-	-	-	WA	Domingas Dias, Ubatuba, São Paulo, Brazil	Brazil	20090904	-23.4969	-45.1467	M.T. Fujii
P. media	IBT0236	SP428199	KT208084	-	-	-	KT208130	WA	Domingas Dias, Ubatuba, São Paulo, Brazil	Brazil	20090906	-23.4969	-45.1467	M.T. Fujii
P. media	IBC0274	SPF57773	KT208088	-	-	-	-	WA	Éden Beach, Guarujá, São Paulo, Brazil	Brazil	20110912	-23.9868	-46.1864	C. Iha
P. media	IBC0275	SPF57774	KT208089	-	-	-	-	WA	Éden Beach, Guarujá, São Paulo, Brazil	Brazil	20110912	-23.9868	-46.1864	C. Iha
P. media	IBC0279	SPF57775	KT208092	-	-	-	-	WA	Éden Beach, Guarujá, São Paulo, Brazil	Brazil	20110912	-23.9868	-46.1864	C. Iha
P. media	IBT0257	SP428204	KT208091	-	-	-	KT208131	WA	Éden Beach, Guarujá, São Paulo, Brazil	Brazil	20091201	-23.9868	-46.1864	S.M.P.B. Guimaraes
P. media	IBT0258	SP428205	KT208087	-	-	-	-	WA	Éden Beach, Guarujá, São Paulo, Brazil	Brazil	20091201	-23.9868	-46.1864	S.M.P.B. Guimaraes
P. media	IBT0259	SP428206	KT208090	-	-	-	-	WA	Éden Beach, Guarujá, São Paulo, Brazil	Brazil	20091201	-23.9868	-46.1864	S.M.P.B. Guimaraes
P. media	IBT0260	SP428207	KT208086	-	-	-	-	WA	Éden Beach, Guarujá, São Paulo, Brazil	Brazil	20091201	-23.9868	-46.1864	S.M.P.B. Guimaraes
P. media	IBT0261	SP428208	KT208085	-	-	-	-	WA	Éden Beach, Guarujá, São Paulo, Brazil	Brazil	20091201	-23.9868	-46.1864	S.M.P.B. Guimaraes
P. media	UC1884019	-	KX427234	KX427234	OL809861	OL809898	KX423480	EP	Neptune Place, La Jolla, California, USA	USA	19561201	32.8297	-117.281	E.Y. Dawson
P. megasporangia	PSM12628	-	KC209086	-	-	-	KC209066	CIP	Monkey Tree Garden Bay, Pulau Pinang, Malaysia	Malaysia	20120205	5.48084	100.254	J. Sohrabipour
P. megasporangia	PSM12599	-	KC209087	-	-	-	KC209065	CIP	Teluk Kemang, Port Dickson, Malaysia	Malaysia	20110829	2.44386	101.856	J. Sohrabipour
P. megasporangia	PSM12600	-	KC209088	-	-	-	KC209064	CIP	Teluk Kemang, Port Dickson, Malaysia	Malaysia	20110829	2.44386	101.856	J. Sohrabipour
P. megasporangia	PSM12601A	-	KC209089	-	-	-	KC209067	CIP	Teluk Kemang, Port Dickson, Malaysia	Malaysia	20110829	2.44386	101.856	J. Sohrabipour
P. megasporangia	PSM12601B	-	KC209085	-	-	-	KC209068	CIP	Teluk Kemang, Port Dickson, Malaysia	Malaysia	20110829	2.44386	101.856	J. Sohrabipour
P. megasporangia2	L.4043707	-	OL809733	-	-	-	-	CIP	Sta. 4.139.NE Taka Bone Rate(Tiger Island), S of Tarupa Kecil, edge or reef flat, Indonesia	Indonesia	19840925-26 / 19841017	-6.56565	121.099
P. megasporangia2	CNU070353	-	OL809734	-	-	-	-	CIP	Wanlitung, Kenting National Park, Pingtung, Taiwan	Taiwan	20150502	21.9953	120.705	S.-L. Liu
P. megasporangia2	CNU066819	-	OL809735	OL809821	-	-	OL809933	CIP	Bai Tien, Nha Trang, Vietnam	Vietnam	20150407	12.1744	109.206	S.M. Boo
P. megasporangia2	CNU070183	-	OL809736	-	-	-	-	CIP	Institute of Oceanographique, Nha Trang, Vietnam	Vietnam	20151128	12.2077	109.216	S.M. Boo
P. megasporangia2	CNU080074_1	-	OL809737	-	-	-	OL809934	CIP	Vung Bau(Cua Ong Quoi), Phu Quoc, Vietnam	Vietnam	20180125	10.2925	103.888	S.M. Boo, J.I. Lee
P. megasporangia2	CNU080074_2	-	OL809738	-	-	-	OL809935	CIP	Vung Bau(Cua Ong Quoi), Phu Quoc, Vietnam	Vietnam	20180125	10.2925	103.888	S.M. Boo, J.I. Lee
P. melanoidea	GHB0363	-	OL809739	-	-	-	-	EA	Pointe Madame, Villefranche-sur-mer, France	France	20190618	43.6922	7.30915	G.H. Boo, T.D. b
P. melanoidea	LESCT1573	-	KT920404	OL809822	KT920318	KT920379	KT920279	EA	Santa Cesarea Terme loc., Archi, Lecce, Italy	Italy	20120715	40.0338	18.4545	A. Bottalico
P. musciformis	YGH29	-	MK987037	-	-	-	MK987062	CIP	Yinggehai, Ledong, Hainan Province, China	China	20170328	18.5006	108.694	-
P. musciformis	YGH54	-	MK987036	-	-	-	MK987063	CIP	Yinggehai, Ledong, Hainan Province, China	China	20170622	18.5006	108.694	-
P. musciformis	UC1884021	39-106	KX427236	KX427236	OL809862	OL809899	KX423482	EP	Golfo Dulce, Costa Rica	Costa Rica	19390326	8.56883	-83.2356	W.R. Taylor
P. musciformis	CNU024843	G5274	OL809740	OL809823	OL809863	OL809900	OL809936	EP	Las Conchas, Puerto Penasco, Sonora, Mexico	Mexico	20100514	31.2959	-113.541	S.M. Boo
P. musciformis	CNU080557	-	OL809741	-	-	-	-	CIP	Nam O, Da Nang, Vietnam	Vietnam	20180517	16.1187	108.132	S.M. Boo
P. musciformis	CNU080563	-	OL809742	-	-	-	-	CIP	Nam O, Da Nang, Vietnam	Vietnam	20180517	16.1187	108.132	S.M. Boo
P. musciformis	CNU066882_2	-	OL809743	-	-	OL809901	OL809937	CIP	Xom Con, Nha Trang, Khanh Hoa, Vietnam	Vietnam	20150409	12.2561	109.198	S.M. Boo
P. musciformis	CNU066889	-	OL809744	-	-	-	-	CIP	Xom Con, Nha Trang, Khanh Hoa, Vietnam	Vietnam	20150409	12.2561	109.198	S.M. Boo
P. musciformis	CNU066893	-	OL809745	-	-	-	OL809938	CIP	Xom Con, Nha Trang, Khanh Hoa, Vietnam	Vietnam	20150409	12.2561	109.198	S.M. Boo
P. musciformis	CNU066895	-	OL809746	-	-	-	-	CIP	Xom Con, Nha Trang, Khanh Hoa, Vietnam	Vietnam	20150409	12.2561	109.198	S.M. Boo
P. nana	CNU059683	P1352	-	-	-	-	GU731224	NWP	Eoyoung, Jeju, Korea	Korea	20080722	33.5192	126.489	I.S. Hong
P. nana	CNU009400	-	KX077941	OL809824	KT920319	KT920380	-	NWP	Sungsan, Jeju, Korea	Korea	20110704	33.4587	126.936	K.M. Kim
P. nana	CNU040268	5-78	KT920405	-	-	-	-	NWP	Sungsan, Jeju, Korea	Korea	20110516	33.4587	126.936	S.M. Boo
P. phangiae	PSM12504	-	KC209090	-	-	-	KC209078	CIP	Port Dickson, Malaysia	Malaysia	20091230	2.41514	101.853	J. Sohrabipour
P. phangiae	PSM12505A	-	KC209091	-	-	-	KC209080	CIP	Port Dickson, Malaysia	Malaysia	20091230	2.41514	101.853	J. Sohrabipour
P. phangiae	PSM12598	-	KC209092	-	-	-	-	CIP	Port Dickson, Malaysia	Malaysia	20110829	2.41514	101.853	J. Sohrabipour
P. psammophila	Pcaer3	-	HQ412485	-	-	-	EF190256	WIP	4-Buoys Reef, Sodwana Bay, KwaZulu-Natal, South Africa	South Africa	20010210	-27.5129	32.6862	E.M. Tronchin
P. psammophila	SA04-042	-	HQ412483	-	-	-	EF190255	WIP	Ribbon Reef, Sodwana Bay, KwaZulu-Natal, South Africa	South Africa	20040419	-27.5306	32.6827	E.M. Tronchin
P. psammophila	HEC16327	-	OL809747	OL809825	OL809864	OL809902	OL809939	WIP	Chilaw, Sri Lanka	Sri Lanka	20080204	7.57297	79.7854	E. Coppejans
P. sanctarum	FRA1926	-	OL809748	-	-	-	-	WA	Canal des Saintes, Guadeloupe	Guadeloupe	20120521	15.9	-61.655	-
P. sanctarum	FRA1753	-	OL809749	-	-	-	-	WA	sud Port-Louis, ouest Petit Canal, Guadeloupe	Guadeloupe	20120515	16.3762	-61.529	-
P. tenuis	CNU060215	P0929	KT920406	OL809826	KT920320	KT920381	GU731221	NWP	Misaki, Ehime Prefecture, Japan	Japan	20070618	33.3896	132.111	S.M. Boo
P. tenuis	CNU030266	-	OL809750	-	-	-	-	NWP	Hado, Jeju, Korea	Korea	20120913	33.5299	126.873	Y.D. Ko
P. tenuis	CNU060056	P1344	KX077942	-	-	-	-	NWP	Hyeongjeseom, Goheung, Korea	Korea	20080501	34.5116	127.454	T.O. Seo
P. tenuis	CNU031351	-	OL809751	-	-	-	-	NWP	Jeolmyeongyeo, Chujado, Jeju, Korea	Korea	20121025	33.8679	126.312	Y.D. Ko
P. tenuis	CNU041199	-	OL809752	-	-	-	-	NWP	Songjeong, Busan, Korea	Korea	20130223	35.1754	129.198	I.K. Hwang
Gelidiella calcicola	GHB0271	-	OL809753	-	-	-	OL828266	EA	Ile Verte, Roscoff, France	France	20190417	48.7286	-3.98759	G.H. Boo
Gelidiella calcicola	Strain 26689	-	KJ179936	-	-	-	-	EA	Playa Azul, Estremadura, Portugal	Portugal	20110614	39.1156	-9.39327	Ignacio Barbara
Gelidiella feldmannii	NI05.R13	-	-	-	-	-	MK185782	WA	East Landing, Nightingale Islands	Tristan da Cunha	20050403	-37.417	-12.475	S. Scott
Pterocladiella sp.1	CNU075130	-	OL809754	OL809827	-	OL809903	-	CIP	Wagap, New Caledonia	New Caledonia	20161214	-20.8766	165.274	S.M. Boo
Pterocladiella sp.1	CNU075130_2	-	OL809755	-	-	-	-	CIP	Wagap, New Caledonia	New Caledonia	20161214	-20.8766	165.274	S.M. Boo
Pterocladiella sp.2	HEC16347	-	OL809756	OL809828	OL809865	OL809904	OL809940	WIP	Beruwela, Sri Lanka	Sri Lanka	20080207	6.47179	79.975	E. Coppejans
Pterocladiella sp.3	CNU026188	-	OL809757	OL809829	OL809866	OL809905	OL809941	EIP	Oahu-island, Hawaii, U.S.A	Hawaii	20090723	21.4426	-158.19	S.M. Boo, S.Y. Kim, S.M. Cho
Pterocladiella sp.3	CNU040741	-	OL809758	-	-	-	OL809942	CIP	Padang Bai Beach, Bali, Indonesia	Indonesia	20130424	-8.53111	115.51	S.M. Boo, J.K. Park, Y.D. Ko
Pterocladiella sp.4	CNU075442_1	-	OL809759	-	-	-	-	CIP	Bali, Indonesia	Indonesia	20140400	-8.50442	115.608	S. Kusnowirjono
Pterocladiella sp.4	CNU075442_2	-	OL809760	-	-	-	OL809943	CIP	Bali, Indonesia	Indonesia	20140400	-8.50442	115.608	S. Kusnowirjono
Pterocladiella sp.4	CNU075446_1	-	-	-	-	-	OL809944	CIP	Bali, Indonesia	Indonesia	20140400	-8.50442	115.608	S. Kusnowirjono
Pterocladiella sp.4	CNU075446_2	-	-	-	-	-	OL809945	CIP	Bali, Indonesia	Indonesia	20140400	-8.50442	115.608	S. Kusnowirjono
Pterocladiella sp.4	CNU075448	-	-	-	-	-	OL809946	CIP	Bali, Indonesia	Indonesia	20140400	-8.50442	115.608	S. Kusnowirjono
Pterocladiella sp.4	CNU076453	-	OL809761	OL809830	-	OL809906	OL809947	CIP	Dream Beach, Lembongan Island, Indonesia	Indonesia	20170623	-8.69131	115.434	S.M. Boo, J.I. Lee
Pterocladiella sp.4	CNU027870	-	OL809762	-	-	-	OL809948	CIP	Lembongan Island, Indonesia	Indonesia	20100617	-8.68082	115.439	K.M. Kim, S.Y. Kim
Pterocladiella sp.4	CNU027855	P2247	OL809763	-	OL809867	OL809907	OL809949	CIP	Muluk Bay, Lombok, Indonesia	Indonesia	20100617	-8.91703	116.337	K.M. Kim, S.Y. Kim
Pterocladiella sp.4	CNU027863	P2257	OL809764	-	-	-	OL809950	CIP	National seaweed center, Lombok, Indonesia	Indonesia	20100617	-8.91219	116.348	K.M. Kim, S.Y. Kim
Pterocladiella sp.4	CNU024713	-	OL809765	-	-	-	OL809951	CIP	northern Bali, Indonesia	Indonesia	20060822	-8.0652	115.155	E.C. Yang, I.K. Hwang
Pterocladiella sp.5	CNU080223	-	OL809766	OL809831	OL809868	OL809908	-	CIP	Hon Gam Gi, Phu Quoc, Vietnam	Vietnam	20180126	9.91287	104.016	S.M. Boo, J.I. Lee
Pterocladiella sp.5	CNU080228	-	OL809767	-	-	-	-	CIP	Hon Gam Gi, Phu Quoc, Vietnam	Vietnam	20180126	9.91287	104.016	S.M. Boo, J.I. Lee
Pterocladiella sp.6	UC1880504	50-306	OL809768	-	-	-	OL809952	WA	Cripplegate Bay, northeast tip of Harrington Sound, Hamilton Island, Bermuda	Bermuda	19501123	32.3422	-64.7143	A.J. Bernatowicz
Pterocladiella sp.6	UC948281	49-2181	OL809769	OL809832	OL809869	OL809909	OL809953	WA	Islet near Abbot's Cliff, northwest side of Harrington Sound, Hamilton Island, Bermuda	Bermuda	19490829	32.334	-64.7332	A.J. Bernatowicz
Pterocladiella sp.7	CNU066817	-	OL809770	OL809833	-	OL809910	OL809954	CIP	Bai Tien, Nha Trang, Vietnam	Vietnam	20150407	12.1744	109.206	S.M. Boo
Pterocladiella sp.8	CNU080294_1	-	OL809771	-	-	-	-	CIP	Bai Thom(Hon Mot), Phu Quoc, Vietnam	Vietnam	20180127	10.404	104.061	S.M. Boo, J.I. Lee
Pterocladiella sp.8	CNU080208	-	OL809772	-	-	-	-	CIP	Hon Gam Gi, Phu Quoc, Vietnam	Vietnam	20180126	9.91287	104.016	S.M. Boo, J.I. Lee
Pterocladiella sp.8	CNU080231	-	OL809773	-	-	-	-	CIP	Hon Gam Gi, Phu Quoc, Vietnam	Vietnam	20180126	9.91287	104.016	S.M. Boo, J.I. Lee
Pterocladiella sp.8	CNU080252	-	OL809774	-	-	-	-	CIP	Hon Gam Gi, Phu Quoc, Vietnam	Vietnam	20180126	9.91287	104.016	S.M. Boo, J.I. Lee
Pterocladiella sp.8	CNU080100	-	OL809775	-	-	-	-	CIP	Hon Roi, Phu Quoc, Vietnam	Vietnam	20180126	9.97314	104.021	S.M. Boo, J.I. Lee
Pterocladiella sp.8	CNU080107	-	OL809776	-	-	-	-	CIP	Hon Roi, Phu Quoc, Vietnam	Vietnam	20180126	9.97314	104.021	S.M. Boo, J.I. Lee
Pterocladiella sp.8	CNU080107_1	-	OL809777	-	-	-	-	CIP	Hon Roi, Phu Quoc, Vietnam	Vietnam	20180126	9.97314	104.021	S.M. Boo, J.I. Lee
Pterocladiella sp.8	CNU080123	-	OL809778	-	-	-	OL809955	CIP	Hon Roi, Phu Quoc, Vietnam	Vietnam	20180126	9.97314	104.021	S.M. Boo, J.I. Lee
Pterocladiella sp.8	CNU080165	-	OL809779	-	-	-	-	CIP	Hon Roi, Phu Quoc, Vietnam	Vietnam	20180126	9.97314	104.021	S.M. Boo, J.I. Lee
Pterocladiella sp.8	CNU080165_2	-	OL809780	-	-	-	-	CIP	Hon Roi, Phu Quoc, Vietnam	Vietnam	20180126	9.97314	104.021	S.M. Boo, J.I. Lee
Pterocladiella sp.8	CNU080174	-	OL809781	-	-	-	-	CIP	Hon Roi, Phu Quoc, Vietnam	Vietnam	20180126	9.97314	104.021	S.M. Boo, J.I. Lee
Pterocladiella sp.8	CNU080174_1	-	OL809782	-	-	-	-	CIP	Hon Roi, Phu Quoc, Vietnam	Vietnam	20180126	9.97314	104.021	S.M. Boo, J.I. Lee
Pterocladiella sp.8	CNU080175	-	OL809783	-	-	-	-	CIP	Hon Roi, Phu Quoc, Vietnam	Vietnam	20180126	9.97314	104.021	S.M. Boo, J.I. Lee
Pterocladiella sp.8	CNU080175_1	-	OL809784	-	-	-	-	CIP	Hon Roi, Phu Quoc, Vietnam	Vietnam	20180126	9.97314	104.021	S.M. Boo, J.I. Lee
Pterocladiella sp.8	CNU080177	-	OL809785	-	-	-	-	CIP	Hon Roi, Phu Quoc, Vietnam	Vietnam	20180126	9.97314	104.021	S.M. Boo, J.I. Lee
Pterocladiella sp.8	CNU080177_1	-	OL809786	-	-	-	-	CIP	Hon Roi, Phu Quoc, Vietnam	Vietnam	20180126	9.97314	104.021	S.M. Boo, J.I. Lee
Pterocladiella sp.8	CNU080178	-	OL809787	OL809834	OL809870	OL809911	OL809956	CIP	Hon Roi, Phu Quoc, Vietnam	Vietnam	20180126	9.97314	104.021	S.M. Boo, J.I. Lee
Pterocladiella sp.8	CNU080178_2	-	OL809788	-	-	-	OL809957	CIP	Hon Roi, Phu Quoc, Vietnam	Vietnam	20180126	9.97314	104.021	S.M. Boo, J.I. Lee
Pterocladiella sp.9	CNU040501	-	OL809789	OL809835	OL809871	OL809912	-	CIP	Dapdap, Bulusan, Philippines	Philippines	20130422	12.7532	124.139	G.H. Boo, P.J.L. Geraldino
Pterocladiella sp.10	CNU028646	P1154	OL809790	-	-	-	OL809958	NWP	Seogeochado, Jindo, Korea	Korea	20080406	34.2559	125.92	I.S. Hong, K.M. Kim, P.J.L. Geraldino
Pterocladiella sp.10	CNU028647	P1155	OL809791	OL809836	OL809872	OL809913	OL809959	NWP	Seogeochado, Jindo, Korea	Korea	20080406	34.2559	125.92	I.S. Hong, K.M. Kim, P.J.L. Geraldino
Pterocladiella sp.11	JF0030	CNU065700	OL809792	OL809837	OL809873	OL809914	-	EP	EL Palillo beach, Robinson Crusoe Island, Valparaiso, Chile	Chile	20140212	-33.6418	-78.8246	E.C. Macaya
Pterocladiella sp.11	JF0196	CNU065709	OL809793	-	-	-	-	EP	Pangal, Robinson Crusoe Island, Valparaiso, Chile	Chile	20140217	-33.6417	-78.8183	E.C. Macaya
Pterocladiella sp.11	JF0216	CNU065713	OL809794	-	-	-	-	EP	Pangal, Robinson Crusoe Island, Valparaiso, Chile	Chile	20140217	-33.6417	-78.8183	E.C. Macaya
Pterocladiella sp.11	JF0218	CNU065714	OL809795	-	-	-	-	EP	Pangal, Robinson Crusoe Island, Valparaiso, Chile	Chile	20140217	-33.6417	-78.8183	E.C. Macaya
Pterocladiella sp.12	CNU071131	-	OL809796	-	-	-	-	CIP	Sentosa Island, Singapore	Singapore	20160306	1.24734	103.824	S.M. Boo, C. Yixiong
Pterocladiella sp.13	CNU080565	-	OL809797	OL809838	OL809874	OL809915	OL809960	CIP	Nam O, Da Nang, Vietnam	Vietnam	20180517	16.1187	108.132	S.M. Boo
Pterocladiella sp.13	CNU080567	-	OL809798	OL809839	OL809875	OL809916	OL809961	CIP	Nam O, Da Nang, Vietnam	Vietnam	20180517	16.1187	108.132	S.M. Boo
Pterocladiella sp.14	SCL15031	CNU080874_2	OL809799	OL809840	OL809876	OL809917	OL809962	EP	Fifth Beach, Calvert Island, British Columbia, Canada	Canada	20120706	51.6413	-128.155	S. Lindstrom
Pterocladiella sp.14	UC2006339	41-322	OL809800	OL809841	OL809877	OL809918	OL809963	EP	Cypress Point, Monterey, California, USA	USA	19410709	36.5808	-121.976	G.M. Smith
Pterocladiella sp.15	GW15	-	OL809801	-	-	-	OL809964	WIP	Oman (Mirbat)	Oman	20000812	16.9901	54.6917	M.J. Wynne
Pterocladiella sp.16	NWS-1	-	-	-	-	-	AY352422	TA	La Parouse, Botany Bay, New South Wales, Australia	Australia(E)	20020717	-33.9876	151.231	A.J.K. Millar
Outgroups
Gelidiophycus freshwateri	CNU049947	G2006	JX891571	-	KT920286	KT920328	JX891603	-	Daecheon, Boryeong, Korea	Korea	-	-	-	-
Gelidium corneum	CNU026111	-	HM629861	-	HM629901	KT920334	HM629821	-	Morocco	Morocco	-	-	-	-
Gelidiella acerosa	CNU026920	G5003	HM629886	-	HM629926	KT920367	HM629846	-	Santa Rosa, Olango Island, Cebu, Philippines	Philippines	-	-	-	-
Millerella albertanoae	BACO875	-	KC993797	-	KT920312	KT920371	KC993804	-	Cozze, Mola de Bari, Bari, Italy	Italy	-	-	-	-
Pterocladia lucida	CNU055973	-	KT443955	-	KT920313	KT920373	KT443968	-	Cape Peron, Rockingham, Western Australia, Australia	Australia	-	-	-	-
Pterocladia lucida2	CNU025871	-	KT443939	-	KT920314	KT920374	KT443965	-	Wellington Airport, New Zealand	New Zealand	-	-	-	-
Pterocladia lucida2	-	-	-	MT117917	-	-	-	-	Princess Bay, Wellington, North Island	New Zealand	-	-	-	-
