# Supplementary material for: Ancient Tethyan Vicariance and Long-Distance Dispersal Drive Global Diversification and Cryptic Speciation in the Red Seaweed Pterocladiella
Source: Front Plant Sci. 2022 Jun 2;13:849476. doi: 10.3389/fpls.2022.849476 (PMC9201827; doi:10.3389/fpls.2022.849476)
Supplement: Supplementary file 3 [file Data_Sheet_1.ZIP]

Archive with 5 entries (5 files):
- COI5P_SDA.nex
- Pterocladiella_5gene_concatanated.phy
- Pterocladiella_species_tree_ML.tre
- Pterocladiella_time_tree.tre
- rbcL_SDA.nex
