# Supplementary material for: Ancient Tethyan Vicariance and Long-Distance Dispersal Drive Global Diversification and Cryptic Speciation in the Red Seaweed Pterocladiella
Source: Front Plant Sci. 2022 Jun 2;13:849476. doi: 10.3389/fpls.2022.849476 (PMC9201827; doi:10.3389/fpls.2022.849476)
Supplement: Supplementary file 3 [file Data_Sheet_1.ZIP › COI5P_SDA.nex]

#NEXUS 

Begin data;
	Dimensions ntax=138 nchar=604;
	Format datatype=dna gap=- missing=?;
	Matrix
JX891571_GelidiophycusFreshwateri_CNU049947                  GATTAGAATGGAATTAGCTCAACCAGGGAATCATTTATTATTAGGAAATCATCAAGTTTACAATGTGCTAATTACAGCACATGCATTTTTGATGATTTTCTTCATGGTGATGCCAGTTTTGATAGGCGGTTTTGGAAATTGATTAGTGCCTATAATGATAGGAAGTCCGGATATGGCGTTTCCTCGTTTAAATAACGTTTCTTTTTGATTACTTCCCCCATCCCTTTGTTTGCTTTTGACCTCAGCAGTCGTTGAAGTTGGTGTAGGTACAGGATGAACTGTTTATCCTCCATTAAGTTCAATTCAAAGTCACTCGGGAGGTGCTGTGGACTTGGCAATTTTCAGCTTACACATTTCAGGAGCATCATCGATTTTGGGTGCAGTTAATTTTATTTCAACGATTCTAAACATGCGTAATCCTGGACAAACAATGTATAGAATGCCTTTATTTGTGTGATCAATCTTTACAACAGCATTTCTATTATTATTAGCAGTACCTGTTTTAGCAGGGGCTATTACAATGCTATTAACTGATCGCAACTTTAATACTTCATTTTTTGATCCAGCTGGAGGGGGGGATCCTGTTTTATATCAGCACTTATTC
HM629861_GelidiumCorneum                                     ??????????????????????????????????????????????????????????TATAATGTATTAATTACTGCACATGCTTTTTTAATGATTTTTTTTATGGCGATGCCCGTACTAATCGGAGGTTTTGGTAATTGATTAGTACCCATAATGATAGGTAGTCCCGATATGGCTTTTCCTCGCTTAAATAACATTTCTTTTTGATTACTTCCTCCTTCTTTATGTCTGCTTTTAACGTCTGCAATAGTAGAGGTAGGTGTAGGAACAGGCTGAACTGTATACCCCCCTTTAAGTTCAATTCAAAGCCATTCAGGAGGTGCCGTTGATTTAGCAATTTTCAGCCTTCATATATCTGGAGCTTCATCAATATTAGGCGCAATTAATTTTATTTCAACTATTTTAAATATGCGTAATCCTGGACAAACAATGTATCGAATGCCATTATTCGTTTGATCAATACTTGTAACGGCATTTTTACTACTATTAGCGGTACCTGTTTTAGCCGGAGCTATTACAATGTTATTAACCGATCGTAATTTTAATACATCGTTTTTTGATCCAGCTGGGGGAGGTGATCCTGTACTATATCAACACTTATTC
HM629886_GelidiellaAcerosa_CNU026920                         ??????????????????????????????????????????????????????????TATAATGTTTTAATTACAGCACATGCTTTTCTAATGATTTTTTTTATGGTAATGCCTGTTTTAATAGGCGGTTTTGGTAATTGATTAGTACCTATAATGATAGGCAGCCCTGATATGGCTTTTCCACGTTTAAACAATATTTCATTTTGATTGCTTCCACCTTCTTTATGTTTATTGTTAACCTCAGCAATTGTTGAGGTAGGGGTAGGTACAGGGTGGACAGTATATCCACCGTTAAGTTCAATTCAAAGTCATTCAGGTGGTGCTGTGGATTTAGCAATTTTTAGTTTACATATTTCGGGAGCGTCGTCCATTTTAGGAGCGATAAATTTTATTTCAACTATAATGAACATGCGAAACCCTGGCCAAACCATGTACCGAATGCCATTATTTGTGTGATCAATTTTTGTAACTGCGTTTTTACTTTTACTTTCTATTCCAGTTTTAGCAGGTGCGATTACAATGTTATTAACTGATCGAAATTTTAATACTTCCTTTTTTGATCCAGCTGGAGGTGGCGATCCAGTTTTATATCAACATCTATTT
KC993797_MillerellaAlbertanoae_BACO875                       AATAAGAATGGAACTAACCCAACCAGGAAACCATTTATTATTAGGAAACCATCAGGTATACAATGTTCTAATTACAGCGCATGCGTTTTTAATGATCTTTTTTATGGTAATGCCTGTATTAATAGGAGGTTTTGGTAACTGATTAGTACCAATAATGATAGGTAGTCCAGATATGGCATTTCCGCGTTTAAATAACATTTCGTTTTGATTATTGCCACCTTCATTGTGTTTATTATTAACATCTGCGATTGTAGAAGTTGGTGTAGGAACAGGTTGAACTGTGTATCCACCATTAAGTTCTATACAAAGTCATTCAGGTGGTGCAGTAGATTTGGCTATTTTTAGTTTACATATCTCGGGAGCTTCATCTATTTTAGGCGCAATTAACTTCATTTCGACTATAATTAATATGCGAAATCCCGGTCAAACGATGTATAAAATACCTTTGTTCGTCTGATCAATTTTTGTAACTGCTTTTCTGTTGCTGTTAGCCGTACCTGTTCTAGCAGGTGCAATTACTATGCTGTTAACTGATAGAAATTTTAACACTTCATTTTTTGATCCAGCTGGTGGTGGCGATCCTGTATTATACCAGCATCTCTTC
KT443955_PterocladiaLucida_AUS_CNU055973                     ???????????AATTAGCACAGCCGGGTAACCATTTATTAATGGGTAATCATCAAGTCTACAATGTCTTGATTACTGCCCATGCATTTTTAATGATTTTTTTTATGGTTATGCCTGTTTTAATTGGTGGTTTCGGTAATTGGTTAGTACCTATAATGATTGGTAGTCCTGATATGGCTTTTCCCCGTTTAAACAACGTTTCATTTTGATTACTTCCACCTTCTCTTTGTCTTTTATTAACTTCTGCATTAGTAGAAGTTGGGGTAGGGACAGGTTGAACAGTTTATCCTCCTTTAAGTTCAATTCAAAGTCATTCTGGAGGAGCCATTGATTTAGCTATATTTAGTTTACATATCTCAGGAGCGTCATCAATTCTAGGCGCAGTTAATTTTATATCAACAATTTTAAATATGCGTAATCCAGGACAGACAATGTACAGGATGCCTCTTTTTGTTTGATCAATTTTTGTAACTGCTTTTTTACTTTTATTAGCGGTCCCTGTTTTAGCAGGAGCTATCACAATGTTATTAACAGATCGAAATTTTAATACTTCATTCTTTGATCCTGCAGGAGGGGGAGATCCTGTACTTTACCAACATTTATTT
KT443939_PterocladiaLucida_NZ_CNU025871                      ???????????AGTTAGCACAGCCTGGTAACCATTTATTAATGGGTAATCATCAAGTCTACAATGTCTTGATTACTGCCCATGCATTTTTAATGATTTTTTTTATGGTTATGCCTGTTTTAATTGGTGGTTTTGGTAATTGGTTAGTACCCATAATGATTGGTAGTCCTGATATGGCTTTCCCTCGTTTAAATAACATCTCATTTTGATTACTTCCACCTTCTCTCTGTCTTTTATTAACTTCTGCATTAGTAGAAGTTGGGGTAGGAACAGGTTGAACAGTTTATCCTCCTTTAAGTTCAATTCAAAGCCATTCTGGAGGAGCCGTTGATTTAGCTATATTTAGTTTACACATCTCAGGAGCGTCATCAATTCTAGGTGCAGTTAATTTTATATCAACAATTTTAAATATGCGTAATCCAGGACAGACAATGTACAGGATGCCTCTTTTTGTCTGATCAATTTTTGTGACTGCTTTTTTACTTTTATTAGCGGTCCCCGTTTTAGCAGGAGCTATCACAATGTTACTAACAGATCGAAATTTTAATACTTCATTCTTTGATCCTGCGGGAGGGGGAGATCCTGTACTTTATCAACATTTATTT
MF511706_PterocladiellaAndresii_CNU012838_Chile              ????????TGGAGCTAGCTCAACCTGGAAATCATTTGTTATTAGGAAATCATCAAGTTTACAACGTTTTAATTACAGCGCATGCGTTTTTAATGATATTTTTTATGGTTATGCCTGTATTAATAGGGGGATTTGGAAATTGGTTGGTACCCATAATGATCGGTAGCCCTGATATGGCTTTCCCTCGTTTAAATAATATTTCATTCTGACTACTACCACCATCGTTATGTTTATTATTAACTTCTGCACTAGTCGAAGTAGGAGTTGGGACAGGATGAACTGTTTATCCACCATTAAGCTCTATTCAAAGCCATTCAGGAGCTGCTGTAGATCTTGCTATTTTTAGTTTACATATTTCCGGAGCATCATCTATTTTAGGAGCTGTTAATTTCATATCAACTATTTTGAATATGCGTAATCCAGGACAAACAATGTACAGAATGCCTTTATTTGTGTGATCAATTTTTGTAACAGCGTTTTTATTACTATTAGCAGTCCCAGTTTTAGCAGGTGCAATTACTATGCTATTAACAGATAGAAATTTTAATACCTCGTTTTTTGATCCAGCAGGCGGAGGAGATCCGGTACTTTATCAACATTTATTT
HQ412472_PterocladiellaAustralafricanensis_SouthAfrica       GATTAGAATGGAGTTAGCTCAGCCTGGAAATCATTTGTTATTAGGTAATCACCAGGTTTATAATGTCTTGATTACTGCACATGCATTTTTGATGATATTTTTTATGGTTATGCCTGTTCTTATAGGGGGCTTTGGAAATTGATTAGTTCCTATTATGATAGGTAGCCCTGATATGGCATTTCCTCGTTTGAATAATATTTCATTTTGATTACTGCCACCATCATTATGTTTACTATTGACATCTGCATTGGTTGAAGTAGGTGTGGGAACGGGTTGAACTGTCTACCCCCCCTTAAGCTCGATTCAAAGTCATTCAGGAGGAGCTGTGGATTTGGCTATATTTAGTTTGCATATCTCAGGTGCTTCATCTATTTTAGGTGCTGTTAATTTTATCTCTACTATTTTGAATATGCGTAATCCGGGTCAAACCATGTACAGAATGCCATTATTTGTTTGATCGATTTTTGTAACAGCTTTTCTGCTATTATTAGCAGTACCGGTTTTGGCTGGTGCAATCACTATGTTACTAACTGATAGGAATTTTAATACATCATTTTTTGATCCAGCAGGAGGTGGTGATCCTGTACTTTATCAACACTTATTT
HQ412473_PterocladiellaAustralafricanensis_Mozambique        AATTAGAATGGAGTTAGCTCAGCCTGGAAATCATTTGTTATTAGGTAATCACCAGGTTTATAATGTCTTGATTACTGCACATGCATTTTTGATGATATTTTTTATGGTTATGCCTGTTCTTATAGGAGGCTTTGGAAATTGATTAGTTCCTATTATGATAGGTAGTCCTGATATGGCATTTCCTCGTTTGAATAATATTTCATTTTGATTACTGCCACCATCATTATGTTTACTATTGACATCTGCATTAGTTGAAGTAGGTGTGGGAACGGGTTGAACTGTTTACCCCCCCTTAAGCTCAATTCAAAGTCATTCAGGAGGAGCTGTGGATTTGGCTATATTTAGTTTGCATATCTCAGGTGCTTCATCTATTTTAGGTGCTGTTAATTTTATCTCTACTATTTTGAATATGCGTAATCCGGGTCAAACCATGTACAGAATGCCATTATTTGTTTGATCGATTTTTGTAACAGCTTTTCTGCTATTATTAGCAGTACCAGTTTTAGCTGGTGCAATCACTATGTTACTAACTGATAGAAATTTTAATACATCATTTTTTGATCCAGCAGGAGGTGGTGATCCTGTACTTTATCAACACTTATTT
HQ412474_PterocladiellaAustralafricanensis_Mozambique        GATTAGAATGGAGTTAGCTCAGCCTGGAAATCATTTGTTATTAGGTAATCACCAGGTTTATAATGTCTTGATTACTGCACATGCATTTTTGATGATATTTTTTATGGTTATGCCTGTTCTTATAGGGGGCTTTGGAAATTGATTAGTTCCTATTATGATAGGTAGCCCTGATATGGCATTTCCTCGTTTGAATAATATTTCATTTTGATTACTGCCACCATCATTATGTTTACTATTGACATCTGCATTAGTTGAAGTAGGTGTGGGAACGGGTTGAACTGTCTACCCCCCCTTAAGCTCGATTCAAAGTCATTCAGGAGGAGCTGTGGATTTGGCTATATTTAGTTTGCATATCTCAGGTGCTTCATCTGTTTTAGGTGCTGTTAATTTTATCTCTACTATTTTGAATATGCGTAATCCGGGTCAAACCATGTACAGAATGCCATTATTTGTTTGATCGATTTTTGTAACAGCTTTTCTGCTATTATTAGCAGTACCAGTTTTGGCTGGTGCAATCACTATGTTACTAACTGATAGGAATTTTAATACATCATTTTTTGATCCAGCAGGAGGTGGTGATCCTGTACTTTATCAACACTTATTT
KT208063_PterocladiellaAustralafricanensis_ESBrazil          AATTAGAATGGAGTTAGCTCAGCCTGGAAATCATTTGTTATTAGGTAATCACCAGGTTTATAATGTCTTGATTACTGCACATGCATTTTTGATGATATTTTTTATGGTTATGCCTGTTCTTATAGGAGGCTTTGGAAATTGATTAGTTCCTATTATGATAGGTAGTCCTGATATGGCATTTCCTCGTTTGAATAATATTTCATTTTGATTATTACCACCATCATTATGTTTACTATTGACATCTGCATTAGTTGAAGTAGGTGTGGGAACGGGTTGAACTGTTTACCCCCCCTTAAGCTCAATTCAAAGTCATTCAGGAGGAGCTGTGGATTTGGCTATATTTAGTTTGCATATCTCAGGTGCTTCATCTATTTTAGGTGCTGTTAATTTTATCTCTACTATTTTGAATATGCGTAATCCGGGTCAAACCATGTACAGAATGCCATTATTTGTTTGATCGATTTTTGTAACAGCTTTTCTGCTATTATTAGCAGTACCAGTTTTAGCTGGTGCAATCACTATGTTACTAACTGATAGAAATTTTAATACATCATTTTTTGATCCAGCAGGAGGTGGTGATCCTGTACTTTATCAACACTTATTT
KZN0649_PterocladiellaAustralafricanensis_SouthAfrica        GATTAGAATGGAGTTAGCTCAGCCTGGAAATCATTTGTTATTAGGTAATCACCAGGTTTATAATGTCTTGATTACTGCACATGCATTTTTGATGATATTTTTTATGGTTATGCCTGTTCTTATAGGGGGCTTTGGAAATTGATTAGTTCCTATTATGATAGGTAGCCCTGATATGGCATTTCCTCGTTTGAATAATATTTCATTTTGATTACTGCCACCATCATTATGTTTACTATTGACATCTGCATTAGTTGAAGTAGGTGTGGGAACGGGTTGAACTGTCTACCCCCCCTTAAGCTCGATTCAAAGTCATTCAGGAGGAGCTGTGGATTTGGCTATATTTAGTTTGCATATCTCAGGTGCTTCATCTATTTTAGGTGCTGTTAATTTTATCTCTACTATTTTGAATATGCGTAATCCGGGTCAAACCATGTACAGAATGCCATTATTTGTTTGATCGATTTTTGTAACAGCTTTTCTGCTATTATTAGCAGTACCAGTTTTGGCTGGTGCAATCACTATGTTACTAACTGATAGGAATTTTAATACATCATTTTTTGATCCAGCAGGAGGTGGTGATCCTGTACTTTATCAACACTTATTT
KX557253_PterocladiellaAustralafricanensis2_Madagascar       AATTAGAATGGAGTTAGCTCAGCCTGGAAATCATTTGTTATTAGGTAATCACCAGGTTTATAATGTTTTGATTACTGCGCATGCATTTTTAATGATATTTTTTATGGTTATGCCTGTTCTTATAGGAGGCTTCGGAAATTGATTAGTTCCCATTATGATAGGTAGTCCTGATATGGCATTTCCTCGTTTGAATAATATTTCATTTTGATTACTGCCACCATCATTATGTTTACTATTGACATCTGCATTAGTTGAAGTAGGTGTGGGAACGGGTTGAACTGTCTACCCCCCCTTAAGCTCAATTCAAAGTCATTCAGGAGGAGCTGTGGATTTGGCTATATTTAGTTTGCATATCTCAGGTGCTTCATCTATTTTAGGAGCTGTTAATTTTATTTCTACTATTTTGAATATGCGTAATCCAGGTCAAACCATGTATAGAATGCCATTATTTGTTTGATCAATTTTTGTAACAGCTTTTCTGCTATTATTAGCAGTACCAGTTTTAGCTGGTGCAATTACTATGTTACTAACTGATAGGAATTTTAATACATCATTTTTTGATCCAGCAGGAGGTGGTGATCCTGTACTTTACCAACACTTATTT
GW23_PterocladiellaAustralafricanensis2                      AATTAGAATGGAGTTAGCTCAGCCTGGAAATCATTTGTTATTAGGTAATCACCAGGTTTATAATGTTTTGATTACTGCGCATGCATTTTTAATGATATTTTTTATGGTTATGCCTGTTCTTATAGGGGGCTTTGGAAATTGATTAGTTCCCATTATGATAGGTAGTCCTGATATGGCATTTCCTCGTTTGAATAATATTTCATTTTGATTACTGCCCCCATCATTATGTTTACTATTGACATCTGCATTAGTTGAAGTAGGTGTGGGAACAGGTTGAACTGTCTACCCCCCCTTAAGCTCAATTCAAAGTCATTCAGGAGGAGCTGTGGATTTGGCTATATTTAGTTTGCATATTTCAGGTGCTTCATCTATTTTAGGAGCTGTTAATTTTATTTCTACTATTTTGAATATGCGTAATCCAGGTCAAACCATGTACAGAATGCCATTATTTGTTTGATCAATTTTTGTAACAGCTTTTCTGCTATTATTAGCAGTACCAGTTTTAGCTGGTGCAATCACTATGTTACTAACTGATAGGAATTTTAATACATCATTTTTTGATCCAGCAGGAGGTGGTGATCCTGTACTTTATCAACACCTATTT
KC209084_PterocladiellaBartlettii_Malaysia                   AATTCGAATGGAATTAGCTCAACCTGGAAATCATTTATTGATGGGAAATCATCAAGTTTACAATGTTTTAATTACCGCACATGCATTTTTAATGATATTTTTTATGGTTATGCCTATACTAATAGGAGGATTTGGTAATTGATTAGTACCAATAATGATAGGTAGTCCAGACATGGCTTTTCCAAGATTAAATAATATATCGTTTTGATTGTTACCTCCATCACTATGTTTATTATTAACATCTGCTCTTGTAGAAGTTGGTGTTGGTACTGGTTGAACTGTTTACCCACCATTAAGTGCGATACAAAGTCATTCTGGAGGAGCTGTTGATTTAGCAATTTTTAGTCTACATATCTCTGGAGCTTCATCTATTTTAGGTGCAGTTAATTTTATTTCAACAATTTTAAATATGCGTAATCCAGGCCAAACAATGTACAGAATGCCTTTATTTGTTTGATCAATCTTTGTAACAGCATTTTTATTATTATTAGCAGTTCCAGTTTTAGCAGGAGCGATCACGATGTTATTAACTGATAGAAACTTTAATACTTCATTTTTCGATCCAGCAGGTGGAGGAGATCCAATTCTTTATCAGCATTTATTT
KC209081_PterocladiellaBartlettii_Malaysia                   ???????????????????CAACCTGGAAATCATTTATTGATGGAAAATCATCAAGTTTACAATGTTTTAATTACCGCACATGCATTTTTAATGATATTTTTTATGGTTATGCCTATACTGATAGGAGGATTTGGTAATTGATTAGTACCAATAATGATAGGTAGTCCAGACATGGCTTTTCCAAGATTAAATAATATATCGTTTTGATTGTTACCTCCATCACTATGTTTATTATTAACATCTGCTCTTGTAGAAGTTGGTGTTGGTACTGGTTGAACTGTTTACCCACCATTAAGTGCGATACAAAGTCATTCTGGAGGAGCTGTTGATTTAGCAATTTTTAGTTTACATATCTCTGGAGCTTCATCTATTTTAGGTGCAGTTAATTTTATTTCAACAATTTTAAATATGCGTAATCCAGGCCAAACAATGTACAGAATGCCTTTATTTGTTTGATCAATCTTTGTCACAGCATTTTTACTATTATTAGCAGTTCCAGTTTTAGCAGGAGCGATCACGATGTTATTAACTGATAGAAACTTTAATACTTCATTTTTCGATCCAGCAGGTGGAGGAGATCCAATTCTTTATCAGCATTTATTT
KU512781_PterocladiellaBartlettii_SentosaIsSingapore         ??????AATGGAATTAGCTCAACCTGGAAATCATTTATTGATGGGAAATCATCAAGTTTACAATGTTTTAATTACCGCACATGCATTTTTAATGATATTTTTTATGGTTATGCCTATACTGATAGGAGGATTTGGTAATTGATTAGTACCAATAATGATAGGTAGTCCAGACATGGCTTTTCCAAGATTAAATAATATATCGTTTTGATTGTTACCTCCATCACTATGTTTATTATTAACATCTGCTCTTGTAGAAGTTGGTGTTGGTACTGGTTGAACTGTTTACCCACCATTAAGTGCGATACAAAGTCATTCTGGAGGAGCTGTTGATTTAGCAATTTTTAGTTTACATATCTCTGGAGCTTCATCTATTTTAGGTGCAGTTAATTTTATTTCAACAATTTTAAATATGCGTAATCCAGGCCAAACAATGTACAGAATGCCTTTATTTGTTTGATCAATCTTTGTCACAGCATTTTTACTATTATTAGCAGTTCCAGTTTTAGCAGGAGCGATCACGATGTTATTAACTGATAGAAACTTTAATACTTCATTTTTCGATCCAGCAGGTGGAGGAGATCCAATTCTTTATCAGCATTTATTT
KT208044_PterocladiellaBartlettii_SPBrazil                   AATTCGAATGGAATTAGCTCAACCTGGAAATCATTTATTGATGGGAAATCATCAAGTTTACAATGTTTTAATTACCGCACATGCATTTTTAATGATATTTTTTATGGTTATGCCTATACTGATAGGAGGATTTGGTAATTGATTAGTACCAATAATGATAGGTAGTCCAGACATGGCTTTTCCAAGATTAAATAATATATCGTTTTGATTGTTACCTCCATCACTATGTTTATTATTAACATCTGCTCTTGTAGAAGTTGGTGTTGGTACTGGTTGAACTGTTTACCCACCATTAAGTGCGATACAAAGTCATTCTGGAGGAGCTGTTGATTTAGCAATTTTTAGTTTACATATCTCTGGAGCTTCATCTATTTTAGGTGCAGTTAATTTTATTTCAACAATTTTAAATATGCGTAATCCAGGCCAAACAATGTACAGAATGCCTTTATTTATTTGATCAATCTTTGTAACAGCATTTTTATTATTATTAGCAGTTCCAGTTTTAGCAGGAGCAATCACGATGTTATTAACTGATAGAAACTTTAATACTTCATTTTTCGATCCAGCAGGTGGAGGGGATCCAATTCTTTATCAGCATTTATTT
KT208042_PterocladiellaBartlettii_RNBrazil                   AATTCGAATGGAATTAGCTCAACCTGGAAATCATTTATTGATGGGAAATCATCAAGTTTACAATGTTTTAATTACCGCACATGCATTTTTAATGATATTTTTTATGGTTATGCCTATACTGATAGGAGGATTTGGTAATTGATTAGTACCAATAATGATAGGTAGTCCAGACATGGCTTTTCCAAGATTAAATAATATATCATTTTGATTGTTACCTCCATCACTATGTTTATTATTAACATCTGCTCTTGTAGAAGTTGGTGTTGGTACTGGTTGAACTGTTTACCCACCATTAAGTGCGATACAAAGTCATTCTGGAGGAGCTGTTGATTTAGCAATTTTTAGTTTACATATCTCTGGAGCTTCATCTATTTTAGGTGCAGTTAATTTTATTTCAACAATTTTAAATATGCGTAATCCAGGCCAAACAATGTACAGAATGCCTTTATTTGTTTGATCAATCTTTGTAACAGCATTTTTATTATTATTAGCAGTTCCAGTTTTAGCAGGAGCGATCACGATGTTATTAACTGATAGAAACTTTAATACTTCATTTTTCGATCCAGCAGGTGGAGGAGATCCAATTCTTTATCAGCATTTATTT
KY484006_PterocladiellaBartlettii_SPBrazil                   AATTCGAATGGAATTAGCTCAACCTGGAAATCATTTATTGATGGGAAATCATCAAGTTTACAATGTTTTAATTACCGCACATGCATTTTTAATGATATTTTTTATGGTTATGCCTATACTGATAGGAGGATTTGGTAATTGATTAGTACCAATAATGATAGGTAGTCCAGACATGGCTTTTCCAAGATTAAATAATATATCGTTTTGATTGTTACCTCCATCACTATGTTTATTATTAACATCTGCTCTTGTAGAAGTTGGTGTTGGTACTGGTTGAACTGTTTACCCACCATTAAGTGCGATACAAAGTCATTCTGGAGGAGCTGTTGATTTAGCAATTTTTAGTTTACATATCTCTGGAGCTTCATCTATTTTAGGTGCAGTTAATTTTATTTCAACAATTTTAAATATGCGTAATCCAGGCCAAACAATGTACAGAATGCCTTTATTTGTTTGATCAATCTTTGTAACAGCATTTTTATTATTATTAGCAGTTCCAGTTTTAGCAGGAGCGATCACGATGTTATTAACTGATAGAAACTTTAATACTTCATTTTTCGATCCA???????????????????????????????????????
KX557254_PterocladiellaBartlettii_Madagascar                 AATTCGAATGGAATTAGCTCAACCTGGAAATCATTTATTGATGGGAAATCATCAAGTTTACAATGTTTTAATTACCGCACATGCATTTTTAATGATATTTTTTATGGTTATGCCTATACTGATAGGAGGATTTGGTAATTGATTAGTACCAATAATGATAGGTAGCCCAGACATGGCTTTTCCAAGATTAAATAATATATCATTTTGATTATTACCTCCATCACTATGCTTATTATTAACATCTGCTCTTGTAGAAGTTGGTGTTGGTACTGGTTGAACTGTTTACCCACCATTAAGTGCGATACAAAGTCATTCTGGAGGAGCTGTTGATTTAGCAATTTTTAGTTTGCATATCTCTGGAGCTTCATCTATTTTAGGTGCAGTTAATTTTATTTCAACAATTTTAAATATGCGTAATCCAGGTCAAACAATGTACAGAATGCCTTTATTTGTTTGATCAATCTTTGTAACAGCATTTTTATTATTATTAGCAGTTCCAGTTTTAGCAGGAGCGATTACGATGTTATTAACTGATAGAAACTTTAATACTTCATTTTTCGATCCAGCAGGTGGAGGAGATCCAATTCTTTATCAGCATTTATTT
MAD0453_PterocladiellaBartlettii_Madagascar                  AATTCGAATGGAATTAGCTCAACCTGGAAATCATTTATTGATGGGAAATCATCAAGTTTACAATGTTTTAATTACCGCACATGCATTTTTAATGATATTTTTTATGGTTATGCCTATACTGATAGGAGGATTTGGTAATTGATTAGTACCAATAATGATAGGTAGCCCAGACATGGCTTTTCCAAGATTAAATAATATATCGTTTTGATTATTACCTCCATCACTATGTTTATTATTAACATCTGCTCTTGTAGAAGTTGGTGTTGGTACTGGTTGAACTGTTTACCCACCATTAAGTGCGATACAAAGTCATTCTGGAGGAGCTGTTGATTTAGCAATTTTTAGTTTGCATATCTCTGGAGCTTCATCTATTTTAGGTGCAGTTAATTTTATTTCAACAATTTTAAATATGCGTAATCCAGGTCAAACAATGTACAGAATGCCTTTATTTGTTTGATCAATCTTTGTAACAGCATTTTTATTATTATTAGCAGTTCCAGTTTTAGCAGGAGCGATTACGATGTTATTAACTGATAGAAACTTTAATACTTCATTTTTCGATCCAGCAGGTGGAGGAGATCCAATTCTTTATCAGCATTTATTT
BDR0305_PterocladiellaBartlettii_GuyaneFranaise              AATTCGAATGGAATTAGCTCAACCTGGAAATCATTTATTGATGGGAAATCATCAAGTTTACAATGTTTTAATTACCGCACATGCATTTTTAATGATATTTTTTATGGTTATGCCTATACTGATAGGAGGATTTGGTAATTGATTAGTACCAATAATGATAGGTAGTCCAGACATGGCTTTTCCAAGATTAAATAATATATCGTTTTGATTGTTACCTCCATCACTATGTTTATTATTAACATCTGCTCTTGTAGAAGTTGGTGTTGGTACTGGTTGAACTGTTTACCCACCATTAAGTGCGATACAAAGTCATTCTGGAGGAGCTGTTGATTTAGCAATTTTTAGTTTACATATCTCTGGAGCTTCATCTATTTTAGGTGCAGTTAATTTTATTTCAACAATTTTAAATATGCGTAATCCAGGCCAAACAATGTACAGAATGCCTTTATTTGTTTGATCAATCTTTGTAACAGCATTTTTATTATTATTAGCAGTTCCAGTTTTAGCAGGAGCAATCACGATGTTATTAACTGATAGAAACTTTAATACTTCATTTTTCGATCCAGCAGGTGGAGGAGATCCAATTCTTTATCAGCATTTATTT
FRA1936_PterocladiellaBartlettii_Guadeloupe                  AATTCGAATGGAATTAGCTCAACCTGGAAATCATTTATTGATGGGAAATCATCAAGTTTACAATGTTTTAATTACTGCACATGCATTTTTAATGATATTTTTTATGGTTATGCCTATACTGATAGGAGGATTTGGTAATTGATTAGTACCAATAATGATAGGTAGTCCAGACATGGCTTTTCCAAGATTAAATAATATATCGTTTTGATTGTTACCTCCATCACTATGTTTATTATTAACATCTGCTCTTGTAGAAGTTGGTGTTGGTACTGGTTGAACTGTTTACCCACCATTAAGTGCGATACAAAGTCATTCTGGAGGAGCTGTTGATTTAGCAATTTTTAGTTTACATATCTCTGGAGCTTCATCTATTTTAGGTGCAGTTAATTTTATTTCAACAATTTTAAATATGCGTAATCCAGGCCAAACAATGTACAGAATGCCTTTATTTGTTTGATCAATCTTTGTAACAGCATTTTTATTATTATTAGCAGTTCCAGTTTTAGCAGGAGCGATCACGATGTTATTAACTGATAGAAACTTTAATACTTCATTTTTCGATCCAGCAGGTGGAGGAGATCCAATTCTTTATCAGCATTTATTT
CNU075137_PterocladiellaBartlettii_NewCaledonia              AATTCGAATGGAATTAGCTCAACCTGGAAATCATTTATTGATGGGAAATCATCAAGTTTACAATGTTTTAATTACCGCACATGCATTTTTAATGATATTTTTTATGGTTATGCCTATACTGATAGGAGGATTTGGTAATTGATTAGTACCAATAATGATAGGTAGTCCAGACATGGCTTTTCCAAGATTAAATAATATATCGTTTTGATTGTTACCTCCATCACTATGTTTATTATTAACATCTGCTCTTGTAGAAGTTGGTGTTGGTACTGGTTGAACTGTTTACCCACCATTAAGTGCGATACAAAGTCATTCTGGAGGAGCTGTTGATTTAGCAATTTTTAGTTTACATATCTCTGGAGCTTCATCTATTTTAGGTGCAGTTAATTTTATTTCAACAATTTTAAATATGCGTAATCCAGGCCAAACAATGTACAGAATGCCTTTGTTTGTTTGATCAATCTTTGTAACAGCATTTTTATTATTATTAGCAGTTCCAGTTTTAGCAGGAGCGATCACGATGTTATTAACTGATAGAAACTTTAATACTTCATTTTTCGATCCAGCAGGTGGAGGAGATCCAATTCTTTATCAGCATTTATTT
HQ412477_PterocladiellaBeachiae_CostaRicaCR12                AATTAGAATGGAGTTAGCTCAACCTGGAAATCATTTGTTATTAGGTAATCATCAGGTTTATAATGTTTTAATTACTGCACATGCATTTTTAATGATATTTTTTATGGTTATGCCTGTTCTTATAGGAGGTTTTGGAAATTGATTAGTTCCTATTATGATAGGTAGTCCTGATATGGCATTTCCTCGTTTAAATAATATTTCATTTTGATTATTGCCGCCATCATTATGTTTACTATTAACATCTGCATTAGTTGAAGTAGGTGTAGGAACGGGTTGAACTGTTTATCCTCCTTTAAGCTCAATTCAAAGTCATTCAGGCGGTGCTGTGGATTTGGCTATATTTAGTTTACATATCTCAGGTGCTTCATCTATTTTAGGTGCTGTTAATTTTATTTCTACTATTTTGAATATGCGTAATCCAGGTCAAACTATGTACAGAATGCCATTATTTGTTTGATCAATTTTTGTAACAGCTTTTCTATTATTATTAGCGGTACCAGTTTTAGCTGGTGCAATTACTATGTTACTAACTGATAGGAATTTTAATACATCATTTTTTGATCCAGCAGGAGGTGGTGATCCGGTACTTTACCAACACTTATTT
HQ412478_PterocladiellaBeachiae_BocasPanama                  AATTAGAATGGAGTTAGCCCAACCTGGAAATCATTTGTTATTAGGTAATCATCAGGTTTATAATGTTTTGATTACTGCACATGCATTTTTAATGATATTTTTTATGGTTATGCCTGTTCTTATAGGAGGTTTTGGAAATTGATTAGTTCCTATTATGATAGGTAGTCCTGATATGGCATTTCCTCGTTTAAATAATATTTCATTTTGATTATTGCCGCCATCATTATGTTTACTATTAACATCTGCATTAGTTGAAGTAGGTGTAGGAACGGGTTGAACTGTTTATCCTCCTTTAAGCTCAATTCAAAGTCATTCAGGCGGTGCTGTGGATTTGGCTATATTTAGTTTACATATCTCAGGTGCTTCATCTATTTTAGGTGCTGTTAATTTTATTTCTACTATTTTGAATATGCGTAATCCAGGTCAAACTATGTACAGAATGCCATTATTTGTTTGATCAATTTTTGTAACAGCTTTTCTATTATTATTAGCGGTACCAGTTTTAGCTGGTGCAATTACTATGTTACTAACTGATAGGAATTTTAATACATCATTTTTTGATCCAGCAGGAGGTGGTGATCCGGTACTTTACCAACACTTATTT
HQ412482_PterocladiellaBeachiae_Panama                       AATTAGAATGGAGTTAGCTCAACCTGGAAATCATTTGTTATTAGGTAATCATCAGGTTTATAATGTTTTGATTACTGCACATGCATTTTTAATGATATTTTTTATGGTTATGCCTGTTCTTATAGGAGGTTTTGGAAATTGATTAGTTCCTATTATGATAGGTAGTCCTGATATGGCATTTCCTCGTTTAAATAATATTTCATTTTGATTATTGCCGCCATCATTATGTTTACTATTAACATCTGCGTTAGTTGAAGTAGGTGTAGGAACGGGTTGAACTGTTTATCCTCCTTTAAGCTCAATTCAAAGTCATTCAGGCGGTGCTGTGGATTTGGCTATATTTAGTTTACATATCTCAGGTGCTTCATCTATTTTAGGTGCTGTTAATTTTATTTCTACTATTTTGAATATGCGTAATCCAGGTCAAACTATGTACAGAATGCCATTATTTGTTTGATCAATTTTTGTAACAGCTTTTCTATTATTATTAGCGGTACCAGTTTTAGCTGGTGCAATTACTATGTTACTAACTGATAGGAATTTTAATACATCATTTTTTGATCCAGCAGGAGGTGGTGATCCGGTACTTTACCAACACTTATTT
KT208059_PterocladiellaBeachiae_ESBrazil                     AATTAGAATGGAGTTAGCTCAACCTGGAAATCATTTGTTATTAGGTAATCATCAGGTTTATAATGTTTTGATTACTGCACATGCATTTTTAATGATATTTTTTATGGTTATGCCTGTTCTTATAGGGGGTTTTGGAAATTGATTAGTTCCTATTATGATAGGTAGTCCTGATATGGCATTTCCTCGTTTAAATAATATTTCATTTTGATTATTGCCGCCATCATTATGTTTACTATTAACATCTGCATTAGTTGAAGTAGGTGTAGGAACGGGTTGAACTGTTTATCCTCCTTTAAGCTCAATTCAAAGTCATTCAGGCGGTGCTGTGGATTTGGCTATATTTAGTTTACATATCTCAGGTGCTTCATCTATTTTAGGTGCTGTTAATTTTATTTCTACTATTTTGAATATGCGTAATCCAGGTCAAACTATGTACAGAATGCCATTATTTGTTTGATCAATTTTTGTAACAGCTTTTCTATTATTATTAGCGGTACCAGTTTTAGCTGGTGCAATTACTATGTTACTAACTGATAGGAATTTTAATACATCATTTTTTGATCCAGCAGGAGGTGGTGATCCGGTACTTTACCAACACTTATTT
KT208060_PterocladiellaBeachiae_SPBrazil                     AATTAGAATGGAGTTAGCTCAACCTGGAAATCATTTGTTATTAGGTAATCATCAGGTTTATAATGTTTTGATTACTGCACATGCATTTTTAATGATATTTTTTATGGTTATGCCTGTTCTTATAGGAGGTTTTGGAAATTGATTAGTTCCTATTATGATAGGTAGTCCTGATATGGCATTTCCTCGTTTAAATAATATTTCATTTTGATTATTGCCGCCATCATTATGTTTACTATTAACATCTGCATTAGTTGAAGTAGGTGTAGGAACGGGTTGAACTGTTTATCCTCCTTTAAGCTCAATTCAAAGTCATTCAGGCGGTGCTGTGGATTTGGCTATATTTAGTTTACATATCTCAGGTGCTTCATCTATTTTAGGTGCTGTTAATTTTATTTCTACTATTTTGAATATGCGTAATCCAGGTCAAACTATGTACAGAATGCCATTATTTGTTTGATCAATTTTTGTAACAGCTTTTCTATTATTATTAGCGGTACCAGTTTTAGCTGGTGCAATTACTATGTTACTAACTGATAGGAATTTTAATACATCATTTTTTGATCCAGCAGGGGGTGGTGATCCGGTACTTTACCAACACTTATTT
FRA3195_PterocladiellaBeachiae_Martinique                    AATTAGAATGGAGTTAGCTCAACCTGGAAATCATTTGTTATTAGGTAATCATCAGGTTTATAATGTTTTGATTACTGCACATGCATTTTTAATGATATTTTTTATGGTTATGCCTGTTCTTATAGGAGGTTTTGGAAATTGATTAGTTCCTATTATGATAGGTAGTCCTGATATGGCATTTCCTCGTTTAAATAATATTTCATTTTGATTATTGCCGCCATCATTATGTTTACTATTAACATCTGCATTAGTTGAAGTAGGTGTAGGAACGGGTTGAACTGTTTATCCTCCTTTAAGCTCAATTCAAAGTCATTCAGGCGGTGCTGTGGATTTGGCTATATTTAGTTTACATATCTCAGGTGCTTCATCTATTTTAGGTGCTGTTAATTTTATTTCTACTATTTTGAATATGCGTAATCCAGGTCAAACTATGTACAGAATGCCATTATTTGTTTGATCAATTTTTGTAACAGCTTTTCTATTATTATTAGCGGTACCAGTTTTAGCTGGTGCAATTACTATGTTACTAACTGATAGGAATTTTAATACATCATTTTTTGATCCAGCAGGAGGTGGAGATCCGGTACTTTACCAACACTTATTT
FRA3222_PterocladiellaBeachiae_Martinique                    AATTAGAATGGAGTTAGCTCAACCTGGAAATCATTTGTTATTAGGTAATCATCAGGTTTATAATGTTTTGATTACTGCACATGCATTTTTAATGATATTTTTTATGGTTATGCCTGTTCTTATAGGAGGTTTTGGAAATTGATTAGTTCCTATTATGATAGGTAGTCCTGATATGGCATTTCCTCGTTTAAATAATATTTCATTTTGATTATTGCCGCCATCATTATGTTTACTATTAACATCTGCATTAGTTGAAGTAGGTGTAGGAACGGGTTGAACTGTTTATCCTCCTTTAAGCTCAATTCAAAGTCATTCAGGCGGTGCTGTGGATTTGGCTATATTTAGTTTACATATCTCAGGTGCTTCATCTATTTTAGGTGCTGTTAATTTTATTTCTACTATTTTGAATATGCGTAATCCAGGTCAAACTATGTACAGAATGCCATTATTTGTTTGATCAATTTTTGTAACAGCTTTTCTATTATTATTAGCGGTACCAGTTTTAGCTGGTGCAATTACTATGTTACTAACTGATAGGAATTTTAATACATCATTTTTTGATCCAGCAGGAGGTGGTGATCCGGTACTTTACCAACACTTATT?
FRA3288_PterocladiellaBeachiae_Martinique                    AATTAGAATGGAGTTAGCTCAACCTGGAAATCATTTGTTATTAGGTAATCATCAGGTTTATAATGTTTTGATTACTGCACATGCATTTTTAATGATATTTTTTATGGTTATGCCTGTTCTTATAGGAGGTTTTGGAAATTGATTAGTTCCTATTATGATAGGTAGTCCTGATATGGCATTTCCTCGTTTAAATAATATTTCATTTTGATTATTGCCGCCATCATTATGTTTACTATTAACATCTGCATTAGTTGAAGTAGGTGTAGGAACGGGTTGAACTGTTTATCCTCCTTTAAGCTCAATTCAAAGTCATTCAGGCGGTGCTGTGGATTTGGCTATATTTAGTTTACATATCTCAGGTGCTTCATCTATTTTAGGTGCTGTTAATTTTATTTCTACTATTTTGAATATGCGTAATCCAGGTCAAACTATGTACAGAATGCCATTATTTGTTTGATCAATTTTTGTAACAGCTTTTCTATTATTATTAGCGGTACCAGTTTTAGCTGGTGCAATTACTATGTTACTAACTGATAGGAATTTTAATACATCATTTTTTGATCCAGCAGGAGGTGGTGATCCGGTACTTTACCAACCCTTATTC
FRA3360_PterocladiellaBeachiae_Martinique                    AATTAGAATGGAGTTAGCTCAACCTGGAAATCATTTGTTATTAGGTAATCATCAGGTTTATAATGTTTTGATTACTGGACATGCATTTTTAATGATATTTTTTATGGTTATGCCTGTTCTTATAGGAGGTTTTGGAAATTGATTAGTTCCTATTATGATAGGTAGTCCTGATATGGCATTTCCTCGTTTAAATAATATTTCATTTTGATTATTGCCGCCATCATTATGTTTACTATTAACATCTGCATTAGTTGAAGTAGGTGTAGGAACGGGTTGAACTGTTTATCCTCCTTTAAGCTCAATTCAAAGTCATTCAGGCGGTGCTGTGGATTTGGCTATATTTAGTTTACATATCTCGGGTGCTTCATCTATTTTAGGTGCTGTTAATTTTATTTCTACTATTTTGAATATGCGTAATCCAGGTCAAACTATGTACAGAATGCCATTATTTGTTTGATCAATTTTTGTAACAGCTTTTCTATTATTATTAGCGGTACCAGTTTTAGCTGGTGCAATTACTATGTTACTAACTGATAGGAATTTTAATACATCATTTTTTAATCCAGCAGGAGGTGATGAACCGGTACTTTACCAACACTTATTC
FRA3481_PterocladiellaBeachiae_Martinique                    AATTAGAATGGAGTTAGCTCAACCTGGAAATCATTTGTTATTAGGTAATCATCAGGTTTATAATGTTTTGATTACTGCACATGCATTTTTAATGATATTTTTTATGGTTATGCCTGTTCTTATAGGAGGTTTTGGAAATTGATTAGTTCCTATTATGATAGGTAGTCCTGATATGGCATTTCCTCGTTTAAATAATATTTCATTTTGATTATTGCCGCCATCATTATGTTTACTATTAACATCTGCATTAGTTGAAGTAGGTGTAGGAACGGGTTGAACTGTTTATCCTCCTTTAAGCTCAATTCAAAGTCATTCAGGCGGTGCTGTGGATTTGGCTATATTTAGTTTACATATCTCAGGTGCTTCATCTATTTTAGGTGCTGTTAATTTTATTTCTACTATTTTGAATATGCGTAATCCAGGTCAAACTATGTACAGAATGCCATTATTTGTTTGATCAATTTTTGTAACAGCTTTTCTATTATTATTAGCGGTACCAGTTTTAGCTGGTGCAATTACTATGTTACTAACTGATAGGAATTTTAATACATCATTTTTTGATCCAGCAGGAGGTGGTGATCCGTTACTTTACCAAC????????
KC209094_PterocladiellaBeachiae2_Malaysia                    AATTAGAATGGAGTTAGCTCAACCTGGAAATCATTTGTTATTAGGTAATCATCAGGTTTATAATGTTTTGATTACTGCACATGCATTTTTAATGATATTTTTTATGGTTATGCCTGTTCTTATAGGAGGTTTCGGAAATTGATTGGTTCCTATTATGATAGGTAGTCCTGATATGGCATTTCCTCGTTTAAATAATATTTCATTTTGATTACTGCCACCATCATTATGTTTACTATTAACATCTGCATTAGTTGAAGTAGGTGTGGGAACGGGTTGAACTGTTTATCCTCCTTTAAGCTCAATTCAAAGTCATTCAGGTGGTGCTGTGGATTTGGCCATATTTAGTTTACATATCTCAGGTGCTTCATCTATTTTAGGTGCTGTTAATTTTATTTCTACTATTTTGAATATGCGTAATCCAGGTCAAACTATGTACAGAATGCCATTATTTGTTTGATCAATTTTTGTAACAGCTTTTCTGTTATTGTTAGCGGTACCAGTTTTAGCTGGTGCGATTACTATGTTACTAACTGATAGGAATTTTAATACATCATTTTTTGATCCAACGGGAGGTGGTGATCCGGTACTTTACCAACACTTATTT
KC209093_PterocladiellaBeachiae2_Malaysia                    AATTAGAATGGAGTTAGCTCAACCTGGAAATCATTTATTATTAGGTAATCATCAGGTTTATAATGTTTTGATTACTGCACATGCATTTTTAATGATATTTTTTATGGTTATGCCCGTTCTTATAGGAGGTTTCGGAAATTGATTGGTTCCTATTATGATAGGTAGTCCTGATATGGCATTTCCTCGTTTAAATAATATTTCATTTTGATTACTGCCACCATCATTATGTTTACTATTAACATCTGCATTAGTTGAAGTAGGTGTGGGAACGGGTTGAACTGTTTATCCTCCTTTAAGCTCAATTCAAAGTCATTCAGGTGGTGCTGTGGATTTGGCCATATTTAGTTTACATATCTCAGGTGCTTCATCTATTTTAGGTGCTGTTAATTTTATTTCTACTATTTTGAATATGCGTAATCCAGGTCAAATTATGTACAGAATGCCATTATTTGTTTGATCAATTTTTGTAACAGCTTTTCTGTTATTGTTAGCGGTACCAGTTTTAGCTGGTGCGATTACTATGTTACTAACTGATAGGAATTTTAATACATCATTTTTTGATCCAGCGGGAGGTGGTGATCCGGTACTTTACCAACACTTATTT
KC209095_PterocladiellaBeachiae2_Malaysia                    AATTAGAATGGAGTTAGCTCAACCTGGAAATCATTTGTTATTAGGTAATCATCAGGTTTATAATGTTTTGATTACTGCGCATGCATTTTTAATGATATTTTTTATGGTTATGCCCGTCCTTATAGGAGGTTTCGGAAATTGATTGGTTCCTATTATGATAGGTAGTCCTGATATGGCATTTCCTCGTTTAAATAATATTTCATTTTGATTACTGCCACCATCATTATGTTTACTATTAACATCTGCATTAGTTGAAGTAGGTGTGGGAACGGGTTGAACTGTTTATCCTCCTTTAAGCTCAATTCAAAGTCATTCAGGTGGTGCTGTGGATTTGGCTATATTTAGTTTACATATCTCAGGTGCTTCATCTATTTTAGGTGCTGTTAATTTTATTTCTACTATTTTGAATATGCGTAATCCAGGTCAAACTATGTACAGAATGCCATTATTTGTTTGATCAATTTTTGTAACAGCTTTTCTGTTATTGTTAGCGGTACCAGTTTTAGCTGGTGCGATTACTATGTTACTAACTGATAGGAATTTTAATACATCATTTTTTGATCCAGCGGGAGGTGGTGATCCGGTACTTTACCAACACTTATTT
KT920402_PterocladiellaBeachiae2_Malaysia_CNU025085          AATTAGAATGGAGTTGGCTCAACCTGGAAATCATTTATTATTAGGTAATCATCAGGTTTATAATGTTTTGATTACTGCACATGCATTTTTAATGATATTTTTTATGGTTATGCCCGTTCTTATAGGAGGTTTCGGAAATTGATTGGTTCCTATTATGATAGGTAGTCCTGATATGGCATTTCCTCGTTTAAATAATATTTCATTTTGATTACTGCCACCATCATTATGTTTACTATTAACATCTGCATTAGTTGAAGTAGGTGTGGGAACGGGTTGAACTGTTTATCCTCCTTTAAGCTCAATTCAAAGTCATTCAGGTGGTGCTGTGGATTTGGCCATATTTAGTTTACATATCTCAGGTGCTTCATCTATTTTAGGTGCTGTTAATTTTATTTCTACTATTTTGAATATGCGTAATCCAGGTCAAACTATGTACAGAATGCCATTATTTGTTTGATCAATTTTTGTAACAGCTTTTCTGTTATTGTTAGCGGTACCAGTTTTAGCTGGTGCGATTACTATGTTACTAACTGATAGGAATTTTAATACATCATTTTTTGATCCAGCGGGAGGTGGTGATCCGGTACTTTACCAACACTTATTT
MK987031_PterocladiellaBeachiae2_Hainan_YGH53                AATTAGAATGGAGTTAGCTCAACCTGGAAATCATTTGTTATTAGGTAATCATCAGGTTTATAATGTTTTGATTACTGCACATGCATTTTTAATGATATTTTTTATGGTTATGCCTGTTCTTATAGGAGGTTTCGGAAATTGATTGGTTCCTATTATGATAGGTAGTCCTGATATGGCATTTCCTCGTTTAAATAATATTTCATTTTGATTACTGCCACCATCATTATGTTTACTATTAACATCTGCATTAGTTGAAGTAGGTGTGGGAACGGGTTGAACTGTTTATCCTCCTTTAAGCTCAATTCAAAGTCATTCAGGTGGTGCTGTGGATTTGGCCATATTTAGTTTACATATCTCAGGTGCTTCATCTATTTTAGGTGCTGTTAATTTTATTTCTACTATTTTGAATATGCGTAATCCAGGTCAAACTATGTACAGAATGCCATTATTTGTTTGATCAATTTTTGTAACAGCTTTTCTGTTATTGTTAGCGGTACCAGTTTTAGCTGGTGCGATTACTATGTTACTAACTGATAGGAATTTTAATACATCATTTTTTGATCCAGCGGGAGGTGGTGATCCGGTACTTTACCAA?ACTTATTC
MK987032_PterocladiellaBeachiae2_Hainan_YGH71                ??????????????????????????????????????????????????????????TATAATGTTTTGATTACTGCACATGCATTTTTAATGATATTTTTTATGGTTATGCCTGTTCTTATAGGAGGTTTCGGAAATTGATTGGTTCCTATTATGATAGGTGGTCCTGATATGGCATTCCCTCGTTTAAATAATATTTCATTTTGATTACTGCCACCATCATTATGTTTACTATTAACATCTGCATTAGTTGAAGTAGGCGTGGGAACGGGTTGAACTGTTTATCCTCCTTTAAGCTCAATTCAAAGTCATTCAGGTGGTGCTGTGGATTTGGCCATATTTAGTTTACATATCTCAGGTGCTTCATCTATTTTAGGTGCTGTTGATTTTATTTCTACTATTTTGAATATGCGTAATCCAGGTCAAACTATGTACAGAATGCCATTATTTGTTTGATCAATTTTTGTAACAGCTTTTCTGTTATTGTTAGCGGTACCAGTTTTAGCTGGTGCGATTACTATGTTACTAACTGATAGGAATTTTAATACATCATTTTTTGATCCAGCGGGAGGTGGTGATCCGGTACTTTACCAACACTTATTT
CNU026807_PterocladiellaBeachiae2_India                      AATTAGAATGGAGTTAGCTCAACCTGGAAATCATTTGTTATTAGGTAATCATCAGGTTTATAATGTTTTGATTACTGCACATGCATTTTTAATGATATTTTTTATGGTTATGCCTGTTCTTATAGGGGGTTTCGGAAATTGATTGGTTCCTATTATGATAGGTAGTCCTGATATGGCGTTTCCTCGTTTAAATAATATTTCATTTTGATTACTGCCGCCATCATTATGTTTACTATTAACATCTGCATTAGTTGAAGTAGGTGTGGGAACGGGTTGAACTGTTTATCCTCCTTTAAGCTCAATTCAAAGTCATTCAGGTGGTGCTGTGGATTTGGCCATATTTAGTTTACATATCTCAGGTGCTTCATCTATTTTAGGTGCTGTTAATTTTATTTCTACTATTTTGAATATGCGTAATCCAGGTCAAACTATGTACAGAATGCCATTATTTGTTTGATCAATTTTTGTAACAGCTTTTCTGTTATTATTAGCGGTACCAGTTTTAGCTGGTGCGATTACTATGTTACTAACTGATAGGAATTTTAATACATCATTTTTTGATCCAGCGGGAGGTGGTGATCCGGTACTTTACCAACACTTATTT
HEC16792_PterocladiellaBeachiae2                             AATTAGAATGGAGTTAGCTCAACCTGGAAATCATTTATTATTAGGTAATCATCAGGTTTATAATGTTTTGATTACTGCACATGCATTTTTAATGATATTTTTTATGGTTATGCCCGTTCTTATAGGAGGTTTCGGAAATTGATTGGTTCCTATTATGATAGGTAGTCCTGATATGGCATTTCCTCGTTTAAATAATATTTCATTTTGATTACTGCCACCATCATTATGTTTACTATTAACATCTGCATTAGTTGAAGTAGGTGTGGGAACGGGTTGAACTGTTTATCCTCCTTTAAGCTCAATTCAAAGTCATTCAGGTGGTGCTGTGGATTTGGCCATATTTAGTTTACATATCTCAGGTGCTTCATCTATTTTAGGTGCTGTTAATTTTATTTCTACTATTTTGAATATGCGTAATCCAGGTCAAACTATGTACAGAATGCCATTATTTGTTTGATCAATTTTTGTAACAGCTTTTCTGTTATTGTTAGCGGTACCAGTTTTAGCTGGTGCGATTACTATGTTACTAACTGATAGGAATTTTAATACATCATTTTTTGATCCAGCGGGAGGTGGTGATCCGGTACTTTACCAACACTTATTT
HQ412475_PterocladiellaCaerulescens_Hawaii                   GATTAGAATGGAGTTAGCGCAACCTGGAAATCATTTGTTATTCGGTAATCACCAGGTTTATAATGTTTTGATTACTGCGCATGCATTTTTAATGATATTTTTTATGGTTATGCCTGTTCTTATAGGAGGTTTCGGAAATTGATTAGTTCCCATTATGATAGGTAGTCCTGATATGGCATTTCCTCGTTTGAATAATATTTCATTTTGATTACTGCCACCATCATTATGTTTACTATTGACATCTGCATTAGTTGAAGTAGGTGTAGGAACGGGTTGAACTGTCTACCCCCCCTTAAGCTCAATCCAAAGTCATTCAGGTGCTGCTGTAGATTTAGCTATATTTAGTTTACATATCTCAGGTGCTTCATCTATTTTAGGAGCTGTTAATTTTATTTCTACTATTTTGAATATGCGTAATCCAGGTCAAACCATGTATAGAATGCCGTTATTTGTTTGATCAATTTTTGTAACGGCTTTTTTATTATTATTAGCAGTACCAGTTTTAGCTGGTGCAATTACTATGTTACTAACTGATAGGAATTTTAATACATCATTTTTTGATCCAGCAGGAGGTGGTGATCCGGTACTTTATCAACACTTATTT
KC209097_PterocladiellaCaerulescens_Malaysia                 GATTAGAATGGAGTTAGCTCAACCTGGAAATCACTTGTTATTAGGTAATCACCAGGTTTATAATGTTTTGATTACTGCACATGCATTTTTAATGATATTTTTTATGGTTATGCCTGTTCTTATAGGAGGTTTCGGAAATTGATTAGTTCCCATTATGATAGGTAGTCCTGATATGGCATTTCCTCGTTTGAATAATATTTCATTTTGATTACTGCCACCATCATTATGTTTACTATTGACATCTGCATTAGTTGAAGTAGGTGTAGGAACGGGTTGAACTGTCTACCCCCCCTTAAGCTCAATCCAAAGTCATTCAGGTGGTGCTGTAGATTTAGCTATATTTAGTTTACATATCTCAGGTGCTTCATCTATTTTAGGAGCTGTTAATTTTATTTTTACTATTTTGAATATGCGTAATCCAGGTCAAACCATGTATAGAATGCCGTTATTTGTTTGATCAATTTTTGTAACGGCTTTTCTATTATTATTAGCAGTACCAGTTTTAGCTGGTGCAATTACTATGTTACTAACTGATAGGAATTTTAATACATCATTTTTTGATCCAGCAGGGGGTGGTGATCCGGTACTTTATCAACACTTATTT
MK987027_PterocladiellaCaerulescens_GuangxiProv_FCG1_3       GATTAGAATGGAGTTAGCTCAACCTGGAAATCACTTGTTATTAGGTAATCACCAGGTTTATAATGTTTTGATTACTGCACATGCATTTTTAATGATATTTTTTATGGTTATGCCTGTTCTTATAGGAGGTTTCGGAAATTGATTAGTTCCCATTATGATAGGTAGTCCTGATATGGCATTTCCTCGTTTGAATAATATTTCATTTTGATTACTGCCACCATCATTATGTTTACTATTGACATCTGCATTAGTTGAAGTAGGTGTAGGAACGGGTTGAACTGTCTACCCCCCCTTAAGCTCAATCCAAAGTCATTCAGGTGCTGCTGTAGATTTAGCTATATTTAGTTTACATATCTCAGGTGCTTCATCTATTTTAGGAGCTGTTAATTTTATTTCTACTATTTTGAATATGCGTAATCCAGGTCAAACCATGTATAGAATGCCGTTATTTGTTTGATCAATTTTTGTAACGGCTTTTCTATTATTATTAGCAGTACCAGTTTTAGCTGGTGCAATTACTATGTTACTAACTGATAGGAATTTTAATACATCATTTTTTGATCCAGCAGGGGGTGGTGATCCGGTACTTTATCAACACTTATTT
MK987029_PterocladiellaCaerulescens_Hainan_CJ10              GATTAGAATGGAGTTAGCGCAACCTGGAAATCATTTGTTATTCGGTAATCACCAGGTTTATAATGTTTTGATTACTGCACATGCATTTTTAATGATATTTTTTATGGTTATGCCTGTTCTTATAGGAGGTTTCGGAAATTGATTAGTTCCCATTATGATAGGTAGTCCTGATATGGCATTTCCTCGTTTGAATAATATTTCATTTTGATTACTGCCACCATCATTATGTTTACTATTGACATCTGCATTAGTTGAAGTAGGTGTAGGAACGGGTTGAACTGTCTACCCCCCCTTAAGCTCAATCCAAAGTCATTCAGGTGCTGCTGTAGATTTAGCTATATTTAGTTTACATATCTCAGGTGCTTCATCTATTTTAGGAGCTGTTAATTTTATTTCTACTATTTTGAATATGCGTAATCCAGGTCAAACCATGTATAGAATGCCGTTATTTGTTTGATCAATTTTTGTAACGGCTTTTTTATTATTATTAGCAGTACCAGTTTTAGCTGGTGCAATTACTATGTTACTAACTGATAGGAATTTTAATACATCATTTTTTGATCCAGCAGGAGGTGGTGATCCGGTACTTTATCAACACTTATTT
MK987015_PterocladiellaCaerulescens_Hainan_SY46              GATTAGAATGGAGTTAGCGCAACCTGGAAATCATTTGTTATTCGGTAATCACCAGGTTTATAATGTTTTGATTACTGCACATGCATTTTTAATGATATTTTTTATGGTTATGCCTGTTCTTATAGGAGGTTTCGGAAATTGATTAGTTCCCATTATGATAGGTAGTCCTGATATGGCATTTCCTCGTTTGAATAATATTTCATTTTGATTATTGCCACCATCATTATGTTTACTATTGACATCTGCATTAGTTGAAGTAGGTGTAGGAACGGGTTGAACTGTCTACCCCCCCTTAAGCTCAATCCAAAGTCATTCAGGTGCTGCTGTAGATTTAGCTATATTTAGTTTACATGTCTCAGGTGCTTCATCTATTTTAGGAGCTGTTAATTTTATTTCTACTATTTTGAATATGCGTAATCCAGGTCAAACCATGTATAGAATGCCGTTATTTGTTTGATCAATTTTTGTAACGGCTTTTCTATTATTATTAGCAGTACCAGTTTTAGCTGGTGCAATTACTATGTTACTAACTGATAGGAATTTTAATACATCATTTTTTGATCCAGCAGGAGGTGGTGATCCGGTACTTTATCAACACTTATTT
KU512786_PterocladiellaCaerulescens_SentosaIsSingapore       ??????AATGGAGTTAGCTCAACCTGGAAATCACTTGTTATTAGGTAATCACCAGGTTTACAATGTTTTGATTACTGCACATGCATTTTTAATGATATTTTTTATGGTTATGCCTGTTCTTATAGGAGGTTTCGGAAATTGATTAGTTCCCATTATGATAGGTAGTCCTGATATGGCATTTCCTCGTTTGAATAATATTTCATTTTGATTACTGCCACCATCATTATGTTTACTATTGACATCTGCATTAGTTGAAGTAGGTGTAGGAACGGGTTGAACTGTCTACCCCCCCTTAAGCTCAATCCAAAGTCATTCAGGTGCTGCTGTAGATTTAGCTATATTTAGTTTACATATCTCAGGTGCTTCATCTATTTTAGGAGCTGTTAATTTTATTTCTACTATTTTGAATATGCGTAATCCAGGTCAAACCATGTATAGAATGCCGTTATTTGTTTGATCAATTTTTGTAACGGCTTTTCTATTATTATTAGCAGTACCAGTTTTAGCTGGTGCAATTACTATGTTACTAACTGATAGGAACTTTAATACATCATTTTTTGATCCAGCAGGAGGTGGTGATCCGGTACTTTATCAACACTTATTT
KU512787_PterocladiellaCaerulescens_SentosaIsSingapore       ??????AATGGAGTTAGCTCAACCTGGAAATCACTTGTTATTAGGTAATCACCAGGTTTATAATGTTTTGATTACTGCACATGCATTTTTAATGATATTTTTTATGGTTATGCCTGTTCTTATAGGAGGTTTCGGAAATTGATTAGTTCCCATTATGATAGGTAGTCCCGATATGGCATTTCCTCGTTTGAATAATATTTCATTTTGATTACTGCCACCATCATTATGTTTACTATTGACATCTGCATTAGTTGAAGTAGGTGTAGGAACGGGTTGAACTGTCTACCCCCCCTTAAGCTCAATCCAAAGTCATTCAGGTGCTGCTGTAGATTTAGCTATATTTAGTTTACATATCTCAGGTGCTTCATCTATTTTAGGAGCTGTTAATTTTATTTCTACTATTTTGAATATGCGTAATCCAGGTCAAACCATGTATAGAATGCCGTTATTTGTTTGATCAATTTTTGTAACGGCTTTTCTATTATTATTAGCAGTACCAGTTTTAGCTGGTGCAATTACTATGTTACTAACTGATAGGAATTTTAATACATCATTTTTTGATCCAGCAGGGGGTGGTGATCCGGTACTTTATCAACACTTATTT
KU512788_PterocladiellaCaerulescens_SentosaIsSingapore       ??????AATGGAGTTAGCTCAACCTGGAAATCACTTGTTATTAGGTAATCACCAGGTTTATAATGTTTTGATTACTGCACATGCATTTTTAATGATATTTTTTATGGTTATGCCTGTTCTTATAGGAGGTTTCGGAAATTGATTAGTTCCCATTATGATAGGTAGTCCCGATATGGCATTTCCTCGTTTGAATAATATTTCATTTTGATTACTGCCACCATCATTATGTTTACTATTGACATCTGCATTAGTTGAATTAGGTGTAGGAACGGGTTGAACTGTCTACCCCCCCTTAAGCTCAATCCAAAGTCATTCAGGTGCTGCTGTAGATTTAGCTATATTTAGTTTACATATCTCAGGTGCTTCATCTATTTTAGGAGCTGTTAATTTTATTTCTACTATTTTGAATATGCGTAATCCAGGTCAAACCATGTATAGAATGCCGTTATTTGTTTGATCAATTTTTGTAACGGCTTTTCTATTATTATTAGCAGTACCAGTTTTAGCTGGTGCAATTACTATGTTACTAACTGATAGGAATTTTAATACATCATTTTTTGATCCAGCAGGGGGTGGTGATCCGGTACTTTATCAACACTTATTT
KT920403_PterocladiellaCaerulescens_CebuPhilippines          ??????????????????????????????????????????????????????????TATAATGTTTTGATTACTGCACATGCATTTTTAATGATATTTTTTATGGTTATGCCTGTTCTTATAGGAGGTTTCGGAAATTGATTAGTTCCCATTATGATAGGTAGTCCTGATATGGCATTTCCTCGTTTGAATAATATTTCATTTTGATTACTGCCACCATCATTATGTTTACTATTGACATCTGCATTAGTTGAAGTAGGTGTAGGAACGGGTTGAACTGTCTACCCTCCCTTAAGTTCAATTCAAAGTCATTCGGGTGCTGCTGTAGATTTAGCTATATTTAGTTTACATATCTCAGGTGCTTCATCTATTTTAGGAGCTGTTAATTTTATTTCTACTATTTTGAATATGCGTAATCCAGGTCAAACCATGTATAGAATGCCGTTATTTGTTTGATCAATTTTTGTAACGGCTTTTCTATTATTATTAGCAGTACCAGTTTTAGCTGGTGCAATTACTATGTTATTAACTGATAGAAATTTTAATACATCATTTTTTGATCCAGCAGGAGGTGGTGATCCGGTACTTTATCAACACTTATTT
CNU040496_PterocladiellaCaerulescens_Phils                   GATTAGAATGGAGTTAGCGCAACCTGGAAATCATTTGTTATTCGGTAATCACCAGGTTTATAATGTTTTGATTACTGCGCATGCATTTTTAATGATATTTTTTATGGTTATGCCTGTTCTTATAGGAGGTTTCGGAAATTGATTAGTTCCCATTATGATAGGTAGTCCTGATATGGCATTTCCTCGTTTGAATAATATTTCATTTTGATTACTGCCACCATCATTATGTTTACTATTGACATCTGCATTAGTTGAAGTAGGTGTAGGAACGGGTTGAACTGTCTACCCCCCCTTAAGCTCAATCCAAAGTCATTCAGGTGCTGCTGTAGATTTAGCTATATTTAGTTTACATATCTCAGGTGCTTCATCTATTTTAGGAGCTGTTAATTTTATTTCTACTATTTTGAATATGCGTAATCCAGGTCAAACCATGTATAGAATGCCGTTATTTGTTTGATCAATTTTTGTAACGGCTTTTCTATTATTATTAGCAGTACCAGTTTTAGCTGGTGCAATTACTATGTTACTAACTGATAGGAATTTTAATACATCATTTTTTGATCCAGCAGGAGGTGGTGATCCGGTACTTTATCAACACTTATTT
CNU040499_PterocladiellaCaerulescens_Phils                   GATTAGAATGGAGTTAGCGCAACCTGGAAATCACTTGTTATTAGGTAATCACCAGGTTTATAATGTTTTGATTACTGCACATGCATTTTTAATGATATTTTTTATGGTTATGCCTGTTCTTATAGGAGGTTTCGGAAATTGATTAGTTCCCATTATGATAGGTAGTCCTGATATGGCATTTCCTCGTTTGAATAATATTTCATTTTGATTACTGCCACCATCATTATGTTTACTATTGACATCTGCATTAGTTGAAGTAGGTGTAGGAACGGGTTGAACTGTCTACCCCCCCTTAAGCTCAATCCAAAGTCATTCAGGTGCTGCTGTAGATTTAGCTATATTTAGTTTACATATCTCAGGTGCTTCATCTATTTTAGGAGCTGTTAATTTTATTTCTACTATTTTGAATATGCGTAATCCAGGTCAAACCATGTATAGAATGCCGTTATTTGTTTGATCAATTTTTGTAACGGCTTTTCTATTATTATTAGCAGTACCAGTTTTAGCTGGTGCAATTACTATGTTACTAACTGATAGGAATTTTAATACATCATTTTTTGATCCAGCGGGAGGTGGTGATCCGGTACTTTATCAACACTTATTT
CNU040568_PterocladiellaCaerulescens_Phils                   GATTAGAATGGAGTTAGCGCAACCTGGAAATCACTTGTTATTAGGTAATCACCAGGTTTATAATGTTTTGATTACTGCACATGCATTTTTAATGATATTTTTTATGGTTATGCCTGTTCTTATAGGAGGTTTCGGAAATTGATTAGTTCCCATTATGATAGGTAGCCCTGATATGGCATTTCCTCGTTTGAATAATATTTCATTTTGATTACTGCCACCATCATTATGTTTACTATTGACATCTGCATTAGTTGAAGTAGGTGTAGGAACGGGTTGAACTGTCTACCCCCCCTTAAGCTCAATTCAAAGTCATTCGGGTGCTGCTGTAGATTTAGCTATATTTAGTTTACATATCTCAGGTGCTTCATCTATTTTAGGAGCTGTTAATTTTATTTCTACTATTTTGAATATGCGTAATCCAGGTCAAACCATGTATAGAATGCCGTTATTTGTTTGATCAATTTTTGTAACGGCTTTTCTATTATTATTAGCAGTACCAGTTTTAGCTGGTGCAATTACTATGTTACTAACTGATAGAAATTTTAATACATCATTTTTTGATCCAGCAGGAGGTGGTGATCCGGTACTTTATCAACACTTATTT
CNU066809_PterocladiellaCaerulescens_NhaTrang_VN             GATTAGAATGGAGTTAGCGCAACCTGGAAATCATTTGTTATTCGGTAATCACCAGGTTTATAATGTTTTGATTACTGCACATGCATTTTTAATGATATTTTTTATGGTTATGCCTGTTCTTATAGGAGGTTTCGGAAATTGATTAGTTCCCATTATGATAGGTAGTCCTGATATGGCATTTCCTCGTTTGAATAATATTTCATTTTGATTACTGCCACCATCATTATGTTTACTATTGACATCTGCATTAGTTGAAGTAGGTGTAGGAACGGGTTGAACTGTCTACCCCCCCTTAAGCTCAATCCAAAGTCATTCAGGTGCTGCTGTAGATTTAGCTATATTTAGTTTACATATCTCAGGTGCTTCATCTATTTTAGGAGCTGTTAATTTTATTTCTACTATTTTGAATATGCGTAATCCAGGTCAAACCATGTATAGAATGCCGTTATTTGTTTGATCAATTTTTGTAACGGCTTTTCTATTATTATTAGCAGTACCAGTTTTAGCTGGTGCAATTACTATGTTACTAACTGATAGGAATTTTAATACATCATTTTTTGATCCAGCAGGAGGTGGTGATCCGGTACTTTATCAACACTTATTT
CNU080122_PterocladiellaCaerulescens_Vietnam                 GATTAGAATGGAGTTAGCTCAACCTGGAAATCACTTGTTATTAGGTAATCACCAGGTTTACAATGTTTTGATTACTGCACATGCATTTTTAATGATATTTTTTATGGTTATGCCTGTTCTTATAGGAGGTTTTGGAAATTGATTAGTTCCCATTATGATAGGTAGTCCTGATATGGCATTTCCTCGTTTGAATAATATTTCATTTTGATTACTGCCACCATCATTATGTTTACTATTGACATCTGCATTAGTTGAAGTAGGTGTAGGAACGGGTTGAACTGTCTACCCCCCCTTAAGCTCAATTCAAAGTCATTCAGGTGCTGCTGTAGATTTAGCTATATTTAGTTTACATATCTCAGGTGCTTCATCTATTTTAGGAGCTGTTAATTTTATTTCTACTATTTTGAATATGCGTAATCCAGGTCAAACCATGTATAGAATGCCGTTATTTGTTTGATCAATTTTTGTAACGGCTTTTCTATTATTATTAGCAGTACCAGTTTTAGCTGGTGCAATTACTATGTTACTAACTGATAGGAACTTTAATACATCATTTTTTGATCCAGCAGGAGGTGGTGATCCGGTACTTTATCAACACTTATTT
CNU080233_PterocladiellaCaerulescens_Vietnam                 GATTAGAATGGAGTTAGYTCAACCTGGAAATCACTTGTTATTAGGTAATCACCAGGTTTAYAATGTTTTGATTACTGCACATGCATTTTTAATGATATTTTTTATGGTTATGCCTGTTCTTATAGGAGGTTTCGGAAATTGATTAGTTCCCATTATGATAGGTAGTCCTGATATGGCATTTCCTCGTTTGAATAATATTTCATTTTGATTACTGCCACCATCATTATGTTTACTATTGACATCTGCATTAGTTGAAGTAGGTGTAGGAACGGGTTGAACTGTCTACCCCCCCTTAAGYTCAATCCAAAGTCATTCAGGTGCTGCTGTAGATTTAGCTATATTTAGTTTACATATCTCAGGTGCTTCATCTATTTTAGGAGCTGTTAATTTTATTTCTACTATTTTGAATATGCGTAATCCAGGTCAAACCATGTATAGAATGCCGTTATTTGTTTGATCAATTTTTGTAACGGCTTTTCTATTATTATTAGCAGTACCAGTTTTAGCTGGTGCAATTACTATGTTACTAACTGATAGGAAYTTTAATACATCATTTTTTGATCCAGCAGGAGGTGGTGATCCGGTACTTTATCAACACTTATTT
KX557255_PterocladiellaCaerulescens_Madagascar               GATTAGAATGGAGTTAGCTCAGCCTGGAAATCACTTGTTATTAGGTAATCATCAGGTTTATAATGTTTTGATTACTGCGCATGCATTTTTAATGATATTTTTTATGGTTATGCCTGTTCTTATAGGAGGTTTCGGAAATTGATTAGTTCCCATTATGATAGGTAGCCCTGATATGGCATTCCCTCGTTTGAATAATATTTCATTTTGATTACTGCCACCATCATTATGTTTACTATTAACATCTGCATTAGTTGAAGTAGGTGTAGGAACGGGTTGAACTGTTTATCCCCCCTTAAGCTCAATCCAAAGTCATTCAGGTGCTGCTGTAGATTTAGCTATATTTAGTTTACATATTTCAGGCGCTTCATCTATTTTAGGAGCTGTTAATTTTATTTCTACTATTTTGAATATGCGTAATCCGGGTCAAACTATGTATAGAATGCCATTGTTTGTTTGATCAATTTTTGTAACGGCTTTTCTATTATTATTAGCAGTACCAGTTTTAGCTGGTGCAATTACTATGTTACTAACTGATAGGAATTTTAATACATCATTTTTCGATCCAGCAGGAGGTGGTGATCCGGTACTTTATCAACACTTATTT
CNU061975_PterocladiellaCaerulescens_Huisman                 GATTAGAATGGAGTTAGCTCAACCTGGAAATCACTTGTTATTAGGTAATCATCAGGTTTATAATGTTTTGATTACTGCGCATGCATTTTTAATGATATTTTTTATGGTTATGCCTGTTCTTATAGGAGGTTTCGGAAATTGATTAGTTCCCATTATGATAGGTAGCCCTGATATGGCATTCCCTCGTTTGAATAATATTTCATTTTGATTACTGCCACCATCATTATGTTTACTATTAACATCTGCATTAGTTGAAGTAGGTGTAGGAACGGGTTGAACTGTTTATCCCCCCTTAAGCTCAATCCAAAGTCATTCAGGTGCTGCTGTAGATTTAGCTATATTTAGTTTACATATTTCAGGCGCTTCATCTATTTTAGGAGCTGTTAATTTTATTTCTACTATTTTGAATATGCGTAATCCAGGTCAAACTATGTATAGAATGCCATTGTTTGTTTGATCAATTTTTGTAACGGCTTTTCTATTATTATTAGCAGTACCAGTTTTAGCTGGTGCAATTACTATGTTATTAACTGATAGGAATTTTAATACATCATTTTTCGATCCAGCAGGAGGTGGTGATCCGGTACTTTATCAACACTTATTT
CNU075135_PtercladiellaCaerulescens_NewCaledonia             GATTAGAATGGAGTTAGCTCAACCTGGAAATCACTTGTTATTAGGTAATCATCAGGTTTATAATGTTTTGATTACTGCGCATGCATTTTTAATGATATTTTTTATGGTTATGCCTGTTCTTATAGGAGGTTTCGGAAATTGATTAGTTCCCATTATGATAGGTAGTCCTGATATGGCATTTCCTCGTTTGAATAATATTTCATTTTGATTACTGCCACCATCATTATGTTTACTATTGACATCTGCATTAGTTGAAGTAGGTGTAGGAACAGGTTGAACTGTTTATCCCCCTTTAAGCTCAATCCAAAGTCATTCAGGTGCTGCTGTAGATTTAGCTATATTTAGTTTACATATTTCAGGCGCTTCATCTATTTTAGGAGCTGTTAATTTTATTTCTACTATTTTGAATATGCGTAATCCGGGTCAAACTATGTATAGAATGCCATTATTTGTTTGATCAATTTTTGTAACGGCTTTTCTATTATTATTAGCAGTACCAGTTTTAGCTGGTGCAATTACTATGTTACTAACTGATAGGAATTTTAATACATCATTTTTCGATCCAGCAGGAGGTGGTGATCCGGTACTTTATCAACACTTATTT
CNU075138_3_PtercladiellaCaerulescens_NewCaledonia           GATTAGAATGGAGTTAGCTCAACCTGGAAATCACTTGTTATTAGGTAATCATCAGGTTTATAATGTTTTGATTACTGCGCATGCGTTTTTAATGATATTTTTTATGGTTATGCCTGTTCTTATAGGAGGTTTCGGAAATTGATTAGTTCCCATTATGATAGGTAGTCCTGATATGGCATTTCCTCGTTTGAATAATATTTCATTTTGATTACTGCCACCATCATTATGTTTACTATTGACATCTGCATTAGTTGAAGTAGGTGTAGGAACAGGTTGAACTGTTTATCCCCCTTTAAGCTCAATCCAAAGTCATTCAGGTGCTGCTGTAGATTTAGCTATATTTAGTTTACATATTTCAGGCGCTTCATCTATTTTAGGAGCTGTTAATTTTATTTCTACTATTTTGAATATGCGTAATCCGGGTCAAACTATGTATAGAATGCCATTATTTGTTTGATCAATTTTTGTAACGGCTTTTCTATTATTATTAGCAGTACCAGTTTTAGCTGGTGCAATTACTATGTTACTAACTGATAGGAATTTTAATACATCATTTTTCGATCCAGCAGGAGGTGGTGATCCGGTACTTTATCAACACTTATTT
HEC16287_PtercladiellaCaerulescens_LK                        AATTAGAATGGAGTTAGCTCAACCTGGAAATCACTTGTTATTAGGTAATCATCAGGTTTATAATGTTTTGATTACTGCGCATGCATTTTTAATGATATTTTTTATGGTTATGCCTGTTCTTATAGGAGGTTTCGGAAATTGATTAGTTCCCATTATGATAGGTAGCCCTGATATGGCATTTCCTCGTTTGAATAATATTTCATTTTGATTACTGCCACCATCATTATGTTTACTATTGACATCTGCATTAGTTGAAGTAGGTGTAGGAACGGGTTGAACTGTTTATCCCCCCTTAAGCTCAATCCAAAGTCATTCAGGTGCTGCTGTAGATTTAGCTATATTTAGTTTACATATTTCAGGTGCTTCATCTATTTTAGGAGCTGTTAATTTTATTTCTACTATTTTGAATATGCGTAATCCGGGTCAAACTATGTATAGAATGCCATTATTTGTTTGATCAATTTTTGTAACGGCTTTTCTATTATTATTAGCAGTACCAGTTTTAGCTGGTGCAATTACTATGTTACTAACTGATAGGAATTTCAATACATCATTTTTCGATCCAGCAGGAGGTGGTGATCCGGTACTTTATCAACACTTATTT
MF511707_PterocladiellaCaloglossoides_CNU024786_Peru         AATTAGAATGGAATTGGCTCAACCTGGAAATCATTTATTATTAGGAAACCATCAAGTTTATAACGTTTTAATTACAGCGCATGCATTTTTAATGATTTTCTTTATGGTTATGCCTGTATTAATAGGAGGATTTGGAAACTGGTTAGTACCTATAATGATAGGTAGTCCTGATATGGCTTTTCCTCGTTTAAACAATATATCATTCTGATTGTTACCACCATCATTATGTTTATTACTAACTTCTGCATTAGTTGAAGTAGGAGTTGGGACGGGATGAACAGTATACCCACCATTAAGTTCTATTCAAAGCCATTCAGGAGCAGCTGTAGATCTTGCCATTTTTAGTTTACATATCTCAGGAGCATCATCTATTTTAGGAGCAGTTAATTTTATTTCAACTATTTTAAATATGCGTAATCCAGGGCAAACGATGTATAGAATGCCGTTATTCGTATGATCGATTTTTGTAACAGCATTTTTATTATTATTAGCAGTTCCAGTTTTAGCGGGAGCAATTACAATGTTATTGACAGATAGAAATTTTAATACGTCATTTTTTGATCCAGCAGGGGGAGGAGATCCAGTCCTTTATCAACATTTATTT
HM629885_PterocladiellaCapillacea_KOR                        ??????????????????????????????????????????????????????????TATAATGTTTTAATTACTGCTCATGCATTTTTAATGATATTTTTCATGGTGATGCCTGTATTAATTGGGGGATTTGGAAATTGATTAGTACCCATAATGATAGGTAGTCCTGATATGGCATTCCCCCGTCTAAATAATATTTCGTTTTGGTTATTACCTCCATCGTTATGTTTATTGTTAACATCTGCGTTGGTTGAAGTAGGTGTTGGAACTGGTTGAACAGTTTATCCACCCTTAAGTTCAATTCAAAGCCATTCTGGGGGCGCTGTTGATCTTGCTATATTTAGTTTGCATATTTCGGGAGCTTCATCAATTTTAGGTGCCGTAAATTTTATTTCAACTATTCTAAACATGCGTAATCCTGGGCAAACAATGTATAGAATGCCTTTATTTGTTTGATCAATTTTCGTAACAGCTTTTTTACTACTATTAGCAGTACCAGTTTTAGCTGGTGCTATTACTATGTTATTAACTGATAGAAATTTTAATACATCGTTCTTTGACCCCGCAGGTGGAGGTGATCCAGTACTATATCAGCATTTATTT
KX427235_PterocladiellaCapillaceaMexicana_Holotype_BajaCalMX AATTAGAATGGAATTGGCTCAGCCTGGAAATCATTTATTATTAGGTAACCATCAAGTTTATAATGTTTTAATTACTGCTCATGCATTTTTAATGATATTTTTCATGGTGATGCCTGTATTAATTGGGGGATTTGGAAATTGATTAGTACCCATAATGATAGGTAGTCCTGATATGGCATTCCCCCGTCTAAATAATATTTCGTTTTGGTTATTACCTCCATCGTTATGTTTATTGTTAACATCTGCGTTGGTTGAAGTAGGTGTTGGAACTGGTTGAACAGTTTATCCACCCTTAAGTTCAATTCAAAGCCATTCTGGGGGCGCTGTTGATCTTGCTATATTTAGTTTGCATATTTCGGGAGCTTCATCAATTTTAGGTGCCGTAAATTTTATTTCAACTATTCTAAACATGCGTAATCCTGGGCAAACAATGTATAGAATGCCTTTATTTGTTTGATCAATTTTCGTAACAGCTTTTTTACTATTATTAGCAGTACCAGTTTTAGCTGGTGCTATTACTATGTTATTAACTGATAGAAATTTTAATACATCATTCTTTGACCCCGCAGGTGGAGGTGATCCAGTACTATATCAGCATTTATTT
KX427237_PterocladiellaCapillaceaRobusta_Holotype_Galapagos  AATTAGAATGGAATTGGCTCAGCCTGGAAATCATTTATTACTAGGTAACCATCAAGTTTATAATGTTTTAATTACTGCTCATGCATTTTTAATGATATTTTTCATGGTGATGCCTGTATTAATTGGGGGATTTGGAAATTGATTAGTACCCATAATGATAGGTAGTCCTGATATGGCATTCCCCCGTCTAAATAATATTTCGTTTTGGTTATTACCTCCATCGTTATGTTTATTGTTAACATCTGCGTTGGTTGAAGTAGGTGTTGGAACTGGTTGAACAGTTTACCCACCCTTAAGTTCAATTCAAAGCCATTCTGGGGGCGCTGTTGATCTTGCTATATTTAGTTTGCATATTTCGGGAGCTTCATCAATTTTAGGTGCCGTAAATTTTATTTCAACTATTCTAAATATGCGTAATCCTGGGCAAACAATGTATAGAATGCCTTTATTTGTTTGATCAATTTTCGTAACAGCTTTTTTACTATTATTAGCAGTACCAGTTTTAGCTGGTGCTATTACTATGTTATTAACTGATAGAAATTTTAATACATCGTTCTTTGACCCCGCAGGTGGAGGTGATCCAGTACTATATCAGCATTTATTT
KU382033_PterocladiellaCapillacea_VictoriaAUS                AATTAGAATGGAATTGGCTCAGCCTGGAAATCATTTATTATTAGGTAACCATCAAGTTTATAATGTTTTAATTACTGCTCATGCATTTTTAATGATATTTTTCATGGTGATGCCTGTATTAATTGGGGGATTTGGAAATTGATTAGTACCCATAATGATAGGTAGTCCTGATATGGCATTCCCTCGTCTAAATAATATTTCGTTTTGGTTATTACCTCCATCGTTATGTTTATTGTTAACATCTGCGTTGGTTGAAGTAGGTGTTGGAACTGGTTGAACAGTTTATCCACCCTTAAGTTCAATTCAAAGCCATTCTGGGGGCGCTGTTGATCTTGCTATATTCAGTTTGCATATTTCGGGAGCTTCATCAATTTTAGGTGCCGTAAATTTTATTTCAACTATTCTAAACATGCGCAATCCTGGGCAAACAATGTATAGAATGCCTTTATTTGTTTGATCAATTTTCGTAACAGCTTTTTTACTATTATTAGCAGTACCAGTTTTAGCTGGTGCTATTACTATGTTATTAACTGATAGAAATTTTAATACATCGTTCTTTGACCCCGCAGGTGGAGGTGATCCAGTACTATATCAGCATTTATTT
KT208072_PterocladiellaCapillacea_SPBrazil                   AATTAGAATGGAATTGGCTCAGCCTGGAAATCATTTATTATTAGGTAACCATCAAGTTTATAATGTTTTAATTACTGCTCATGCATTTTTAATGATATTTTTCATGGTGATGCCTGTATTAATCGGGGGATTTGGAAATTGATTAGTACCCATAATGATAGGTAGTCCTGATATGGCATTCCCCCGTCTAAATAATATTTCATTTTGGTTATTACCTCCATCGTTATGTTTATTGTTAACATCTGCGTTGGTTGAAGTAGGTGTTGGAACTGGTTGAACAGTCTATCCACCCTTAAGTTCAATTCAAAGCCATTCTGGGGGCGCTGTTGATCTTGCTATATTTAGTTTGCATATTTCGGGAGCTTCATCAATTTTAGGTGCCGTAAATTTTATTTCAACTATTATAAACATGCGTAATCCTGGGCAAACAATGTATAGAATGCCTTTATTTGTTTGATCAATTTTCGTAACAGCTTTTTTACTATTATTAGCAGTACCAGTTTTAGCTGGTGCTATTACTATGTTATTAACTGATAGAAATTTTAATACATCGTTCTTTGACCCCGCAGGTGGAGGTGATCCAGTACTATATCAGCATTTATTT
KT208081_PterocladiellaCapillacea_RJBrazil                   AATTAGAATGGAATTGGCTCAGCCTGGAAATCATTTATTATTAGGTAACCATCAAGTTTATAATGTTTTAATTACTGCTCATGCATTTTTAATGATATTTTTCATGGTGATGCCTGTATTAATCGGGGGATTTGGAAATTGATTAGTACCTATAATGATAGGTAGTCCTGATATGGCATTCCCCCGTCTAAATAATATTTCATTTTGGTTATTACCTCCATCGTTATGTTTATTGTTAACATCTGCGTTGGTTGAAGTAGGTGTTGGAACTGGTTGAACAGTCTATCCACCCTTAAGTTCAATTCAAAGCCATTCTGGGGGCGCTGTTGATCTTGCTATATTTAGTTTGCATATTTCGGGAGCTTCATCAATTTTAGGTGCCGTAAATTTTATTTCAACTATTATAAACATGCGTAATCCTGGGCAAACAATGTATAGAATGCCTTTATTTGTTTGATCAATTTTCGTAACAGCTTTTTTACTATTATTAGCAGTACCAGTTTTAGCTGGTGCTATTACTATGTTATTAACTGATAGAAATTTTAATACATCGTTCTTTGACCCCGCAGGTGGAGGTGATCCAGTACTATATCAGCATTTATTT
KT208082_PterocladiellaCapillacea_RJBrazil                   AATTAGAATGGAATTGGCTCAGCCTGGAAATCATTTATTATTAGGTAACCATCAAGTTTATAATGTTTTAATTACTGCTCATGCATTTTTAATGATATTTTTCATGGTGATGCCTGTATTAATCGGGGGATTTGGAAATTGATTAGTACCCATAATGATAGGTAGTCCTGATATGGCATTCCCCCGTCTAAATAATATTTCATTTTGGTTATTACCTCCATCGTTATGTTTATTGTTAACATCTGCGTTGGTTGAAGTAGGTGTTGGAACTGGTTGAACAGTCTATCCACCCTTAAGTTCAATTCAAAGCCATTCTGGGGGCGCTGTTGATCTTGCTATATTTAGTTTGCATATTTCGGGAGCTTCATCAATTTTAGGTGCCGTAAATTTTATTTCAACTATTATAAACATGCGCAATCCTGGGCAAACAATGTATAGAATGCCTTTATTTGTTTGATCAATTTTCGTAACAGCTTTTTTACTATTATTAGCAGTACCAGTTTTAGCTGGTGCTATTACTATGTTATTAACTGATAGAAATTTTAATACATCGTTCTTTGACCCCGCAGGTGGAGGTGATCCAGTACTATATCAGCATTTATTT
MG030795_PterocladiellaCapillacea_SidiBouSaidTunisia         AATTAGAATGGAATTGGCTCAGCCTGGAAATCATTTATTATTAGGTAACCATCAAGTTTATAATGTTTTAATTACTGCTCATGCATTTTTAATGATATTTTTCATGGTGATGCCTGTATTAATTGGGGGATTTGGAAATTGATTAGTACCCATAATGATAGGTAGTCCTGATATGGCATTCCCCCGTCTAAATAATATTTCGTTTTGGTTATTACCTCCATCGTTATGTTTATTGTTAACATCTGCGTTGGTTGAAGTAGGTGTTGGAACTGGTTGAACAGTTTATCCACCCTTAAGTTCAATTCAAAGCCATTCTGGGGGCGCTGTTGATCTTGCTATATTTAGTTTGCATATTTCGGGAGCTTCATCAATTTTAGGTGCCGTAAATTTTATTTCAACTATTCTAAACATGCGTAATCCTGGGCAAACAATGTATAGAATGCCTTTATTTGTTTGATCAATTTTCGTAACAGCTTTTTTACTATTATTAGCAGTACCAGTTTTAGCTGGTGCTATTACTATGTTATTAACTGATAGAAATTTTAATACATCGTTCTTTGACCCCGCACGTGGAGGTGATCCAGTACTATATCA??????????
MG030793_PterocladiellaCapillacea_TabarkaTunisia             AATTAGAATGGAATTGGCTCAGCCTGGAAATCATTTATTATTAGGTAACCATCAAGTTTATAATGTTTTAATTACTGCTCATGCATTTTTAATGATATTTTTCATGGTGATGCCTGTATTAATTGGGGGATTTGGAAATTGATTAGTACCCATAATGATAGGTAGTCCTGATATGGCATTCCCCCGTCTAAATAATATTTCGTTTTGGTTATTACCTCCATCGTTATGTTTATTGTTAACATCTGCGTTGGTTGAAGTAGGTGTTGGAACTGGTTGAACAGTTTATCCACCCTTAAGCTCAATTCAAAGCCATTCTGGGGGCGCTGTTGATCTTGCTATATTTAGTTTGCATATTTCGGGAGCTTCATCAATTTTAGGTGCCGTAAATTTTATTTCAACTATTCTAAACATGCGTAATCCTGGGCAAACAATGTATAGAATGCCTTTATTTGTTTGATCAATTTTCGTAACAGCTTTTTTACTATTATTAGCAGTACCAGTTTTAGCTGGTGCTATTACTATGTTATTAACTGATAGAAATTTTAATACATCGTTCTTTGACCCCGCAG???????????????????????????????????
MK987033_PterocladiellaCapillacea_HebeiProv_AST643746        AATTAGAATGGAATTGGCTCAGCCTGGAAATCATTTATTATTAGGTAACCATCAAGTTTATAATGTTTTAATTACTGCTCATGCATTTTTAATGATATTTTTCATGGTGATGCCTGTATTAATTGGGGGATTTGGAAATTGATTAGTACCCATAATGATAGGTAGTCCTGATATGGCATTCCCCCGTCTAAATAATATTTCGTTTTGGTTATTACCTCCATCGTTATGTTTATTGTTAACATCTGCGTTGGTTGAAGTAGGTGTTGGAACTGGTTGAACAGTTTATCCACCCTTAAGTTCAATTCAAAGCCATTCTGGGGGCGCTGTTGATCTTGCTATATTCAGTTTGCATATTTCGGGAGCTTCATCAATTTTAGGTGCCGTAAATTTTATTTCAACTATTCTAAGCATGCGTAATCCTGGGCAAACAATGTATAGAATGCCTTTATTTGTTTGATCAATTTTCGTCACAGCTTTTTTACTATTATTAGCAGTACCAGTTTTAGCTGGTGCTATTACTATGTTATTAACTGATAGAAATTTTAATACATCGTTCTTTGACCCCGCAGGCGGAGGTGATCCGGTACTATATCAGCATTTATTT
MK987014_PterocladiellaCapillacea_ShandongProv_YT1           AATTAGAATGGAATTGGCTCAGCCTGGAAATCATTTATTATTAGGTAACCATCAAGTTTATAACGTTTTAATTACTGCTCATGCATTTTTAATGATATTTTTCATGGTGATGCCTGTATTAATTGGGGGATTTGGAAATTGATTAGTACCCATAATGATAGGTAGTCCTGATATGGCATTCCCCCGTCTAAATAATATTTCGTTTTGGTTATTACCTCCATCGTTATGTTTATTGTTAACATCTGCGTTGGTTGAAGTAGGTGTTGGAACTGGTTGAACAGTTTATCCACCCTTAAGTTCAATTCAAAGCCATTCTGGGGGCGCTGTTGATCTTGCTATATTTAGTTTGCATATTTCGGGAGCTTCATCAATTTTAGGTGCCGTAAATTTTATTTCAACTATTCTAAACATGCGTAATCCTGGGCAAACAATGTATAGAATGCCTTTATTTGTTTGATCAATTTTCGTAACAGCTTTTTTACTACTATTAGCAGTACCAGTTTTAGCTGGTGCTATTACTATGTTATTAACTGATAGAAATTTTAATACATCGTTCTTTGACCCCGCAGGTGGAGGTGATCCAGTACTATATCAGCATTTATTT
MK987022_PterocladiellaCapillacea_ZhejiangProv_NJ17          AATTAGAATGGAATTGGCTCAGCCTGGAAATCATTTATTATTAGGTAACCATCAAGTTTATAATGTTTTAATTACTGCTCATGCATTTTTAATGATATTTTTCATGGTGATGCCTGTATTAATTGGGGGATTTGGAAATTGATTAGTACCCATAATGATAGGTAGTCCTGATATGGCATTCCCCCGTCTAAATAATATTTCGTTTTGGTTATTACCTCCATCGTTATGTTTATTGTTAACATCTGCGTTGGTTGAAGTAGGTGTTGGAACTGGTTGAACAGTTTATCCACCCTTAAGTTCAATTCAAAGCCATTCTGGGGGCGCTGTTGATCTTGCTATATTCAGTTTGCATATTTCGGGAGCTTCATCAATTTTAGGTGCCGTAAATTTTATTTCAACTATTCTAAACATGCGTAATCCTGGGCAAACAATGTATAGAATGCCTTTATTTGTTTGATCAATTTTCGTAACAGCTTTTTTACTATTATTAGCAGTACCAGTTTTAGCTGGTGCTATTACTATGTTATTAACTGATAGAAATTTTAATACATCGTTCTTTGACCCCGCAGGCGGAGGTGATCCGGTACTATATCAGCATTTATTT
MK987023_PterocladiellaCapillacea_ZhejiangProv_NJ88_1        AATTAGAATGGAATTGGCTCAGCCTGGAAATCATTTATTATTAGGTAACCATCAAATTTATAATGTTTTAATTACTGCTCATGCATTTTTAATGATATTTTTCATGGTGATGCCTGTATTAATTGGGGGATTTGGAAATTGATTAGTACCCATAATGATAGGTAGTCCTGATATGGCATTCCCCCGTCTAAATAATATTTCGTTTTGGTTATTACCTCCATCGTTATGTTTATTGTTAACATCTGCGTTGGTTGAAGTAGGTGTTGGAACTGGTTGAACAGTTTATCCACCCTTAAGTTCAATTCAAAGCCATTCTGGGGGCGCTGTTGATCTTGCTATATTCAGTTTGCATATTTCGGGAGCTTCATCAATTTTAGGTGCCGTAAATTTTATTTCAACTATTCTAAACATGCGTAATCCTGGGCAAACAATGTATAGAATGCCTTTATTTGTTTGATCAATTTTCGTAACAGCTTTTTTACTATTATTAGCAGTACCAGTTTTAGCTGGTGCTATTACTATGTTATTAACTGATAGAAATTTTAATACATCGTTCTTTGACCCCGCAGGCGGAGGTGATCCGGTACTATATCAGCATTTATTT
MK987021_PterocladiellaCapillacea_FujianProv_QZ2             AATTAGAATGGAATTGGCTCAGCCTGGAAATCATTTATTATTAGGTAACCATCAAGTTTATAATGTTTTAATTACTGCTCATGCATTTTTAATGATATTTTTCATGGTGATGCCTGTATTAATTGGGGGATTTGGAAATTGATTAGTACCCATAATGATAGGTAGTCCTGATATGGCATTCCCCCGTTTAAATAATATTTCGTTTTGGTTATTACCTCCATCGTTATGTTTATTGTTAACATCTGCGTTGGTTGAAGTAGGTGTTGGAACTGGTTGAACAGTTTATCCACCCTTAAGTTCAATTCAAAGCCATTCTGGGGGCGCTGTTGATCTTGCTATATTCAGTTTGCATATTTCGGGAGCTTCATCAATTTTAGGTGCCGTAAATTTTATTTCAACTATTCTAAACATGCGTAATCCTGGGCAAACAATGTATAGAATGCCTTTATTTGTTTGATCAATTTTCGTAACAGCTTTTTTACTATTATTAGCAGTACCAGTTTTAGCTGGTGCTATTACTATGTTATTAACTGATAGAAATTTTAATACATTCTTCTTTGGCCCCGCAGGCGGAGGTGATCCGTATCTAATGCAGCATT?????
MK987012_PterocladiellaCapillacea_GuangdongProv_ZH1          AATTAGAATGGAATTGGCTCAGCCTGGAAATCATTTATTATTAGGTAACCATCAAGTTTATAATGTTTTAATTACTGCTCATGCATTTTTAATGATATTTTTCATGGTGATGCCTGTATTAATTGGGGGATTTGGAAATTGATTAGTACCCATAATGATAGGTAGTCCTGATATGGCATTCCCCCGTCTAAATAATATTTCGTTTTGGTTATTACCTCCATCGCTATGTTTATTGTTAACATCTGCGTTGGTTGAAGTAGGTGTTGGAACTGGTTGAACAGTTTATCCACCCTTAAGTTCAATTCAAAGCCATTCTGGGGGCGCTGTTGATCTTGCTATATTCAGTTTGCATATTTCGGGAGCTTCATCAATTTTAGGTGCCGTAAATTTTATTTCAACTATTCTAAACATGCGTAATCCTGGGCAAACAATGTATAGAATGCCTTTATTTGTTTGATCAATTTTCGTAACAGCTTTTTTACTATTATTAGCAGTACCAGTTTTAGCTGGTGCTATTACTATGTTATTAACTGATAGAAATTTTAATACATCGTTCTTTGACCCCGCAGGCGGAGGTGATCCGGTACTATATCAGCATTTATTT
MK987013_PterocladiellaCapillacea_HainanProv_WC58            AATTAGAATGGAATTGGCTCAGCCTGGAAATCATTTATTATTAGGTAACCATCAAGTTTATAATGTTTTAATTACTGCTCATGCATTTTTAATGATATTTTTCATGGTGATGCCTGTATTAATTGGGGGATTTGGAAATTGATTAGTACCCATAATGATAGGTAGTCCTGATATGGCATTCCCCCGTCTAAATAATATTTCGTTTTGGTTATTACCTCCATCGTTATGTTTATTGTTAACATCTGCGTTGGTTGAAGTAGGTGTTGGAACTGGTTGAACAGTTTATCCACCCTTAAGTTCAATTCAAAGCCATTCTGGGGGCGCTGTTGATCTTGCTATATTTAGTTTGCATATTTCGGGAGCTTCATCAATTTTAGGTGCTGTAAATTTTATTTCAACTATTCTAAATATGCGTAATCCTGGGCAAACAATGTATAGAATGCCTTTATTTGTTTGATCAATTTTCGTAACAGCTTTTTTACTATTATTAGCAGTACCAGTTTTAGCTGGTGCTATTACTATGTTATTAACTGATAGAAATTTTAATACATCGTTCTTTGACCCCGCAGGTGGAGGTGATCCAGTACTATATCAGCATTTATTT
GHB0386_PterocladiellaCapillacea_VSMFrance                   AATTAGAATGGAATTGGCTCAGCCTGGAAATCATTTATTATTAGGTAACCATCAAGTTTATAATGTTTTAATTACTGCTCATGCATTTTTAATGATATTTTTCATGGTGATGCCTGTATTAATTGGGGGATTTGGAAATTGATTAGTACCCATAATGATAGGTAGTCCTGATATGGCATTCCCCCGTCTAAATAATATTTCGTTTTGGTTATTACCTCCATCGTTATGTTTATTGTTAACATCTGCGTTGGTTGAAGTAGGTGTTGGAACTGGTTGAACAGTTTATCCACCCTTAAGTTCAATTCAAAGCCATTCTGGGGGCGCTGTTGATCTTGCTATATTTAGTTTGCATATTTCGGGAGCTTCATCAATTTTAGGTGCCGTAAATTTTATTTCAACTATTCTAAACATGCGTAATCCTGGGCAAACAATGTATAGAATGCCTTTATTTGTTTGATCAATTTTCGTAACAGCTTTTTTACTATTATTAGCAGTACCAGTTTTAGCTGGTGCTATTACTATGTTATTAACTGATAGAAATTTTAATACATCGTTCTTTGACCCCGCAGGTGGAGGTGATCCAGTACTATATCAGCATTTATTT
KM038_PterocladiellaCapillacea_Taiwan                        ???????????????????????????AAATCATTTATTATTAGGTAACCATCAAGTTTATAATGTTTTAATTACTGCTCACGCATTTTTAATGATATTTTTCATGGTGATGCCTGTATTAATTGGGGGATTTGGAAATTGATTAGTACCCATAATGATAGGTAGTCCTGATATGGCATTCCCCCGTCTAAATAATATTTCGTTTTGGTTATTACCTCCATCGTTATGTTTATTGTTAACATCTGCGTTGGTTGAAGTAGGTGTTGGAACTGGTTGAACAGTTTATCCACCCTTAAGTTCAATTCAAAGCCATTCTGGGGGCGCTGTTGATCTTGCTATATTCAGTTTGCATATTTCGGGAGCTTCATCAATTTTAGGTGCCGTAAATTTTATTTCAACTATTCTAAACATGCGTAATCCTGGGCAAACAATGTATAGAATGCCTTTATTTGTTTGATCAATTTTCGTAACAGCTTTTTTACTATTATTAGCAGTACCAGTTTTAGCTGGTGCTATTACTATGTTATTAACTGATAGAAATTTTAATACATCGTTCTTTGACCCCGCAGGCGGAGGTGATCCGGTACTATATCAGCATTTATTT
P1733_PterocladiellaCapillacea_OahuHawaii                    AATTAGAATGGAATTGGCTCAGCCTGGAAATCATTTATTATTAGGTAACCATCAAGTTTATAATGTTTTAATTACTGCTCATGCATTTTTAATGATATTTTTCATGGTGATGCCTGTATTAATTGGGGGATTTGGAAATTGATTAGTACCTATAATGATAGGTAGTCCTGATATGGCATTCCCCCGTTTAAATAATATTTCGTTTTGGTTATTACCTCCATCGTTATGTTTATTGTTAACATCTGCGTTGGTTGAAGTAGGTGTTGGAACTGGTTGAACAGTTTATCCACCCTTAAGTTCAATTCAAAGCCATTCTGGAGGCGCTGTTGATCTTGCTATATTTAGTTTGCATATTTCGGGAGCTTCATCAATTTTAGGTGCTGTAAATTTTATTTCAACTATTCTAAACATGCGTAATCCTGGGCAAACAATGTATAGAATGCCTTTATTTGTTTGATCAATTTTCGTAACAGCTTTTTTACTATTATTAGCAGTACCAGTTTTAGCTGGTGCTATTACTATGTTATTAACTGATAGAAATTTTAATACATCGTTCTTTGACCCCGCAGGTGGAGGTGATCCAGTACTATATCAGCATTTATTT
P1745_PterocladiellaCapillacea_BlackSandBeachHawaii          AATTAGAATGGAATTGGCTCAGCCTGGAAATCATTTATTATTAGGTAACCATCAAGTTTATAATGTTTTAATTACTGCTCATGCATTTTTAATGATATTTTTCATGGTGATGCCTGTATTAATTGGGGGATTTGGAAATTGATTAGTACCTATAATGATAGGTAGTCCTGATATGGCATTTCCCCGTTTAAATAATATTTCGTTTTGGTTATTACCTCCATCGTTATGTTTATTGTTAACATCTGCGTTGGTTGAAGTAGGTGTTGGAACTGGTTGAACAGTTTATCCACCCTTAAGTTCAATTCAAAGCCATTCTGGAGGCGCTGTTGATCTTGCTATATTTAGTTTGCATATTTCGGGAGCTTCATCAATTTTAGGTGCTGTAAATTTTATTTCAACTATTCTAAACATGCGTAATCCTGGGCAAACAATGTATAGAATGCCTTTATTTGTTTGATCAATTTTCGTAACAGCTTTTTTACTATTATTAGCAGTACCAGTTTTAGCTGGTGCTATTACTATGTTATTAACTGATAGAAATTTTAATACATCGTTCTTTGACCCCGCAGGTGGAGGTGATCCAGTACTATATCAGCATTTATTT
P1903_PterocladiellaCapillacea_OuraShimoda                   AATTAGAATGGAATTGGCTCAGCCTGGAAATCATTTATTATTAGGTAACCATCAAGTTTACAATGTTTTAATTACTGCTCATGCATTTTTAATGATATTTTTCATGGTGATGCCCGTATTAATTGGGGGATTTGGAAATTGATTAGTACCCATAATGATAGGTAGTCCTGATATGGCATTTCCCCGTTTAAACAATATTTCGTTTTGGTTATTACCTCCATCGTTATGTTTATTGTTAACATCTGCATTGGTTGAAGTAGGTGTTGGAACTGGTTGAACAGTTTATCCACCCTTAAGTTCAATTCAAAGCCATTCTGGGGGCGCTGTCGATCTTGCTATATTTAGTTTGCATATTTCGGGAGCTTCATCAATTTTAGGTGCTGTAAATTTTATTTCAACTATTCTAAACATGCGTAATCCTGGGCAAACAATGTATAGAATGCCTTTATTTGTTTGATCAATTTTCGTAACAGCTTTTTTATTATTATTAGCAGTACCAGTTTTAGCTGGTGCTATTACTATGTTATTAACCGATAGAAATTTTAATACATCGTTCTTTGACCCCGCAGGCGGAGGTGATCCAGTACTATATCAGCATTTATTT
P1922_PterocladiellaCapillacea_YoshiJAP                      AATTAGAATGGAATTGGCTCAGCCTGGAAATCATTTATTATTAGGTAACCATCAAGTTTACAATGTTTTAATTACTGCTCATGCATTTCTAATGATATTTTTCATGGTGATGCCTGTATTAATTGGGGGATTTGGAAATTGATTAGTACCCATAATGATAGGTAGTCCTGATATGGCATTTCCCCGTTTAAACAATATTTCGTTTTGGTTATTACCTCCATCGTTATGTTTATTGTTAACATCTGCATTGGTTGAAGTAGGTGTTGGAACTGGTTGAACAGTTTATCCACCCTTAAGTTCAATTCAAAGCCATTCTGGGGGCGCTGTCGATCTTGCTATATTTAGTTTGCATATTTCGGGAGCTTCATCAATTTTAGGTGCTGTAAATTTTATTTCAACTATTCTAAACATGCGTAATCCTGGGCAAACAATGTATAGAATGCCTTTATTTGTTTGATCAATTTTCGTAACAGCTTTTTTATTATTATTAGCAGTACCAGTTTTAGCTGGTGCTATTACTATGTTATTAACCGATAGAAATTTTAATACATCGTTCTTTGACCCCGCAGGCGGAGGTGATCCAGTACTATATCAGCATTTATTT
CNU076440_PterocladiellaCapillacea_Indonesia                 AATTAGAATGGAATTGGCTCAGCCTGGAAATCATTTATTATTAGGTAATCATCAAGTTTACAATGTTTTAATTACTGCTCATGCATTTTTAATGATATTTTTTATGGTGATGCCTGTATTAATTGGAGGATTTGGAAATTGATTAGTACCCATAATGATAGGTAGCCCTGATATGGCATTTCCCCGTCTAAATAATATTTCGTTTTGGTTGTTACCTCCATCGTTATGTTTATTGTTAACATCTGCGTTGGTTGAAGTAGGTGTTGGAACTGGTTGAACAATTTATCCACCCTTAAGTTCAATTCAAAGCCATTCTGGGGGCGCTGTTGATCTTGCTATATTTAGTTTGCATATTTCGGGAGCTTCATCAATTTTAGGTGCTGTAAATTTTATTTCAACTATTTTAAACATGCGTAATCCTGGGCAGACAATGTATAGAATGCCTTTATTTGTTTGATCAATTTTCGTAACAGCTTTTTTACTATTATTAGCAGTACCAGTTTTAGCTGGTGCTATTACTATGTTATTAACAGATAGAAATTTTAATACATCGTTCTTTGACCCCGCAGGTGGAGGTGATCCAGTACTATATCAGCATTTATTT
KX557257_PterocladiellaFeldmannii_Madagascar1                AATCCGAATGGAGTTAGCCCAACCTGGAAATCATCTGTTGTTAGGGAACCACCAAGTTTATAATGTATTAATAACAGCTCATGCATTTTTAATGATATTTTTTATGGTTATGCCAGTTCTAATAGGAGGATTCGGAAATTGATTAGTACCTATAATGATTGGAAGTCCTGATATGGCATTTCCTCGATTAAATAATATTTCATTTTGATTACTTCCTCCCTCATTATGTTTGTTATTAACATCTGCTGTTGTAGAAGTAGGAGCAGGTACTGGATGAACAGTTTACCCACCTTTAAGTTCTATACAAAGTCATTCTGGAGGTGCTGTAGATTTGGCTATTTTTAGCTTACATATTTCGGGAGCTTCATCAATTTTAGGTGCTGTTAATTTTATTTCAACAATTTTAAATATGCGTAATCCGGGACAGACTATGTATAGAATGCCCTTATTTGTTTGATCTATTTTTGTAACAGCATTTTTATTATTACTAGCTGTTCCTGTTTTAGCAGGTGCAATTACGATGTTATTAACTGATAGGAATTTTAATACTTCATTTTTTGATCCGGCAGGTGGAGGAGATCCAGTGCTATATCAACATTTATTC
KX557258_PterocladiellaHamelii_Madagascar2                   AATTAGGATGGAATTAGCTCAGCCTGGAAATCACTTGTTAGTAGGAAATCATCAAATTTACAATGTTTTAATAACTGCTCATGCATTTTTAATGATTTTTTTTATGGTTATGCCTGTTTTAATTGGGGGATTTGGGAATTGATTAGTACCTATAATGATAGGTAGTCCTGATATGGCATTTCCACGTTTAAATAATATTTCATTTTGGTTACTTCCTCCTTCTTTATGTTTGTTATTAACATCTGCCATTGTAGAAGTGGGAGTTGGTACTGGTTGAACTGTTTATCCTCCTTTGAGTTCAATACAAAGCCATTCTGGTAGTGCTGTCGATTTAGCTATTTTTAGTTTACACATTTCTGGTGCTTCATCAATTTTAGGTGCTGTTAACTTTATTTCGACAATTTTAAATATGCGTAATCCTGGGCAGACAATGTATAGAATGCCCTTATTTGTTTGATCAATTTTTGTAACAGCGTTCTTATTATTATTAGCGGTTCCTGTTTTAGCAGGTGCAATTACAATGTTGTTGACTGATAGAAATTTTAATACTTCGTTCTTTGATCCAGCAGGTGGAGGAGATCCTGTATTGTATCAGCATTTATTT
KX427229_PterocladiellaLuxurians_Holotype_SanDiegoUSA        AATTAGAATGGAATTGGCGCAGCCTGGAAATCACTTGTTATTAGGAAATCATCAAGTTTATAACGTTTTAATAACAGCGCATGCATTTTTAATGATATTTTTTATGGTTATGCCTGTATTAATAGGAGGTTTTGGAAACTGATTAGTACCTATAATGATAGGTAGCCCTGATATGGCATTTCCCCGTTTAAACAATATTTCATTTTGATTATTACCGCCATCATTGTGTTTGTTATTAACTTCTGCACTTGTTGAAGTAGGAGTTGGTACAGGTTGAACCGTTTATCCCCCATTAAGCTCTATCCAAAGCCATTCAGGAGCTGCTGTAGATCTTGCTATTTTTAGTTTACACATTTCAGGAGCGTCATCAATCTTAGGAGCAGTTAACTTTATTTCAACAATTTTGAATATGCGTAATCCAGGACAAACAATGTATAGAATGCCATTATTTGTCTGATCAATTTTTGTAACAGCATTTTTATTATTATTAGCAGTTCCAGTTTTAGCAGGAGCAATTACCATGTTATTAACAGATAGAAACTTTAACACATCGTTTTTTGATCCAGCAGGAGGTGGAGATCCAGTACTTTATCAACATTTATTT
OC8412_PterocladiellaLuxurians_California                    AATTAGAATGGAATTGGCGCAGCCTGGAAATCACTTGTTATTAGGAAATCATCAAGTTTATAACGTTTTAATAACAGCGCATGCATTTTTAATGATATTTTTTATGGTTATGCCTGTATTAATAGGAGGTTTTGGAAACTGATTAGTACCTATAATGATAGGTAGCCCTGATATGGCATTTCCCCGTTTAAACAATATTTCATTTTGATTATTACCGCCATCATTGTGTTTATTATTAACTTCTGCACTTGTTGAAGTAGGAGTTGGTACAGGTTGAACCGTTTATCCCCCATTAAGCTCTATCCAAAGCCATTCAGGAGCTGCTGTAGATCTTGCTATTTTTAGTTTACACATTTCAGGAGCGTCATCAATCTTAGGAGCAGTTAACTTTATTTCAACAATTTTGAATATGCGTAATCCAGGACAAACAATGTATAGAATGCCATTATTTGTCTGATCAATTTTTGTAACAGCATTTTTATTATTATTAGCAGTTCCAGTTTTAGCAGGAGCAATTACCATGTTATTAACAGATAGAAACTTTAACACATCGTTTTTTGATCCAGCAGGAGGTGGAGATCCAGTACTTTATCAACATTTATTT
KX077940_PterocladiellaMaribagoensis_CNU040569_Philip        AATTAGAATGGAATTAGCTCAACCTGGAAATCATTTATTATTAGGTAATCATCAAGTTTACAATGTTTTAATTACTGCACACGCATTTTTAATGATATTTTTCATGGTAATGCCTGTACTAATAGGAGGTTTTGGGAACTGGTTAGTCCCTATTATGATTGGTAGTCCTGATATGGCGTTTCCTCGTCTAAATAATATTTCGTTTTGATTATTACCGCCATCACTATGTTTATTATTGACATCTGCGCTAGTCGAAGTAGGGGTAGGTACAGGTTGAACTGTTTATCCTCCTTTGAGTTCAATTCAGAGTCACTCAGGAGGCGCTGTTGATTTAGCTATCTTTAGCTTGCATATTTCTGGAGCTTCATCTATTTTAGGCGCTGTTAATTTTATTTCCACTATTTTAAATATGCGTAATCCTGGGCAAACAATGTATAGAATGCCATTATTTGTTTGATCAATTTTTGTGACAGCTTTTCTATTATTATTGGCAGTACCTGTTTTAGCTGGTGCGATTACTATGTTGCTAACGGATAGGAATTTTAATACATCTTTCTTTGATCCAGCGGGTGGAGGAGATCCAGTACTTTACCAACATTTATTT
CNU066830_PterocladiellaMaribagoensis_HonChong_VN            AATTAGAATGGAATTAGCTCAACCTGGAAATCATTTATTATTAGGTAATCATCAAGTTTACAATGTTTTAATTACTGCACACGCATTTTTAATGATATTTTTCATGGTAATGCCTGTACTAATAGGAGGTTTTGGGAACTGGTTAGTCCCTATTATGATTGGTAGTCCTGATATGGCGTTTCCTCGTCTAAATAATATTTCGTTTTGATTATTACCGCCATCACTATGTTTATTATTGACATCTGCGCTAGTCGAAGTAGGGGTAGGTACAGGTTGAACTGTTTATCCTCCTTTGAGTTCAATTCAGAGTCACTCAGGGGGCGCTGTTGATTTAGCTATCTTTAGCTTGCATATTTCTGGAGCTTCATCTATTTTAGGCGCTGTTAATTTTATTTCTACTATTTTAAATATGCGTAATCCTGGGCAAACAATGTATAGAATGCCATTATTTGTTTGATCAATTTTTGTGACAGCTTTTCTATTATTATTGGCAGTACCTGTTTTAGCTGGTGCGATTACTATGTTGCTAACGGATAGGAATTTTAATACATCTTTCTTTGATCCAGCGGGTGGAGGAGATCCAGTACTTTACCAACATTTATTT
KX427234_PterocladiellaMedia_Holotype_LaJollaUSA             AATTCGAATGGAATTAGCTCAACCTGGAAATCATTTATTAATGGGAAATCATCAAGTTTATAATGTTTTAATTACCGCGCATGCGTTTTTAATGATATTTTTTATGGTTATGCCCATACTAATAGGAGGGTTTGGTAACTGATTAGTACCTATAATGATTGGGAGTCCAGATATGGCATTTCCAAGATTAAATAATATATCATTTTGATTATTACCCCCATCATTATGTTTATTATTAACGTCTGCTCTTGTGGAAGTTGGTGTTGGTACAGGTTGGACTGTTTATCCACCGTTAAGTGCAATACAAAGCCATTCTGGAGGTGCTGTCGATTTAGCAATTTTTAGTTTACATATTTCTGGAGCTTCATCTATTTTAGGTGCAGTTAATTTTATTTCAACAATTTTAAATATGCGTAATCCTGGTCAAACAATGTATAGAATGCCTTTATTTGTTTGATCAATTTTCGTAACAGCATTTTTATTATTATTAGCAGTTCCAGTTTTAGCAGGAGCAATTACAATGTTATTGACTGATAGAAACTTTAATACTTCATTTTTTGATCCAGCAGGCGGAGGAGATCCGATTCTTTATCAACATTTATTT
KT208094_PterocladiellaMedia_SPBrazil                        AATTCGAATGGAATTAGCTCAACCCGGAAATCATTTATTAATGGGAAATCATCAAGTTTATAATGTTTTAATTACCGCGCATGCATTTTTAATGATATTTTTTATGGTTATGCCCATACTGATAGGAGGGTTCGGTAACTGATTAGTACCTATAATGATTGGGAGTCCAGATATGGCATTTCCAAGATTAAATAATATATCATTTTGATTATTACCCCCATCATTATGTTTATTACTAATGTCTGCTCTTGTGGAAGTTGGTGTTGGTACAGGTTGGACTGTTTATCCACCGTTAAGTGCAATACAAAGCCATTCTGGAGGTGCTGTCGATTTAGCAATTTTTAGTTTACATATTTCTGGAGCTTCATCTATTTTAGGTGCAGTTAATTTTATTTCAACAATTCTGAATATGCGTAATCCTGGTCAAACAATGTATAGAATGCCTTTATTTGTTTGATCAATTTTCGTAACAGCATTTTTATTATTATTAGCGGTTCCAGTTTTAGCAGGAGCAATTACAATGTTATTGACTGATAGAAACTTTAATACTTCATTTTTTGATCCAGCAGGCGGAGGAGATCCGATTCTTTATCAACATTTATTT
KC209087_PterocladiellaMegasporangia_Malaysia                AATCAGAATGGAATTAGCTCAGCCTGGAAATCATTTACTGCTAGGAAATCATCAAGTTTATAATGTTTTAATTACTGCACACGCTTTTTTAATGATATTCTTTATGGTTATGCCTGTATTAATAGGAGGGTTTGGTAATTGATTAGTACCCATAATGATTGGTAGCCCTGATATGGCATTTCCGCGTTTAAATAACATCTCGTTTTGATTATTACCTCCGTCATTATGTTTATTATTAACTTCTGCTCTTGTAGAAGTTGGTGTTGGTACCGGCTGGACTGTTTATCCACCATTGAGTTCAATACAAAGTCATTCCGGAGGAGCTGTTGATTTAGCAATTTTTAGTCTTCATATTTCTGGAGCTTCATCTATTTTAGGTGCAGTTAATTTTATTTCAACAATTTTAAATATGCGCAATCCAGGTCAAACGATGTATAGAATGCCGCTGTTTGTTTGATCAATTTTTGTCACTGCATTTTTATTATTATTAGCTGTTCCAGTTTTAGCTGGTGCAATAACAATGTTATTAACCGATAGAAATTTTAATACTTCATTCTTTGATCCAGCAGGTGGAGGAGATCCAATTCTTTATCAACATTTATTT
KC209089_PterocladiellaMegasporangia_PortDicksonMalaysia     AATCAGAATGGAATTAGCTCAGCCTGGAAATCATTTACTGCTAGGAAATCATCAAGTTTATAATGTTTTAATTACTGCACACGCTTTTTTAATGATATTCTTTATGGTTATGCCTGTATTAATAGGAGGGTTTGGTAATTGATTAGTACCCATAATGATTGGTAGCCCTGATATGGCATTTCCGCGTTTAAATAACATCTCGTTTTGATTATTACCCCCGTCATTATGTTTATTATTAACTTCTGCTCTTGTAGAAGTTGGTGTTGGTACCGGCTGGACTGTTTATCCACCATTGAGTTCAATACAAAGTCATTCCGGAGGAGCTGTTGATTTAGCAATTTTTAGTCTTCATATTTCTGGAGCTTCATCTATTTTAGGTGCAGTTAATTTTATTTCAACAATTTTAAATATGCGCAATCCAGGTCAAACGATGTATAGAATGCCGCTGTTTGTTTGATCAATTTTTGTCACTGCATTTTTATTATTATTAGCTGTTCCAGTTTTAGCTGGTGCAATAACAATGTTATTAACCGATAGAAATTTTAATACTTCATTCTTTGATCCAGCAGGTGGAGGAGATCCAATTCTTTATCAACATTTATTT
CNU066819_PterocladiellaMegasporangia2_NhaTrangVN            AATCAGAATGGAATTAGCTCAGCCTGGAAATCACTTACTGCTAGGAAATCATCAAGCTTATAATGTTTTAATTACTGCACATGCTTTTTTAATGATATTCTTTATGGTTATGCCTGTATTAATAGGAGGGTTTGGTAATTGATTAGTACCCATAATGATTGGTAGCCCTGATATGGCATTTCCGCGTTTAAATAATATCTCGTTTTGATTATTACCTCCGTCATTATGTTTATTATTAACTTCTGCTCTTGTAGAAGTTGGTGTTGGTACCGGTTGAACTGTTTATCCACCATTGAGTTCAATACAAAGTCATTCCGGAGGAGCTGTTGATTTAGCAATTTTTAGTCTTCATATTTCTGGAGCTTCGTCTATTCTAGGCGCAGTTAATTTTATTTCGACAATTTTAAATATGCGCAATCCAGGTCAAACGATGTATAGAATACCGCTGTTTGTTTGATCAATTTTTGTCACTGCATTTTTATTATTATTAGCTGTTCCAGTTTTAGCTGGTGCAATAACAATGTTACTAACCGATAGAAATTTTAATACTTCATTCTTCGATCCAGCAGGTGGAGGAGATCCAATTCTTTACCAACATTTATTT
CNU070353_PterocladiellaMegasporangia2_Wanlitung_Taiwan      AATCAGAATGGAATTAGCTCAGCCTGGAAATCATTTACTGCTAGGAAATCATCAAGCTTATAATGTTTTAATTACTGCACATGCTTTTTTAATGATATTCTTTATGGTTATGCCTGTATTAATAGGAGGGTTTGGTAATTGATTAGTACCCATAATGATTGGTAGCCCTGATATGGCATTTCCGCGTTTAAATAACATCTCGTTTTGATTATTACCTCCGTCATTATGTTTATTATTAACTTCTGCTCTTGTAGAAGTTGGTGTTGGTACCGGTTGAACTGTTTATCCACCATTGAGTTCAATACAAAGTCATTCTGGAGGAGCTGTTGATTTAGCAATTTTTAGTCTTCATATTTCTGGAGCTTCATCTATTCTAGGCGCAGTTAATTTTATTTCTACAATTTTAAATATGCGCAATCCAGGTCAAACGATGTATAGAATGCCGCTGTTTGTTTGATCAATTTTTGTCACTGCATTTTTATTATTATTAGCTGTTCCAGTTTTAGCTGGTGCAATAACAATGTTACTAACCGATAGAAATTTTAATACTTCATTCTTCGATCCAGCAGGTGGAGGAGATCCAATTCTTTACCAACATTTATTT
KJ179936_PterocladiellaMelanoidea1_Portugal                  AATTAGAATGGAATTAGCTCAGCCTGGAAATCACTTATTATTAGGAAATCATCAAGTTTATAATGTTTTAATAACTGCGCATGCATTTTTAATGATATTTTTTATGGTTATGCCTGTATTAATAGGAGGTTTTGGAAATTGGTTAGTACCTATAATGATAGGTAGTCCTGATATGGCATTTCCTCGTTTAAATAATATTTCGTTTTGACTATTACCACCATCATTATGTCTATTATTAACTTCGGCATTGGTTGAAGTAGGAGTTGGTACTGGTTGAACCGTTTACCCACCATTAAGCTCTATTCAAAGCCATTCAGGAGCTTCTGTAGATCTTGCTATTTTTAGTTTGCATATTTCTGGAGCGTCATCTATTTTAGGAGCTGTTAATTTTATTTCAACTATTTTAAATATGCGTAATCCAGGACAAACAATGTATAGAATGCCTTTATTTGTTTGGTCAATCTTTGTAACAGCGTTTTTATTATTACTAGCAGTTCCGGTTTTAGCGGGTGCAATTACTATGTTGTTAACAGATAGAAATTTCAATACCTCGTTTTTTGATCCAGCAGGTGGAGGTGAGCCTGTTTTATATC???????????
GHB0271_PterocladiellaMelanoidea1_RoscoffFR                  AATTAGAATGGAATTAGCTCAGCCTGGAAATCACTTATTATTAGGAAATCATCAAGTTTATAATGTTTTAATAACTGCGCATGCATTTTTAATGATATTTTTTATGGTTATGCCTGTATTAATAGGAGGTTTTGGAAATTGGTTAGTACCTATAATGATAGGTAGTCCTGATATGGCATTTCCTCGTTTAAATAATATTTCGTTTTGACTATTACCACCATCATTATGTCTATTATTAACTTCGGCATTGGTTGAAGTAGGAGTTGGTACTGGTTGAACCGTTTACCCACCATTAAGCTCTATTCAAAGCCATTCAGGAGCTTCTGTAGATCTTGCTATTTTTAGTTTGCATATTTCTGGAGCGTCATCTATTTTAGGAGCTGTTAATTTTATTTCAACTATTTTAAATATGCGTAATCCAGGACAAACAATGTATAGAATGCCTTTATTTGTTTGGTCAATCTTTGTAACAGCGTTTTTATTATTACTAGCAGTTCCGGTTTTAGCGGGTGCAATTACTATGTTGTTAACAGATAGAAATTTCAATACCTCGTTTTTTGATCCAGCAGGGGGAGGAGATCCAGTACTTTATCAACATTTATTT
KT920404_PterocladiellaMelanoidea2_LESCT1573_Italy           AATTAGAATGGAGTTAGCTCAACCGGGGAATCATTTATTAATGGGAAATCATCAAGTTTATAATGTTTTAATTACTGCACACGCATTCTTAATGATATTCTTTATGGTTATGCCTGTGTTAATAGGAGGTTTTGGAAATTGATTGGTACCTATAATGATCGGTAGTCCGGACATGGCATTCCCACGTTTAAATAACATATCATTTTGATTATTACCTCCATCATTATGCTTATTGTTAACATCTGCTCTTGTAGAAGTTGGTGTCGGTACCGGCTGAACTGTTTATCCTCCTCTAAGTGCAATCCAAAGCCATTCTGGAGGAGCTGTTGATTTAGCTATTTTCAGTTTACATATTTCTGGAGCTTCATCTATTTTGGGTGCAGTTAATTTTATCTCAACAATTTTGAATATGCGCAATCCAGGTCAAACAATGTATAGAATGCCCTTGTTTGTTTGATCAATTTTTGTAACAGCTTTTTTATTATTGTTAGCTGTTCCAGTTTTAGCTGGGGCAATTACAATGTTATTAACTGATAGAAATTTTAATACGTCATTTTTCGATCCAGCAGGCGGAGGAGACCCAATTCTTTACCAACACTTATTT
GHB0363_PterocladiellaMelanoidea2_VSMFrance                  AATTAGAATGGAGTTAGCTCAACCGGGGAATCATTTATTAATGGGAAATCATCAAGTTTATAATGTTTTAATTACTGCACACGCATTCTTAATGATATTCTTTATGGTTATGCCTGTGTTAATAGGAGGTTTTGGAAATTGATTGGTACCTATAATGATCGGTAGTCCGGACATGGCATTCCCACGTTTAAATAACATATCATTTTGATTATTACCTCCATCATTATGCTTATTGTTAACATCTGCTCTTGTAGAAGTTGGTGTCGGTACTGGCTGAACTGTTTATCCTCCTCTAAGTGCAATCCAAAGCCATTCTGGAGGAGCTGTTGATTTAGCTATTTTCAGTTTACATATTTCTGGAGCTTCATCTATTTTGGGTGCAGTTAATTTTATCTCAACAATTTTGAATATGCGCAATCCAGGTCAAACAATGTATAGAATGCCCTTGTTTGTTTGATCAATTTTTGTAACAGCTTTTTTATTATTGTTAGCTGTTCCAGTTTTAGCTGGGGCAATTACAATGTTATTAACTGATAGAAATTTTAATACGTCATTTTTCGATCCAGCAGGCGGAGGAGACCCAATTCTTTACCAACACTTATTT
KX427236_PterocladiellaMusciformis_Holotype_CostaRica        AATCCGAATGGAATTAGCTCAACCCGGAAATCATTTATTGATGGGAAATCATCAAATTTACAATGTTTTAATTACTGCTCATGCATTTTTAATGATATTTTTTATGGTTATGCCTATATTGATAGGAGGGTTTGGTAATTGATTAGTGCCAATAATGATTGGTAGTCCAGACATGGCATTTCCAAGATTAAATAACATATCATTTTGATTGTTACCTCCATCGTTATGTTTACTACTAACATCTGCTCTTGTAGAAGTTGGAGTTGGTACAGGTTGAACTGTTTACCCACCATTAAGTGCAATACAAAGCCATTCTGGAGGAGCTGTTGATTTAGCAATTTTTAGTCTGCATATTTCGGGAGCTTCATCTATTTTAGGTGCAGTCAATTTTATTTCAACAATTTTAAACATGCGTAATCCAGGTCAAACAATGTATAGAATGCCTTTATTTGTTTGATCAATCTTTGTAACAGCATTTTTATTATTATTAGCGGTTCCAGTTTTGGCAGGAGCAATCACAATGTTATTAACTGATAGAAATTTTAATACCTCATTTTTCGATCCAGCAGGTGGAGGGGATCCAATTCTTTATCAACATTTATTT
MK987037_PterocladiellaMusciformis_YGH29_Hainan              AATCCGAATGGAATTAGCTCAACCCGGAAATCATTTATTGATGGGAAATCATCAAATTTACAATGTTTTAATTACTGCTCACGCATTTTTAATGATATTTTTTATGGTTATGCCTATATTGATAGGAGGGTTTGGTAATTGATTAGTGCCAATAATGATTGGTAGTCCAGACATGGCATTTCCAAGATTAAATAACATATCGTTTTGATTATTACCTCCATCGTTATGTTTACTATTAACATCTGCTCTTGTAGAAGTTGGAGTTGGTACAGGTTGAACTGTTTACCCACCATTAAGTGCAATACAAAGCCATTCTGGAGGAGCTGTTGATTTAGCAATTTTTAGTCTACATATTTCGGGAGCTTCATCTATTTTAGGTGCGGTTAATTTTATTTCAACAATTTTAAATATGCGTAATCCAGGTCAAACAATGTATAGAATGCCTTTATTTGTTTGATCAATCTTTGTAACAGCATTTTTATTATTATTAGCGGTTCCAGTTTTGGCAGGAGCAATCACAATGTTATTAACTGATAGAAATTTTAATACTTCATTTTTTGATCCAGCAGGTGGAGGGGATCCAATTCTTTATCAACATTTATTT
CNU024843_PterocladiellaMusciformis_Mexico                   AATCCGAATGGAATTAGCTCAACCCGGAAATCATTTATTGATGGGAAATCATCAAATTTACAATGTTTTAATTACTGCCCATGCATTTTTAATGATATTTTTTATGGTTATGCCTATATTGATAGGAGGGTTTGGTAATTGATTAGTGCCAATAATGATTGGTAGTCCAGACATGGCATTTCCAAGATTAAATAACATATCGTTTTGATTGTTACCTCCATCGTTATGTTTACTACTAACATCTGCTCTTGTAGAAGTTGGAGTTGGTACAGGTTGAACTGTTTACCCACCATTAAGTGCAATACAAAGCCATTCTGGAGGAGCTGTTGATTTAGCAATTTTTAGTCTACATATTTCGGGAGCTTCATCTATTTTAGGTGCGGTTAATTTTATTTCAACAATTTTAAACATGCGTAATCCAGGTCAAACAATGTATAGAATGCCTTTATTTGTTTGATCAATCTTTGTAACAGCATTTTTATTATTATTAGCGGTTCCAGTTTTGGCAGGAGCAATCACAATGTTATTAACTGATAGAAATTTTAATACCTCATTTTTTGATCCAGCAGGTGGAGGGGATCCAATTCTTTATCAACATTTATTT
CNU066882_2_PterocladiellaMusciformis_HonChongVN             AATCCGAATGGAATTAGCTCAACCCGGAAATCATTTATTGATGGGAAATCATCAAATTTACAATGTTTTAATTACTGCTCACGCATTTTTAATGATATTTTTTATGGTTATGCCTATATTGATAGGAGGGTTTGGTAATTGATTAGTGCCAATAATGATTGGTAGTCCAGACATGGCATTTCCAAGATTAAATAACATATCGTTTTGATTGTTACCTCCATCGTTATGTTTACTATTAACATCTGCTCTTGTAGAAGTTGGAGTTGGTACAGGTTGAACTGTTTACCCACCATTAAGTGCAATACAAAGCCATTCTGGAGGAGCTGTTGATTTAGCAATTTTTAGTCTACATATTTCGGGAGCTTCATCTATTTTAGGTGCGGTTAATTTTATTTCAACAATTTTAAATATGCGTAATCCAGGTCAAACAATGTATAGAATGCCTTTATTTGTTTGATCAATCTTTGTAACAGCATTTTTATTATTATTAGCGGTTCCAGTTTTGGCAGGAGCAATCACAATGTTATTAACTGATAGAAATTTTAATACTTCATTTTTTGATCCAGCAGGTGGAGGGGATCCAATTCTTTATCAACATTTATTT
CNU066893_PterocladiellaMusciformis_XomCon_VN                AATCCGAATGGAATTAGCTCAACCCGGAAATCATTTATTGATGGGAAATCATCAAATTTACAATGTTTTAATTACTGCTCACGCATTTTTAATGATATTTTTTATGGTTATGCCTATATTGATAGGAGGGTTTGGTAATTGATTAGTGCCAATAATGATTGGTAGTCCAGACATGGCATTTCCAAGATTAAATAACATATCGTTTTGATTGTTACCTCCATCGTTATGTTTACTATTAACATCTGCTCTTGTAGAAGTTGGAGTTGGTACAGGTTGAACTGTTTACCCACCATTAAGTGCAATACAAAGCCATTCTGGAGGAGCTGTTGATTTAGCAATTTTTAGTCTACATATTTCGGGAGCTTCATCTATTTTAGGTGCGGTTAATTTTATTTCAACAATTTTAAATATGCGTAATCCAGGTCAAACAATGTATAGAATGCCTTTATTTGTTTGATCAATCTTTGTAACAGCATTTTTATTATTATTAGCGGTTCCAGTTTTGGCAGGAGCAATCACAATGTTATTAACTGATAGAAATTTTAATACTTCATTTTTTGATCCAGCAGGTGGAGGAGATCCAATTCTTTATCAACATTTATTT
KX077941_PterocladiellaNana_CNU009400_KOR                    AATTAGAATGGAATTAGCCCAGCCTGGAAATCATTTGTTATTAGGTAATCATCAAGTTTACAATGTTTTAATTACTGCACATGCATTTTTAATGATATTTTTTATGGTTATGCCTGTACTAATAGGCGGGTTCGGAAATTGGCTGGTACCTATAATGATAGGCAGTCCTGATATGGCGTTTCCTCGTCTGAATAATATTTCGTTTTGGTTATTACCACCAGCACTATGTTTACTATTAACGTCTGCATTAGTTGAAGTAGGTGTTGGGACTGGATGAACAGTTTACCCACCTTTAAGTTCTATCCAGAGCCATTCTGGAGGTGCTGTAGATCTTGCTATATTTAGTTTACATATTTCTGGTGCTTCATCAATTTTGGGTGCTGTAAATTTTATTTCAACTATTCTAAATATGCGTAACCCTGGTCAAACAATGTACAGGATGCCTTTATTTGTTTGATCAATTTTTGTTACAGCCTTTTTATTATTATTAGCAGTACCGGTTTTAGCAGGCGCTATTACTATGTTATTAACTGATAGAAATTTTAATACATCTTTTTTTGATCCTGCAGGTGGAGGTGATCCAGTACTTTATCAACATTTATTT
KC209090_PterocladiellaPhangiae_Malaysia                     AATTAGGATGGAATTAGCTCAACCTGGAAACCATTTACTATTAGGTAATCACCAAGTTTATAATGTTTTGATTACTGCACATGCGTTCTTAATGATATTTTTTATGGTAATGCCTGTATTAATAGGGGGGTTTGGAAATTGATTGGTTCCTATTATGATTGGTAGCCCTGACATGGCGTTTCCTCGTTTAAATAATATTTCATTTTGATTACTACCACCATCATTATGTCTTTTACTGACATCTGCATTAGTTGAAGTAGGTGTAGGAACCGGTTGAACCGTTTATCCCCCTTTAAGTTCTATTCAGAGCCATTCAGGCGGTGCTGTTGACTTAGCAATATTTAGCTTACATATTTCAGGAGCTTCGTCTATTCTAGGAGCTGTTAATTTTATTTCTACCATTTTGAATATGCGCAATCCTGGACAAACAATGTATAGAATGCCATTATTTGTCTGATCGATTTTTGTAACTGCTTTTCTTTTATTATTAGCAGTACCAGTTCTAGCTGGCGCAATTACTATGTTATTAACTGATAGAAATTTTAACACATCATTTTTTGATCCAGCGGGTGGAGGAGATCCAGTACTTTATCAACATTTATTT
KC209092_PterocladiellaPhangiae_PortDicksonMalaysia          AATTAGGATGGAATTAGCTCAACCTGGAAACCATTTACTATTAGGTAATCACCAAGTTTATAATGTTTTGATTACTGCACATGCGTTCTTAATGATATTTTTTATGGTAATGCCTGTATTAATAGGGGGGTTTGGAAATTGATTGGTTCCTATTATGATTGGTAGCCCTGACATGGCATTTCCTCGTTTAAATAATATTTCATTTTGATTACTACCACCATCATTATGTCTATTACTGACATCTGCATTAGTTGAAGTAGGTGTAGGAACCGGTTGAACCGTTTATCCCCCTTTAAGTTCTATTCAAAGCCATTCAGGCGGTGCTGTTGACTTAGCAATATTTAGCTTACATATCTCAGGAGCTTCGTCTATTCTGGGAGCTGTTAATTTTATTTCTACCATTTTGAATATGCGCAATCCTGGACAGACAATGTATAGAATGCCATTATTTGTCTGATCGATTTTTGTAACTGCTTTTCTTTTATTATTAGCAGTACCTGTTCTAGCTGGCGCAATTACTATGTTATTAACTGATAGAAATTTTAACACATCATTTTTTGATCCAGCGGGTGGAGGAGATCCAGTACTTTATCAACATTTATTT
HQ412483_PterocladiellaPsammophila_KZNSouthAfrica            GATTAGAATGGAGTTAGCCCAACCTGGTAATCACTTGTTATTAGGTAACCATCAAGTTTATAACGTTTTAATTACTGCACACGCATTTTTAATGATATTTTTCATGGTGATGCCAGTTCTTATAGGTGGTTTTGGAAATTGATTGGTTCCTATTATGATTGGTAGTCCTGATATGGCGTTTCCTCGTTTGAATAACATTTCATTTTGATTACTGCCACCATCATTATGTTTATTACTGACATCTGCACTAGTTGAAGTAGGTGTAGGAACTGGTTGAACTGTTTATCCCCCTTTAAGCTCAATTCAAAGCCACTCAGGTGGTGCCGTTGATTTAGCTATATTTAGCTTACATATATCAGGTGCTTCATCTATTTTAGGTGCCGTTAATTTTATTTCTACTATCTTAAATATGCGTAATCCCGGTCAAACTATGTACAGAATGCCACTATTTGTTTGATCAATTTTTGTGACAGCTTTTTTACTACTATTGGCGGTACCAGTTCTAGCTGGCGCAATTACTATGTTGTTAACTGATAGAAATTTTAATACATCATTCTTTGATCCAGCAGGAGGAGGTGATCCGGTACTTTATCAACATTTATTT
HQ412485_PterocladiellaPsammophila_KZNSouthAfrica            GATTAGAATGGAGTTAGCCCAACCTGGTAATCACTTGTTATTAGGTAACCATCAAGTTTATAACGTTTTAATTACTGCACACGCATTTTTAATGATATTTTTCATGGTGATGCCAGTTCTTATAGGTGGTTTTGGAAATTGATTGGTTCCTATTATGATTGGTAGTCCTGATATGGCGTTTCCTCGTTTGAATAACATTTCATTTTGATTACTGCCACCATCATTATGTTTATTACTGACATCTGCACTAGTTGAAGTAGGTGTAGGAACTGGTTGAACTGTTTATCCCCCTTTAAGCTCAATTCAAAGCCACTCAGGTGGTGCCGTTGATTTAGCTATATTTAGCTTACATATATCAGGTGCTTCATCTATTTTAGGTGCCGTTAATTTTATTTCTACTATCTTAAATATGCGTAATCCCGGTCAAACTATGTACAGAATGCCACTATTTGTTTGATCAATTTTTGTGACAGCTTTTTTACTACTATTGGCGGTACCAGTTCTAGCTGGCGCAATTACTATGTTGTTAACTGATAGAAATTTTAATACATCATTCTTTGATCCAGCAGGAGGAGGTGATCCAGTACTTTATCAACATTTATTT
HEC16327_PterocladiellaPsammophila_Chilaw_LK                 GATTAGAATGGAGTTAGCCCAACCTGGTAATCACTTGTTACTAGGTAATCACCAAGTTTATAACGTTTTAATTACTGCACACGCATTTTTAATGATATTTTTCATGGTGATGCCAGTTCTTATAGGTGGTTTTGGAAATTGATTGGTTCCTATTATGATTGGTAGTCCTGATATGGCGTTTCCCCGTTTGAATAACATTTCATTTTGATTACTGCCACCATCATTATGTTTATTACTGACATCTGCACTAGTTGAAGTAGGCGTAGGAACTGGTTGAACTGTTTATCCCCCTTTAAGCTCAATTCAAAGCCACTCAGGTGGTGCCGTTGATTTAGCTATATTTAGCTTACATATATCAGGTGCTTCATCTATTTTAGGTGCCGTTAATTTTATTTCTACTATCTTAAATATGCGTAATCCTGGTCAAACTATGTACAGAATGCCACTATTTGTTTGATCAATTTTTGTGACAGCTTTTTTACTACTATTGGCGGTACCAGTTCTAGCTGGCGCAATTACTATGTTGTTAACTGATAGAAATTTTAATACATCATTCTTTGATCCAGCAGGAGGAGGTGATCCAGTACTTTATCAACATTTATTT
KT920406_PterocladiellaTenuis_CNU060215Japan                 ??????????????????????????????????????????????????????????TACAATGTTTTAATCACTGCTCATGCATTTTTAATGATATTTTTCATGGTGATGCCTGTATTAATTGGAGGATTTGGAAATTGATTAGTACCTATAATGATAGGTAGCCCTGACATGGCATTCCCTCGTCTAAATAATATTTCGTTTTGGTTACTACCTCCATCGTTATGTTTATTGTTAACATCTGCGTTAGTTGAAGTAGGTGTTGGAACTGGTTGAACAGTTTACCCACCCTTAAGTTCAATTCAAAGTCATTCTGGAGGAGCTGTTGATCTTGCTATATTTAGCTTGCATATCTCAGGAGCTTCATCAATTTTAGGCGCTGTAAATTTTATTTCAACTATTTTAAATATGCGTAATCCCGGTCAAACAATGTATAGAATGCCTTTGTTTGTTTGATCAATTTTCGTAACAGCCTTTTTATTATTATTAGCAGTACCAGTTTTAGCTGGTGCTATTACTATGTTATTAACCGATAGAAATTTTAATACATCGTTCTTTGATCCTGCAGGTGGAGGTGACCCAGTATTATATCAACATTTATTT
CNU031351_PterocladiellaTenuis_Jeju                          GATTAGAATGGAATTAGCTCAGCCTGGAAATCATTTATTATTAGGTAACCATCAAGTTTACAATGTTTTAATCACTGCTCATGCATTTTTAATGATATTTTTCATGGTGATGCCTGTATTAATTGGGGGATTTGGAAATTGATTAGTACCTATAATGATAGGTAGCCCTGACATGGCATTCCCTCGTCTAAATAATATTTCGTTTTGGTTACTACCTCCATCGTTATGTTTATTATTAACATCTGCGTTAGTTGAAGTAGGTGTTGGAACTGGTTGAACAGTTTACCCACCCTTAAGTTCAATTCAAAGTCATTCTGGAGGAGCTGTTGATCTTGCTATATTTAGCTTGCATATCTCAGGAGCTTCATCAATTTTAGGAGCTGTAAATTTTATTTCAACTATTTTAAATATGCGTAACCCCGGTCAAACGATGTATAGAATGCCTTTGTTTGTTTGATCAATTTTCGTAACAGCCTTTTTATTATTATTAGCAGTACCAGTTTTAGCTGGTGCTATTACTATGTTATTAACCGATAGAAATTTTAACACATCGTTCTTTGATCCTGCAGGTGGAGGTGACCCAGTATTATATCAACATTTATTT
CNU041199_PterocladiellaTenuis_Gijang                        GATTAGAATGGAATTAGCTCAGCCTGGAAATCATTTATTATTAGGTAATCATCAAGTTTACAATGTTTTAATCACTGCTCATGCATTCTTAATGATATTTTTCATGGTGATGCCTGTATTAATTGGGGGGTTTGGAAATTGATTAGTACCTATAATGATAGGTAGCCCTGACATGGCATTCCCTCGTCTAAATAATATTTCGTTTTGATTATTACCTCCATCGTTATGTTTATTATTAACATCTGCGTTAGTTGAAGTAGGTGTTGGAACTGGTTGAACAGTTTACCCACCCTTAAGTTCAATTCAAAGTCATTCTGGAGGAGCTGTTGATCTTGCTATATTTAGCTTGCATATCTCAGGAGCTTCATCAATTTTAGGAGCTGTAAATTTTATTTCAACTATTTTAAATATGCGTAACCCCGGTCAAACAATGTATAGAATGCCTTTGTTTGTTTGATCAATTTTCGTAACAGCCTTTTTATTATTATTAGCAGTACCAGTTTTAGCTGGTGCTATTACTATGTTATTAACCGATAGAAATTTTAATACATCGTTCTTTGATCCTGCAGGTGGGGGTGACCCAGTATTATATCAACATTTATTT
CNU075130_PterocladiellaSp1_NewCaledonia                     GATTAGAATGGAGTTAGCTCAACCTGGAAATCACTTGTTATTGGGTAATCATCAGGTTTATAATGTTTTGATTACTGCACATGCATTTTTAATGATATTTTTTATGGTTATGCCTGTTCTTATAGGAGGTTTCGGAAATTGATTAGTTCCTATTATGATAGGGAGTCCTGATATGGCATTTCCTCGTTTGAATAATATTTCATTTTGATTACTACCACCATCATTATGCTTACTACTAACATCTGCATTAGTTGAAGTAGGCGTGGGAACGGGTTGAACTGTTTACCCTCCCTTAAGTTCAATTCAAAGCCATTCAGGTGGTGCTGTAGATTTAGCTATATTTAGTTTACATATTTCAGGTGCTTCATCTATTTTAGGAGCTGTTAATTTTATTTCTACTATTTTGAATATGCGTAATCCAGGCCAAACTATGTATAGAATGCCGTTATTTGTTTGATCAATTTTTGTAACGGCTTTTCTATTATTATTAGCAGTACCAGTTTTAGCTGGTGCAATCACTATGCTATTAACTGATAGGAATTTCAATACGTCATTTTTTGATCCGGCAGGAGGTGGTGATCCGGTACTTTATCAACACTTATTT
HEC16347_PterocladiellaSp2_Beruwela_LK                       GATTAGAATGGAGTTAGCTCAACCTGGAAATCACTTGTTATTAGGTAATCATCAGGTTTATAATGTTTTGATTACTGCACATGCATTTTTAATGATATTTTTTATGGTTATGCCTGTTCTTATAGGTGGTTTTGGAAATTGATTAGTTCCCATCATGATAGGTAGCCCTGACATGGCATTTCCTCGTTTGAACAACATTTCATTTTGATTACTGCCCCCATCATTGTGTTTACTATTAACATCTGCATTAGTTGAAGTAGGTGTAGGAACGGGTTGAACTGTCTACCCTCCCTTAAGCTCAATTCAAAGCCATTCAGGAGGAGCTGTTGATTTAGCTATATTTAGTTTACATATTTCAGGTGCTTCATCTATTTTAGGAGCTGTTAATTTTATTTCTACTATTTTGAATATGCGTAATCCGGGTCAAACCATGTACAGAATGCCGTTATTTGTTTGATCAATCTTTGTAACGGCTTTTCTATTATTATTAGCCGTACCAGTTTTAGCTGGTGCAATTACTATGTTACTAACTGATAGAAATTTTAATACATCGTTTTTTGATCCAGCAGGGGGTGGAGATCCAGTACTTTATCAACACTTATTT
CNU026188_PterocladiellaSp3_Hawaii                           GATTAGAATGGAATTAGCTCAGCCTGGAAATCATTTGTTATTAGGTAATCATCAAGTTTACAATGTTTTAATTACTGCACATGCATTTTTAATGATATTTTTTATGGTAATGCCCGTTCTTATCGGGGGTTTTGGAAATTGATTAGTTCCCATTATGATTGGTAGTCCAGATATGGCATTTCCTCGATTGAATAATATCTCATTTTGATTATTACCACCATCATTATGTTTACTATTGACATCTGCATTGGTTGAAGTAGGTGTAGGAACAGGTTGAACTGCTTATCCTCCTTTAAGCTCAATTCAAAGTCATTCGGGGGGTGCTGTTGATTTAGCTATATTCAGTTTGCATATTTCAGGTGCTTCGTCTATATTAGGAGCTGTGAATTTTATTTCTACCATCTTAAATATGCGTAATCCAGGTCAAACTATGTACAGAATGCCGTTATTTGTTTGATCGATTTTTGTAACAGCTTTTTTATTATTATTGGCGGTACCGGTTTTAGCTGGTGCAATTACTATGTTGTTAACTGATAGAAACTTTAACACATCATTCTTTGATCCAGCAGGAGGAGGTGATCCGGTACTTTATCAACATTTATTT
CNU027870_PterocladiellaSp4_Indonesia1                       GATTAGGATGGAATTAGCTCAGCCTGGAAATCATTTGTTATTAGGTAATCATCAAGTTTACAATGTTTTAATTACTGCTCATGCATTTTTAATGATATTTTTCATGGTAATGCCTGTTCTTATAGGAGGATTTGGAAATTGATTAGTTCCCATCATGATTGGTAGTCCTGATATGGCGTTTCCTCGTCTAAATAATATTTCATTTTGATTATTACCACCATCATTGTGTTTATTGTTGACATCTGCATTAGTTGAAGTAGGTGTAGGAACTGGTTGAACTGTCTATCCTCCTTTAAGCTCAATTCAAAGTCATTCAGGAGGAGCTGTTGATTTAGCTATATTTAGTTTGCATATCTCCGGAGCTTCATCTATTTTAGGTGCTGTTAATTTTATCTCTACCATTTTAAATATGCGTAATCCAGGACAAACAATGTATAGAGTGCCATTGTTTGTCTGATCGATTTTTGTAACAGCTTTCCTATTATTATTAGCGGTACCAGTTTTAGCGGGTGCAATTACTATGTTGTTAACTGATAGAAATTTCAATACATCATTCTTTGATCCAGCAGGAGGAGGTGATCCGGTACTTTATCAACATTTATTT
CNU076453_PterocladiellaSp4_Indonesia1                       GATTAGGATGGAATTAGCTCAGCCTGGAAATCATTTGTTATTAGGTAATCATCAAGTTTACAATGTTTTAATTACTGCTCATGCATTTTTAATGATATTTTTCATGGTAATGCCTGTTCTTATAGGAGGATTTGGAAATTGATTAGTTCCCATCATGATTGGTAGTCCTGATATGGCGTTTCCTCGTCTAAATAATATTTCATTTTGATTATTACCACCATCATTGTGTTTATTGTTGACATCTGCATTAGTTGAAGTAGGTGTAGGAACTGGTTGAACTGTCTATCCTCCTTTAAGCTCAATTCAAAGTCATTCAGGAGGAGCTGTTGATTTAGCTATATTTAGTTTGCATATCTCCGGAGCTTCATCTATTTTAGGTGCTGTTAATTTTATCTCTACCATTTTAAATATGCGTAATCCAGGACAAACAATGTATAGAATGCCATTGTTTGTCTGATCGATTTTTGTAACAGCTTTCCTATTATTATTAGCGGTACCAGTTTTAGCGGGTGCAATTACTATGTTGTTAACTGATAGAAATTTCAATACATCATTCTTTGATCCAGCAGGAGGAGGTGATCCGGTACTTTATCAACATTTATTT
CNU080223_PterocladiellaSp5_Vietnam2                         AATTAGGATGGAATTAGCTCAGCCTGGAAACCATTTACTATTAGGTAATCATCAAGTTTACAATGTTTTGATTACTGCACATGCATTCTTAATGATATTTTTTATGGTAATGCCTGTATTAATAGGAGGATTCGGAAATTGATTAGTTCCTATTATGATAGGTAGTCCCGATATGGCATTTCCTCGTTTGAATAACATATCGTTTTGATTATTACCGCCATCACTATGTTTACTATTAACATCTGCATTAGTTGAAGTAGGTGTAGGAACAGGTTGAACCGTTTATCCTCCTTTAAGCGCTATTCAAAGTCATTCGGGTGGTGCCGTTGACTTAGCAATATTTAGTTTACATATTTCAGGAGCTTCATCTATTTTAGGCGCCGTTAATTTTATTTCTACTATTTTAAATATGCGTAATCCTGGACAAACAATGTATAGAATGCCATTGTTTATTTGATCGATTTTTGTAACAGCTTTTCTTTTATTACTAGCAGTACCGGTTTTAGCTGGGGCAATTACTATGTTATTAACAGATAGAAATTTTAACACTTCGTTTTTCGATCCAGCAGGTGGAGGGGATCCAGTACTTTATCAACATTTATTT
CNU080228_PterocladiellaSp5_Vietnam2                         AATTAGGATGGAATTAGCTCAGCCTGGAAACCATTTACTATTAGGTAATCATCAAGTTTACAATGTTTTGATTACTGCACATGCATTCTTAATGATATTTTTTATGGTAATGCCTGTATTAATAGGAGGATTCGGAAATTGATTAGTTCCTATTATGATAGGTAGTCCCGATATGGCATTTCCTCGTTTGAATAACATATCGTTTTGATTATTACCGCCATCACTATGTTTACTATTAACATCTGCATTAGTTGAAGTAGGTGTAGGAACAGGTTGAACCGTTTATCCTCCTTTAAGCGCTATTCAAAGTCATTCGGGTGGTGCCGTTGACTTAGCAATATTTAGTTTACATATTTCAGGAGCTTCATCTATTTTAGGCGCCGTTAATTTTATTTCTACTATTTTAAATATGCGTAATCCTGGACAAACAATGTATAGAATGCCATTGTTTGTTTGATCGATTTTTGTAACAGCTTTTCTTTTATTACTAGCAGTACCGGTTTTAGCTGGGGCAATTACTATGTTATTAACAGATAGAAATTTTAACACTTCGTTTTTCGATCCAGCAGGTGGAGGGGATCCAGTACTTTATCAACATTTATTT
UC948281_PterocladiellaSp6_Bermuda1_genome                   GATTAGAATGGAATTAGCTCAGCCTGGGAATCATTTGCTATTAGGTAATCATCAAGTCTACAATGTTTTAATTACTGCACACGCATTCTTAATGATATTTTTTATGGTGATGCCGGTATTAATAGGAGGGTTTGGAAATTGACTAGTTCCTATTATGATTGGTAGTCCTGATATGGCATTTCCTCGTTTGAATAATATTTCATTTTGATTACTACCGCCATCGTTATGCTTGTTACTGACATCTGCATTAGTTGAAGTAGGTGTTGGAACGGGTTGAACTGTTTACCCTCCTTTAAGTGCTATTCAAAGTCACTCGGGTGGTGCTGTTGATTTAGCAATATTTAGTTTACATATTTCAGGAGCTTCATCTATCTTGGGAGCTGTTAATTTTATTTCTACCATCTTAAACATGCGTAATCCCGGGCAAACAATGTATAGAATGCCATTATTTGTTTGATCTATTTTTGTAACAGCTTTTCTTTTATTGTTAGCAGTACCAGTTTTAGCTGGTGCAATTACTATGCTATTGACCGATAGAAATTTTAATACTTCATTCTTTGATCCAGCAGGTGGAGGAGATCCAGTACTGTATCAACACTTATTT
CNU066817_PterocladiellaSp7_NhaTrangVN                       GATCAGAATGGAATTAGCTCAGCCTGGAAATCATTTATTATTAGGTAATCATCAAGTATATAACGTTTTGATTACTGCGCATGCGTTCTTAATGATATTTTTTATGGTAATGCCTGTATTAATAGGAGGATTTGGAAATTGACTGGTTCCTATCATGATTGGTAGTCCTGATATGGCGTTTCCTCGTTTAAACAATATTTCGTTCTGGCTATTACCACCATCATTATGTTTATTATTAACATCTGCATTAGTTGAGGTAGGTGTAGGAACAGGCTGGACTGTTTACCCTCCTTTAAGTTCTATTCAAAGTCATTCGGGAGGTGCTGTTGATTTAGCAATATTTAGCTTACATATCTCAGGAGCTTCGTCTATTTTGGGAGCTGTTAATTTTATTTCTACCATTTTGAATATGCGTAATCCCGGACAGACAATGTATAGAATGCCACTATTTGTTTGATCGATTTTTGTAACAGCTTTTCTTCTATTGTTAGCAGTACCTGTTTTAGCGGGTGCAATTACTATGTTATTGACCGATAGAAACTTTAATACTTCATTTTTTGATCCAGCGGGTGGAGGAGATCCAGTACTTTATCAACACTTATTT
CNU080165_PterocladiellaSp8_Vietnam1                         GATTAGGATGGAACTAGCTCAACCTGGAAATCATTTATTATTAGGTAATCATCAAGTTTATAACGTTTTGATTACTGCACATGCATTCTTAATGATATTTTTTATGGTGATGCCTGTATTAATAGGAGGGTTTGGGAACTGACTAGTTCCTATTATGATAGGTAGTCCTGATATGGCATTTCCTCGTTTGAATAATATATCATTTTGATTATTACCACCATCATTATGCTTATTATTGACATCTGCATTAGTTGAAGTAGGTGTAGGAACAGGTTGAACTGTTTATCCTCCTTTAAGTGCTATCCAGAGCCATTCGGGCGGTGCTGTTGATTTAGCAATATTTAGCTTACATATTTCGGGAGCTTCGTCTATTTTAGGAGCTGTTAATTTTATTTCTACTATTTTGAATATGCGCAATCCTGGACAAACTATGTATAGAATGCCATTATTTGTTTGATCAATTTTTGTAACAGCTTTTCTTCTATTATTAGCAGTACCAGTTTTAGCTGGTGCAATTACTATGTTATTAACTGATAGAAACTTTAACACTTCATTTTTTGATCCAGCAGGCGGTGGAGATCCAGTACTCTACCAACATTTATTT
CNU080178_PterocladiellaSp8_Vietnam1                         GATTAGGATGGAATTAGCTCAACCTGGAAATCATTTATTATTAGGTAATCATCAAGTTTATAACGTTTTGATTACTGCACATGCATTCTTAATGATATTTTTTATGGTGATGCCTGTATTAATAGGAGGGTTTGGGAACTGACTAGTTCCTATTATGATAGGTAGTCCTGATATGGCATTTCCTCGTTTGAATAATATATCATTTTGATTATTACCACCATCATTATGCTTATTATTGACATCTGCATTAGTTGAAGTAGGTGTAGGAACAGGTTGAACTGTTTATCCTCCTTTAAGTGCTATCCAGAGCCATTCGGGCGGTGCTGTTGATTTAGCAATATTTAGCTTACATATTTCGGGAGCTTCGTCTATTTTAGGAGCTGTTAATTTTATTTCTACTATTTTGAATATGCGCAATCCTGGACAAACTATGTATAGAATGCCATTATTTGTTTGATCAATTTTTGTAACAGCTTTTCTTCTATTATTAGCAGTACCAGTTTTAGCTGGTGCAATTACTATGTTATTAACTGATAGAAACTTTAACACTTCATTTTTTGATCCAGCAGGCGGTGGAGATCCAGTACTCTACCAACATTTATTT
CNU080294_1_PterocladiellaSp8_Vietnam1                       GATTAGGATGGAATTAGCTCAACCTGGAAATCATTTATTATTAGGTAATCATCAAGTTTATAACGTTTTGATTACTGCACATGCATTCTTAATGATATTTTTTATGGTGATGCCTGTATTAATAGGAGGGTTTGGGAACTGACTAGTTCCTATTATGATAGGTAGTCCTGATATGGCATTTCCTCGTTTGAATAATATATCATTTTGATTATTACCACCATCATTATGCTTATTATTGACATCTGCATTAGTTGAAGTAGGCGTAGGAACAGGTTGAACTGTTTATCCTCCTTTAAGTGCTATCCAGAGCCATTCGGGCGGTGCTGTTGATTTAGCAATATTTAGCTTACATATTTCGGGAGCTTCGTCTATTTTAGGAGCTGTTAATTTTATTTCTACTATTTTGAATATGCGCAATCCTGGACAAACTATGTATAGAATGCCATTATTTGTTTGATCAATTTTTGTAACAGCTTTTCTTCTATTATTAGCAGTACCAGTTTTAGCTGGTGCAATTACTATGTTATTAACTGATAGAAACTTTAACACTTCATTTTTTGATCCAGCAGGCGGTGGAGATCCAGTACTCTACCAACATTTATTT
CNU040501_PterocladiellaSp9_Philip1                          AATAAGAATGGAGTTAGCTCAACCTGGAAATCACTTATTATTAGGTAATCATCAGGTTTACAATGTTTTAATTACTGCACATGCATTTTTAATGATATTTTTTATGGTGATGCCTGTACTAATAGGAGGATTTGGAAATTGACTAGTTCCTATTATGATTGGTAGTCCTGACATGGCGTTTCCTCGTCTAAATAATATTTCGTTTTGATTATTACCACCTTCATTATGTTTATTATTAACGTCTGCATTAGTTGAAGTGGGTGTAGGAACAGGTTGAACCGTTTATCCTCCTTTAAGTTCAATTCAAAGTCATTCAGGGGGTGCCGTTGATTTAGCTATTTTTAGCTTACATATTTCAGGAGCTTCTTCTATTTTAGGAGCTGTTAACTTTATTTCTACTATTTTAAATATGCGTAATCCTGGACAAACAATGTATAGAATGCCATTGTTTGTTTGATCAATTTTTGTAACTGCTTTTCTGCTATTATTGGCAGTACCAGTTTTAGCTGGTGCAATTACTATGCTATTAACTGATAGAAATTTCAATACATCATTCTTTGATCCGGCAGGTGGGGGAGATCCAGTGCTTTATCAACATTTATTT
FRA1753_PterocladiellaSp10_Guadeloupe                        AATAAGAATGGAGTTAGCTCAACCTGGAAATCACTTATTATTAGGTAATCATCAAGTTTATAATGTTTTAATTACCGCACATGCATTTTTAATGATATTTTTTATGGTGATGCCTGTATTAATAGGAGGATTCGGAAATTGATTAGTTCCTATTATGATTGGTAGTCCTGATATGGCGTTTCCTCGTCTAAATAATATTTCGTTTTGATTATTACCACCTTCATTATGTTTATTATTAACATCTGTATTAGTTGAAGTGGGTGTAGGAACAGGTTGAACCGTTTATCCTCCTTTAAGTTCAATTCAAAGCCACTCAGGGGGCGCTGTTGATTTAGCTATTTTTAGCTTACATATTTCAGGAGCTTCATCTATTTTAGGAGCTGTTAACTTTATTTCTACTATTTTAAATATGCGCAATCCTGGACAAACAATGTATAGAATGCCATTGTTTGTTTGATCAATTTTTGTAACTGCTTTTTTACTACTACTAGCAGTACCAGTTTTAGCTGGAGCGATTACTATGCTATTAACTGATAGAAATTTCAATACATCATTCTTTGATCCGGCAGGTGGGGGAGATCCAGTGCTTTACCAACATTTATTT
FRA1926_PterocladiellaSp10_Guadeloupe                        AATAAGAATGGAGTTAGCTCAACCTGGAAATCACTTATTATTAGGTAATCATCAAGTTTATAATGTTTTAATTACCGCACATGCATTTTTAATGATATTTTTTATGGTGATGCCTGTATTAATAGGAGGATTCGGAAATTGATTAGTTCCTATTATGATTGGTAGCCCTGATATGGCATTTCCTCGTCTAAATAATATTTCGTTTTGATTATTACCACCTTCATTATGTTTATTATTAACATCTGCATTAGTTGAAGTGGGTGTAGGAACAGGTTGAACCGTTTATCCTCCTTTAAGTTCAATTCAAAGCCACTCAGGGGGCGCTGTTGATTTAGCTATTTTTAGCTTACATATTTCAGGAGCTTCATCTATTTTAGGAGCTGTTAACTTTATTTCTACTATTTTAAATATGCGTAATCCTGGACAAACAATGTATAGAATGCCATTGTTTGTTTGATCAATTTTTGTAACTGCTTTTTTACTACTACTAGCAGTACCAGTTTTAGCTGGTGCGATTACTATGCTATTAACTGATAGAAATTTCAATACATCATTCTTTGATCCGGCAGGTGGGGGAGATCCAGTGCTTTACCAACATTTATTT
CNU028647_PterocladiellaSp11_P1155Seogeochado                GATTAGAATGGAATTAGCTCAGTCTGGAAATCATTTATTATTAGGTAATCATCAAGTTTACAATGTTTTAATCACTGCTCATGCATTTTTAATGATATTTTTCATGGTGATGCCTGTATTAATTGGAGGATTTGGAAATTGATTAGTACCTATAATGATAGGTAGTCCCGATATGGCATTCCCTCGTCTAAATAATATTTCGTTTTGGCTATTACCTCCATCATTATGTTTATTGTTAACATCTGCGTTAGTTGAAGTAGGCGTTGGAACTGGTTGAACAGTTTACCCACCTTTAAGTTCAATTCAAAGTCATTCTGGAGGTGCCGTTGATCTTGCTATATTTAGCTTGCATATCTCAGGAGCTTCATCAATTTTAGGCGCTGTAAATTTTATTTCAACTATTCTAAACATGCGTAATCCTGGGCAAACAATGTATAGAATGCCTTTATTTGTTTGATCAATTTTCGTAACAGCTTTTTTATTATTATTAGCAGTACCAGTTTTAGCTGGTGCTATTACTATGTTATTAACTGATAGAAATTTTAATACATCGTTCTTTGATCCTGCAGGTGGAGGTGATCCAGTACTATATCAACATTTATTC
JF0030_PterocladiellaSp12_RobinsonCrusoeIsCL                 AATTAGAATGGAGCTAGCTCAACCTGGAAATCACTTGTTATTAGGAAATCATCAAGTTTACAACGTTTTAATTACAGCGCATGCGTTTTTAATGATATTTTTTATGGTTATGCCCGTGTTAATAGGGGGATTTGGAAATTGGTTAGTACCTATAATGATTGGTAGCCCTGATATGGCTTTTCCTCGTTTAAATAATATTTCATTCTGATTATTACCACCATCGTTATGTTTATTATTAACTTCTGCACTAGTCGAAGTAGGAGTTGGGACAGGATGAACTGTTTATCCACCATTAAGTTCTATTCAAAGCCATTCAGGAGCTGCCGTAGATCTTGCTATTTTTAGTTTACATATTTCCGGAGCATCATCTATTTTAGGAGCTGTTAATTTCATATCAACTATTTTAAATATGCGTAATCCAGGACAAACAATGTACAGAATGCCTTTATTTGTGTGATCAATTTTTGTAACAGCGTTTTTATTACTATTAGCAGTCCCAGTTTTAGCAGGTGCAATTACTATGCTATTAACGGATAGAAATTTTAATACTTCGTTTTTTGATCCGGCAGGCGGAGGAGACCCGGTACTTTACCAACATTTATTT
CNU071131_PterocladiellaSp13_SentosaIs_SG                    AATTCGAATGGAATTAGCTCAACCCGGAAATCATTTGTTGATGGGAAATCATCAAGTTTATAACGTTTTAATTACCGCACATGCATTTTTAATGATATTTTTTATGGTTATGCCTATACTGATAGGAGGGTTTGGTAATTGATTAGTGCCAATAATGATTGGTAGTCCGGATATGGCATTTCCAAGATTAAATAACATATCGTTTTGATTGTTACCTCCATCATTATGTTTATTATTAACATCTGCTCTTGTAGAAGTTGGTGTTGGTACAGGTTGAACTGTTTACCCACCATTAAGTGCGATTCAAAGCCATTCTGGAGGAGCTGTTGATTTAGCAATTTTTAGTTTACATATCTCTGGAGCTTCATCTATTTTGGGTGCGGTTAATTTTATTTCAACAATTTTAAATATGCGTAATCCAGGCCAAACAATGTATAGAATGCCTTTATTTGTTTGATCGATCTTTGTAACAGCATTTTTATTACTATTAGCAGTTCCAGTTTTAGCAGGAGCAATCACAATGTTATTAACTGATAGAAATTTTAATACTTCATTTTTTGATCCAGCAGGCGGAGGAGATCCAATTCTTTATCAGCATTTATTT
CNU080567_PterocladiellaSp14_NamOVietnam_genome              GATCAGAATGGAATTAGCTCAGCCTGGAAATCATTTATTATTAGGTAATCATCAAGTTTATAATGTTTTGATTACTGCACATGCGTTCTTAATGATATTTTTTATGGTGATGCCTGTACTAATAGGAGGATTTGGAAATTGATTAGTTCCTATTATGATTGGTAGTCCTGATATGGCATTCCCTCGCTTGAACAATATTTCATTTTGATTATTGCCACCATCATTATGTTTATTATTAACATCTGCATTAGTTGAAGTAGGTGTCGGAACAGGTTGAACTGTTTATCCTCCTTTAAGTTCTATTCAAAGTCATTCAGGTGGTGCAGTTGATTTAGCAATATTTAGTTTACACATTTCGGGAGCTTCATCTATTTTAGGAGCTGTTAATTTTATTTCTACCATTTTGAATATGCGTAATCCTGGACAAACAATGTACAGAATGCCATTATTTGTTTGATCAATTTTTGTGACAGCTTTTCTTTTATTATTAGCAGTACCGGTTTTAGCTGGTGCAATTACCATGTTATTGACTGATAGAAACTTTAATACTACCTTTTTTGATCCAGCAGGTGGAGGAGATCCTGTACTTTACCAACATTTATTT
UC2006339_PterocladiellaSp15_USA_genome                      AATTAGAATGGAATTAGCTCAACCTGGAAATCACTTGTTACTAGGAAATCATCAAGTTTATAATGTTTTAATAACAGCACATGCGTTTTTAATGATATTTTTTATGGTTATGCCTGTATTAATAGGTGGTTTTGGAAATTGGTTAGTACCTATAATGATAGGTAGTCCAGATATGGCATTTCCCCGTTTAAATAATATTTCATTTTGATTACTCCCACCATCGTTGTGTTTATTATTAACTTCTGCCCTTGTTGAGGTGGGGGTTGGTACAGGTTGAACTGTTTATCCGCCATTAAGTTCTATCCAAAGTCATTCAGGAGCTGCTGTAGACCTTGCTATTTTTAGTTTACACATTTCAGGAGCATCGTCGATTTTAGGAGCAGTTAATTTTATTTCAACAATTTTAAATATGCGTAACCCGGGACAAACAATGTATAGAATGCCCTTATTTGTCTGATCGATTTTCGTAACAGCGTTTTTATTATTATTAGCAGTTCCAGTTTTAGCAGGTGCAATTACTATGTTACTAACTGATAGAAATTTTAATACGTCGTTTTTTGATCCAGCAGGGGGTGGAGATCCAGTACTTTATCAACATCTATTT
GW15_PterocladiellaSp16_Wynne                                AATTAGAATGGAGTTAGCTCAACCCGGAAATCATTTATTATTAGGTAATCACCAGGTTTATAATGTTTTAATTACTGCGCACGCATTTTTAATGATATTTTTCATGGTTATGCCTGTGTTAATAGGAGGGTTTGGAAATTGGTTAGTTCCTATAATGATTGGTAGCCCTGATATGGCATTCCCTCGTCTAAATAATATTTCATTCTGATTACTACCACCATCATTATGTCTGCTATTAACGTCTGCATTAGTAGAGGTGGGTGTAGGAACTGGTTGAACCGTTTATCCCCCTTTAAGTTCAATTCAAAGTCATTCAGGAGGTGCTGTTGATCTAGCAATTTTTAGTTTGCATATTTCAGGAGCTTCGTCTATATTAGGAGCCGTTAATTTCATTTCTACGATTTTAAATATGCGTAACCCAGGACAAACAATGTATAGAATGCCTCTATTTGTTTGATCAATCTTTGTGACGGCTTTTTTATTATTGTTAGCAGTACCAGTTTTAGCTGGTGCAATTACTATGTTATTAACCGATAGAAATTTTAACACATCATTCTTTGACCCAGCAGGTGGAGGGGATCCTGTACTTTATCAACACTTGTTT
	;
End;
