# Supplementary material for: Ancient Tethyan Vicariance and Long-Distance Dispersal Drive Global Diversification and Cryptic Speciation in the Red Seaweed Pterocladiella
Source: Front Plant Sci. 2022 Jun 2;13:849476. doi: 10.3389/fpls.2022.849476 (PMC9201827; doi:10.3389/fpls.2022.849476)
Supplement: Supplementary file 3 [file Data_Sheet_1.ZIP › Pterocladiella_5gene_concatanated.phy]

49 4485

O1Fres  GATTAGAATGGAATTAGCTCAACCAGGGAATCATTTATTATTAGGAAATCATCAAGTTTACAATGTGCTAATTACAGCACATGCATTTTTGATGATTTTCTTCATGGTGATGCCAGTTTTGATAGGCGGTTTTGGAAATTGATTAGTGCCTATAATGATAGGAAGTCCGGATATGGCGTTTCCTCGTTTAAATAACGTTTCTTTTTGATTACTTCCCCCATCCCTTTGTTTGCTTTTGACCTCAGCAGTCGTTGAAGTTGGTGTAGGTACAGGATGAACTGTTTATCCTCCATTAAGTTCAATTCAAAGTCACTCGGGAGGTGCTGTGGACTTGGCAATTTTCAGCTTACACATTTCAGGAGCATCATCGATTTTGGGTGCAGTTAATTTTATTTCAACGATTCTAAACATGCGTAATCCTGGACAAACAATGTATAGAATGCCTTTATTTGTGTGATCAATCTTTACAACAGCATTTCTATTATTATTAGCAGTACCTGTTTTAGCAGGGGCTATTACAATGCTATTAACTGATCGCAACTTTAATACTTCATTTTTTGATCCAGCTGGAGGGGGGGATCCTGTTTTATATCAGCACTTATTC?????????????????????????????????????????????????????????????????????????????????????????????????????????????????????????????????????????????????????????????????????????????????????????????????????????????????????????????????????????????????????????????????????????????????????????????????????????????????????????????????????????????????????????????????????????????????????????????????????????????????????????????????????????????????????????????????????????????????????????????????????????????????????????????????????????????????????????????????????????????????????????????????????????????????????????????????????????????????????????????????????????????????????????????????????????????????????????????????????????????????????????????????????????????????????????????????????????????????????????????????????????????????????????????AATCTTTAGTGCACATTTTGGACAACTAGCTATTATTTTTCTTTGGTTAAGTGGTATGTACTTTCATGGGGCACGCTTTTCTAATTATACAGCGTGGTTGAGCAGCCCAACAGGAATTAAACCCAGTGCACAAATAGTATGGCCAATAGTTGGTCAAGAAATACTAAATGGAGATGTAGGTGGAGGATTTCAAGGTATACAAATAACATCAGGTTTTTTCCAATTATGGAGAGCTTCTGGCATAACAAATGAACTAGAATTATATGTTACAGCTATCGGTGGTTTATTCATGGCTGCTCTAATGGTTTTCGCAGGGTGGTTTCATTACCATAAAGCAGCACCTAAATTAGAGTGGTTCCAGAATGTAGAATCTATGATGAATCATCATCTAGCTGGATTACTTGGTCTGGGGTGTCTTGGATGGGCTGGACACCAAATACATATTGCTCTACCTATAAATAAATTATTAGATGCTGGCGTATCACCACAAGAAATACCTTTACCTCATGAGTTTTTAGTAAATAAAGATCTTATATGCCAACTATACCCTAGTTTCAGTAAGGGTATTATGCCTTTCTTTACTTTAAATTGGAATGAATACGCTGATTTTTTGACATTTAAAGGAGGATTAAATCCCGTTACAGGTGGCTTATGGTTAAGTGATACGGCTCATCACCATGTAGCATTAGCTGTTCTTTTCTTAGTAGCTGGACATATGTACCGCACAAATTGGGGTATTGGACACAGCATGAAAGAGATATTAGAAGCACACAAAGGACCCTTCACAGGCGAAGGTCATAAAGGAATCTATGAAATTTTAACATCATCATGGCATGCACAACTAGCAATTAATTTAGCTATGATGGGATCTCTAAGCATTATCGTAGCACATCATATGTATGCAATGCCACCAGCTTATATATAGGTTGGTTTGGTGTACTAATGATCCCAACACTATTAACAGCTACATCAGTATTCATCATTGCATTCGTTGCTGCACCACCAGTTGATATTGATGGAATTCGTGAACCAGTTGCAGGTTCTCTTTTATATGGCAATAACATCATTTCTGGTGCTATAATTCCTAGCTCTGCAGCTATTGGTATTCACTTCTATCCAATTTGGGAAGCTGCATCTTTAGATGAATGGTTATATAATGGTGGTCCTTACCAGTTAATCGTTCTACATTTCTTATTAGGTGTATGTTGCTACATTGGACGTGAGTGGGAATTAAGCTACCGTTTAGGTATGCGTCCATGGATTTCAGTTGCCTTCACAGCACCTGTTGCAGCAGCAGCAGCTGTATTCCTTGTATATCCGATTGGTCAAGGAAGCTTCTCTGATGGTATGCCTTTAGGTATTTCAGGTACATTCAATTTTATGCTTGTATTCCAAGCTGAGCACAATATTCTAATGCATCCTTTCCACCAATTAGGTGTAGCTGGTGTATTTGGTGGTTCTTTATTCAGTGCTATGCATGGTTCTCTAGTAACTTCTAGTTTAATCCGTGAAACAACTGAAAATGAATCAGCTAATAATGGTTATAAGTTTGGTCAAGAAGAAGAAACTTATAATATTGTAGCTGCTCATGGATATTTTGGTCGTTTGATTTTTCAATATGCAAGCTTCAATAACTCTCGTTCATTACATTTCTTCTTAGGTTTATGGCCTGTAGTTGGTATCTGGTTTACAGCTATGTCTGTAAGCACAATGGCTTTCAATTTAAATGGATTTAATTTCAACCAGTCTGTTGGCATCAGCTGCAGTTGCAGGCGAGTCTTCAACAGCTACATGGACAGTTGTATGGACTGACTTATTAACAGCATGTGATTTATATAGAGCAAAAGCATATAAAGTAGATAGTGTACCTAATACTTCTGATCAATATTTTGCCTATATTTCATATGATATTGATTTATTTGAAGAAGGTTCAATTGCAAACTTAACAGCATCAATTATTGGCAATGTTTTTGGATTTAAAGCTGTAAAAGCTCTACGTCTAGAAGATATGCGCATACCTGTTGCTTACCTTAAAACTTTCCAAGGTCCTGCAACAGGTATTATAGTAGAGCGTGAACGTATGGACAAATTTGGACGTCCTTTCCTTGGTGCAACTGTAAAACCTAAATTAGGTTTATCTGGCAAAAATTACGGAAGAGTAGTATATGAAGGTCTTAAAGGTGGTCTTGACTTCTTAAAAGATGATGAGAATATTAACTCTCAGCCTTTCATGCGTTGGAAAGAAAGATTTTTATACTCGATGGAAGGCGTAAACCGCTCTACTGCAGCTACAGGTGAAATAAAAGGTCACTATATGAATGTGACAGCTGCCACTATGGAAGATATGTATGAAAGAGCTGAATTTGCTAAACAACTAGGAACAGTTATTATCATGATTGACTTAGTAATAGGTTATACAGCTATTCAAACTATGGCTATATGGGCTCGCAAAAATGATATGATTTTACATCTACATCGTGCTGGTAATTCAACATACTCTCGCCAAAAAAGTCATGGCATGAATTTCCGTGTAATTTGTAAATGGATGCGTATGGCAGGGGTAGATCATATCCATGCAGGTACTGTAGTAGGTAAATTAGAGGGAGATCCTCTTATGATCAGAGGTTTCTATAATACCTTACTATTAACTCACTTAGATGTTAATTTGCCTCAAGGCATTTTCTTTGAACAAGATTGGGCTTCTTTACGTAAAGTAACTCCAGTTGCATCTGGGGGTATTCATTGTGGTCAAATGCATCAGTTATTAGATTATCTAGGCAATGATGTTGTACTACAATTTGGCGGTGGTACTATCGGTCATCCGGACGGTATTCAAGCAGGAGCAACAGCTAACCGTGTAGCTTTAGAAGCTATGGTAATAGCTCGCAATGAAGGCCGTGATTATGTAGAAGAAGGACCTCAGATTCTTCGAGATGCAGCTAAAACTTGTGGCCCTCTACAAACAGCTTTAGATCTGTGGAAAGATATTTCATTTAACTATACTTCTACAGATACAGCTGACTTCGTAGAAACTGCAACAGCAAACGTATAA
O2Corn  ??????????????????????????????????????????????????????????TATAATGTATTAATTACTGCACATGCTTTTTTAATGATTTTTTTTATGGCGATGCCCGTACTAATCGGAGGTTTTGGTAATTGATTAGTACCCATAATGATAGGTAGTCCCGATATGGCTTTTCCTCGCTTAAATAACATTTCTTTTTGATTACTTCCTCCTTCTTTATGTCTGCTTTTAACGTCTGCAATAGTAGAGGTAGGTGTAGGAACAGGCTGAACTGTATACCCCCCTTTAAGTTCAATTCAAAGCCATTCAGGAGGTGCCGTTGATTTAGCAATTTTCAGCCTTCATATATCTGGAGCTTCATCAATATTAGGCGCAATTAATTTTATTTCAACTATTTTAAATATGCGTAATCCTGGACAAACAATGTATCGAATGCCATTATTCGTTTGATCAATACTTGTAACGGCATTTTTACTACTATTAGCGGTACCTGTTTTAGCCGGAGCTATTACAATGTTATTAACCGATCGTAATTTTAATACATCGTTTTTTGATCCAGCTGGGGGAGGTGATCCTGTACTATATCAACACTTATTC???????????????????????????????????????????????????????????????????????????????????????????????????????????????????????????????????????????????????????????????????????????????????????????????????????????????????????????????????????????????????????????????????????????????????????????????????????????????????????????????????????????????????????????????????????????????????????????????????????????????????????????????????????????????????????????????????????????????????????????????????????????????????????????????????????????????????????????????????????????????????????????????????????????????????????????????????????????????????????????????????????????????????????????????????????????????????????????????????????????????????????????????????????????????????????????????????????????????????????????????????????????????????????????????????????????????????????????????????????????????????????????????????????????????????????????????????????????????????AAGCCAAGTGCGCAAGTAGTTTGGCCAATAGTAGGACAAGAGATATTAAATGGTGATGTAGGAGGTGGATTCCAAGGTGTACAAATAACATCAGGTTTTTTCCAACTTTGGAGAGCTTCAGGAATAACCAACGAATTCGAGCTATACGCTACAGCTATTGGTGGTTTATTTATGGCTGCTTTAATGGTTTTTGCAGGATGGTTTCACTACCATAAAGCAGCACCTAAATTAGAGTGGTTTCAAAATGTTGAATCCATGATGAATCATCATTTAGCAGGATTATTAGGCTTGGGATGCCTTGGATGGGCCGGTCATCAAATACATATTGCTTTACCTATCAATAAATTATTAGATGCTGGTATATCTCCACAAGAAATACCTTTACCTCATGAGTTTTTAGTTAATAGAGAACTAATCTGTCAATTATATCCTAGCTTTAGTAAAGGTATAATACCTTTCTTTACTTTAAATTGGAGTGAATATGCTGACTTTTTAACATTTAAAGGAGGATTAAACCCTGTAACAGGCGGATTATGGTTAAGTGATACAGCTCATCATCATTTAGCATTAGCAGTTCTATTTATAGTAGCAGGACATATGTATCGTACTAACTGGGGTATTGGCCATAGTATGAAAGAAATATTAGAAGCACATAAAGGCCCTTTCACAGGCGAAGGGCATAAAGGTATGTATGAAATTTTAACCTCTTCATGGCATGCGCAGTTGGCTATTAATTTAGCGATGATGGGCTCTTTAAGTATTATAGTAGCACATCATATGTATGCGATGCCACCAGTCTATATATTGGTTGGTTTGGTGTACTAATGATCCCAACACTATTAACAGCTACATCAGTATTCATCATTGCATTCGTTGCTGCACCACCAGTTGATATTGATGGAATTCGTGAACCAGTTGCAGGTTCTCTTCTATATGGAAACAATATTATTTCTGGTGCTATAATTCCTAGCTCTGCAGCTATTGGAATCCACTTTTACCCTATTTGGGAAGCAGCATCGTTAGATGAATGGCTATATAATGGTGGTCCTTACCAATTAATCGTTCTACACTTTTTACTAGGTGTATGTTGTTATATTGGACGTGAGTGGGAATTAAGCTACCGTTTAGGTATGCGTCCTTGGATTTCAGTTGCTTTTACAGCGCCTGTTGTAGCAGCAGCAGCAGTATTCCTTGTATACCCAATAGGCCAAGGAAGCTTCTCTGATGGTATGCCTTTAGGTATTTCAGGTACATTCAATTTTATGCTTGTATTCCAAGCTGAGCACAACATTTTAATGCATCCTTTCCACCAATTAGGTGTAGCTGGTGTATTTGGTGGTTCTTTATTCAGTGCTATGCATGGTTCTCTAGTAACTTCTAGTTTGATTCGTGAAACAACTGAAAATGAATCAGCTAATAATGGTTATAAGTTTGGTCAAGAAGAAGAAACTTATAATATTGTAGCTGCTCATGGATATTTTGGTCGTCTAATTTTCCAATATGCAAGCTTTAATAACTCTCGTTCATTACATTTCTTCTTAGGTTTATGGCCTGTAGTAGGTATCTGGTTTACAGCTATGTCTGTAAGTACAATGGCATTCAACTTAAATGGATTTAATTTCAACCAATCTGTTGGCCTCAGCTGCAGTTGCAGGTGAGTCATCTACTGCTACTTGGACTGTTGTTTGGACTGACTTATTAACAGCATGTGATCTTTATAGAGCTAAAGCATATAAAGTAGAACAAGTACCTAATAGTTCTGATCAGTACTTCGCTTATATTTCATATGACATTGACTTATTTGAAGAAGGTTCAATCGCTAACCTAACAGCTTCAATTATTGGTAATGTATTTGGCTTTAAAGCTGTAAAAGCTCTACGTTTAGAAGATATGCGTATTCCTGTTGCTTACCTTAAAACTTTCCAAGGACCAGCGACTGGTGTTATCGTAGAGCGCGAACGTATGGATAAATTTGGACGCCCTTTCCTCGGTGCAACTGTAAAACCAAAATTGGGTTTATCAGGTAAAAACTACGGGCGTGTAGTATACGAAGGTCTTAAAGGTGGTCTTGATTTCTTAAAAGATGATGAGAATATTAACTCTCAGCCTTTTATGCGCTGGAAAGAAAGATTTTTATATTCTATGGAAGGTGTAAACCGCTCTATTGCTGCAACAGGCGAAATTAAAGGTCACTATATGAATGTGACAGCTGCTACAATGGAAGATATGTATGAAAGAGCTGAATTTGCTAAGCAACTAGGAACAGTTATTGTTATGATTGACTTAGTTATTGGTTATACAGCTATTCAAACTATGGCTATATGGGCACGTAGAAATGATATGATTCTGCATTTACATCGTGCTGGTAATTCGACATACTCTCGCCAAAAAAATCACGGTATGAATTTTCGTGTAATTTGTAAATGGATGCGTATGGCAGGTGTAGACCATATTCATGCTGGTACTGTAGTAGGAAAATTAGAAGGTGATCCTTTAATGATTAAAGGCTTCTACAATACTTTATTAGAAAGTCATTTAGACAAGAACTTGCCTCAAGGCATCTTCTTTGAGCAAGATTGGGCATCTCTACGTAAAGTAACTCCAGTAGCATCTGGTGGTATTCACTGTGGTCAAATGCACCAATTATTAGATTATCTAGGAGATGATGTTGTTCTTCAATTTGGAGGAGGAACTATTGGTCACCCAGATGGTATTCAAGCCGGTGCAACAGCTAATCGTGTAGCTTTAGAAGCTATTGTAATAGCTCGTAATGAAGGTCGTGATTATGTAGAAGAAGGACCACAAATTCTTCGCGATGCAGCTAAAACTTGTGGCCCTCTACAAACAGCTTTAGATCTATGGAAAGATATCTCATTCAACTATACTTCTACAGATACAGCTGACTTCGTAGAAACTCCAACAGCAAACGTATAA
O3Acer  ??????????????????????????????????????????????????????????TATAATGTTTTAATTACAGCACATGCTTTTCTAATGATTTTTTTTATGGTAATGCCTGTTTTAATAGGCGGTTTTGGTAATTGATTAGTACCTATAATGATAGGCAGCCCTGATATGGCTTTTCCACGTTTAAACAATATTTCATTTTGATTGCTTCCACCTTCTTTATGTTTATTGTTAACCTCAGCAATTGTTGAGGTAGGGGTAGGTACAGGGTGGACAGTATATCCACCGTTAAGTTCAATTCAAAGTCATTCAGGTGGTGCTGTGGATTTAGCAATTTTTAGTTTACATATTTCGGGAGCGTCGTCCATTTTAGGAGCGATAAATTTTATTTCAACTATAATGAACATGCGAAACCCTGGCCAAACCATGTACCGAATGCCATTATTTGTGTGATCAATTTTTGTAACTGCGTTTTTACTTTTACTTTCTATTCCAGTTTTAGCAGGTGCGATTACAATGTTATTAACTGATCGAAATTTTAATACTTCCTTTTTTGATCCAGCTGGAGGTGGCGATCCAGTTTTATATCAACATCTATTT???????????????????????????????????????????????????????????????????????????????????????????????????????????????????????????????????????????????????????????????????????????????????????????????????????????????????????????????????????????????????????????????????????????????????????????????????????????????????????????????????????????????????????????????????????????????????????????????????????????????????????????????????????????????????????????????????????????????????????????????????????????????????????????????????????????????????????????????????????????????????????????????????????????????????????????????????????????????????????????????????????????????????????????????????????????????????????????????????????????????????????????????????????????????????????????????????????????????????????????????????????????????????????????????????????????????????????????????????????????????????????????????????????????????????????????????????????????????????AAACCGAGTGCACAAGTGGTATGGCCAATAGTAGGACAAGAAATACTAAATGGTGATGTAGGAGGAGGATTTCAAGGAGTACAAATAACTTCAGGTTTCTTTCAACTTTGGCGAGCTTCAGGCATAACAACTGAACTAGAATTGTATGCTACAGCAATAGGAGGCCTGATAATGGCAGCCCTAATGGTTTTTGCTGGTTGGTTTCACTATCATAAGGCAGCTCCAAAGTTAGAATGGTTTCAGAATGTAGAATCCATGATGAACCATCATCTAGCTGGCCTATTAGGACTAGGATGCCTAGGATGGTCTGGACATCAAATACATGTTGCTTTACCTATTAATAAACTTCTTGACGCTGGTATATCACCTAACGAGATACCTCTACCTCATGAATTTTTAGTTAATAGAGAACTTATATGCCAGCTATATCCAAGCTTTAATAAAGGAATTTTGCCTTTCTTTACTCTCAATTGGAGTGAGTATAGCGACTTCTTAACTTTTAAAGGCGGACTTAATCCTGTTACAGGAGGACTATGGTTAACTGATACTGCTCATCATCACCTAGCATTAGCGATATTATTTATAGTTGCAGGCCACATGTATCGAACTAACTGGGGAATAGGGCACAGTATGAAAGAAATACTGGAAGCACATAGAGGTCCTTTCACAGGAGAAGGACATAAAGGAATATACGAAATCTTAACTTCTTCTTGGCATGCACAACTAGCTATTAATCTTGCTATGATGGGCTCACTAAGTATAATAGTAGCACACCACATGTATGCTATGCCTCCAGTTTATATATTGGATGGTTTGGTGTATTAATGATCCCTACACTGTTAACAGCTACATCTGTATTCATCATTGCATTCGTCGCTGCTCCTCCGGTTGATATTGATGGAATCCGCGAGCCAGTTGCTGGCTCTTTACTGTATGGAAATAACATTATTTCTGGTGCTGTAATTCCTAGCTCTGCAGCTATAGGAATACATTTTTATCCAATTTGGGAAGCTGCATCGTTAGATGAATGGTTATACAACGGTGGTCCATATGAACTAATCGTTCTACATTTTTTACTAGGTGTATCTTGCTATATCGGACGTGAATGGGAACTGAGTTATCGTTTAGGTATGCGTCCTTGGATTTCAGTTGCTTTCACAGCACCTGTTGCAGCAGCAGCAGCAGTATTTCTTGTATATCCAATTGGTCAAGGAAGCTTCTCTGATGGTATGCCTCTAGGTATTTCGGGTACATTCAATTTTATGCTTGTATTCCAAGCTGAGCACAATATTTTAATGCATCCTTTTCACCAGTTAGGAGTAGCTGGAGTTTTTGGTGGTTCTTTGTTCTCTGCTATGCATGGTTCTTTAGTAACTTCAAGTTTGATTCGTGAAACAACTGAAAACGAATCTGCTAACAATGGTTATAAGTTTGGACAAGAAGAAGAAACTTACAATATTGTAGCTGCTCATGGATATTTCGGTCGTCTGATTTTCCAATATGCAAGCTTCAACAACTCACGATCATTACACTTTTTCTTAGGTTTATGGCCTGTAGTCGGTATCTGGTTTACAGCTATGTCTGTAAGTACAATGGCTTTTAATTTAAATGGATTTAACTTTAATCAATCAGTTGGCATCAGCTGCTGTTGCAGGTGAATCATCAACAGCCACATGGACTGTTGTTTGGACAGATTTATTAACAGCATGTGATTTATACAGAGCTAAAGCATATAAAGTTGTTGAAGTTCCTAATGCTACCGACCAATATTTTGCTTACATAGCATATGATATTGATCTATTTGAAGAAGGTTCTATCGCTAACCTAACAGCATCAATTATTGGTAATGTATTTGGGTTTAAAGCCGTAAAAGCTCTGCGCTTAGAAGATATGCGCATTCCTGTTGCTTATCTTAAAACTTTCCAAGGACCTGCAACAGGTATTATCGTAGAACGTGAGCGTATGGATAAGTTTGGCCGTCCATTTCTTGGAGCAACAGTAAAACCAAAGCTTGGCCTATCTGGCAAAAATTACGGTCGAGTAGTTTATGAAGGTCTTAAAGGTGGTCTTGATTTTCTAAAAGATGATGAAAATATTAACTCTCAGCCTTTCATGCGATGGAAAGAAAGATTTTTATATTCTATGGAAGCCGTTAACCGTTCTATTGCAGCAACAGGTGAAATTAAAGGTCATTACATGAATGTAACAGCTGCTACAATGGAAGATATGTACGAAAGAGCAGAGTTCGCTAAGCAGCTAGGTACAATAATTATTATGATTGACTTAGTAATAGGTTACACAGCTATCCAAACAATGGCTATCTGGGCCCGTAAAAATGATATGATTCTACATTTGCATCGTGCCGGTAATTCTACATATTCTCGTCAAAAAATTCATGGCATGAATTTCCGTGTAATTTGTAAATGGATGCGCATGGCTGGTGTAGATCACATTCATGCAGGTACTGTAGTAGGTAAACTAGAAGGTGATCCATTAATGATTAAAGGATTTTATAATACCTTATTACTTCCTTACTTAGAAGTAAACTTACCTCAAGGTATTTTCTTTGAGCAAGATTGGGCATCTCTACGTAAAGTAACTCCTGTTGCTTCTGGTGGTATACATTGCGGTCAGATGCATCAGCTGCTAGACTATTTAGGTAATGATGTTGTTCTACAATTTGGCGGAGGTACAATTGGGCACCCAGATGGTATTCAAGCAGGTGCAACAGCGAATCGTGTTGCTCTAGAAGCTATGGTTATAGCTCGTAATGAAGGAAAAGATTATGTTGCAGAAGGACCACAAATTCTTCGCGATGCTGCTAAGACTTGTGGTCCTCTACAGACAGCTTTAGACTTATGGAAAGATATTACATTTAACTATACTTCTACAGATACAGCTGATTATGTAGAAACTCCAACAGCAAACGTATAA
O4Albe  AATAAGAATGGAACTAACCCAACCAGGAAACCATTTATTATTAGGAAACCATCAGGTATACAATGTTCTAATTACAGCGCATGCGTTTTTAATGATCTTTTTTATGGTAATGCCTGTATTAATAGGAGGTTTTGGTAACTGATTAGTACCAATAATGATAGGTAGTCCAGATATGGCATTTCCGCGTTTAAATAACATTTCGTTTTGATTATTGCCACCTTCATTGTGTTTATTATTAACATCTGCGATTGTAGAAGTTGGTGTAGGAACAGGTTGAACTGTGTATCCACCATTAAGTTCTATACAAAGTCATTCAGGTGGTGCAGTAGATTTGGCTATTTTTAGTTTACATATCTCGGGAGCTTCATCTATTTTAGGCGCAATTAACTTCATTTCGACTATAATTAATATGCGAAATCCCGGTCAAACGATGTATAAAATACCTTTGTTCGTCTGATCAATTTTTGTAACTGCTTTTCTGTTGCTGTTAGCCGTACCTGTTCTAGCAGGTGCAATTACTATGCTGTTAACTGATAGAAATTTTAACACTTCATTTTTTGATCCAGCTGGTGGTGGCGATCCTGTATTATACCAGCATCTCTTC?????????????????????????????????????????????????????????????????????????????????????????????????????????????????????????????????????????????????????????????????????????????????????????????????????????????????????????????????????????????????????????????????????????????????????????????????????????????????????????????????????????????????????????????????????????????????????????????????????????????????????????????????????????????????????????????????????????????????????????????????????????????????????????????????????????????????????????????????????????????????????????????????????????????????????????????????????????????????????????????????????????????????????????????????????????????????????????????????????????????????????????????????????????????????????????????????????????????????????????????????????????????????????????????????????????????????????????????????????????????????????????????????????????????????????????????????????????????????????????????????????????????????????????????????????????????????????????????????????????????????????????????????????????????????????????????????????????????????????????????????????????????????????????????????????????????????????????????????????????????????????????????????????????????????????????????????????????????????????????????????????????????????????????????????????????????????????????????????????????????????????????????????????????????????????????????????????????????????????????????????????????????????????????????????????????????????????????????????????????????????TTTTATTTATAGTTGCTGGTCACATGTACCGTACTAACTGGGGTATAGGTCATAGTATGAAAGAAATACTAGAAGCACATAAAGGACCTTTCACAGGAGAAGGGCATAAAGGAATATACGAGATTTTAACCTCCTCTTGGCACGCACAGTTAGCTATTAACTTAGCTATGATGGGTTCATTAAGTATCATAGTTGCACACCATATGTATGCTATGCCTCCAGTCTATATATAGGATGGTTTGGTGTGTTGATGATCCCTACATTATTAACAGCTACATCTGTATTCATCATTGCATTCGTTGCTGCTCCTCCTGTTGATATCGATGGAATCCGTGAACCAGTTGCTGGTTCTTTACTGTACGGAAATAATATTATTTCTGGTGCTATAATTCCTAGCTCTGCAGCTATAGGAATACATTTTTATCCAATTTGGGAAGCTGCATCATTAGATGAGTGGTTATACAACGGTGGACCTTACCAACTAATAGTTTTACACTTCTTATTAGGTGTATCTTGCTATATCGGACGTGAATGGGAATTAAGCTACCGTTTAGGTATGCGTCCTTGGATTTCAGTTGCTTTTACAGCGCCTGTTGCAGCAGCAGCAGCAGTATTTCTTGTATATCCAATTGGTCAAGGAAGCTTCTCTGATGGTATGCCTCTAGGTATCTCAGGTACATTCAACTTCATGCTTGTATTCCAAGCTGAGCATAATATTCTAATGCATCCTTTCCACCAATTGGGTGTAGCTGGAGTTTTTGGCGGTTCTTTATTTTCTGCTATGCACGGTTCTTTAGTAACTTCTAGTTTAATTCGTGAAACAACTGAAAATGAGTCAGCTAATAATGGTTACAAATTTGGACAAGAAGAAGAAACGTACAACATTGTAGCTGCTCACGGATATTTTGGTCGTCTAATTTTCCAATATGCAAGTTTCAACAACTCGCGTTCACTACATTTCTTCTTAGGTTTATGGCCTGTAGCTGGTATTTGGTTTACTGCTATGTCTGTAAGTACAATGGCTTTCAATTTAAACGGATTCAACTTTAACCAATCAGTTGGCATCTGCAGCTGTTGCAGGTGAGTCATCAACAGCTACATGGACTGTTGTTTGGACAGACTTGTTGACAGCATGTGATTTATATAGAGCTAAAGCATATAAAGTTGCTGAAGTACCTAACACTACAGATCAGTATTTTGCTTACATAGCATATGATATTGATTTATTTGAAGAAGGCTCAATTGCTAATTTGACAGCATCTATAATTGGTAATGTATTTGGCTTCAAGGCTGTAAAAGCTTTACGCTTAGAAGATATGCGCATTCCTGTTGCTTATCTTAAAACTTTCCAAGGACCTGCAACAGGTATAATTGTAGAACGCGAACGTATGGATAAGTTTGGTCGTCCATTCCTTGGAGCAACGGTAAAGCCAAAACTTGGTCTATCTGGTAAAAACTACGGAAGAGTAGTTTATGAAGGTCTTAAAGGTGGTCTTGACTTCCTAAAAGATGATGAAAATATCAATTCTCAGCCTTTTATGCGCTGGAAAGAAAGATTTTTATATTCTATGGAAGCCGTCAATCGCTCTATTGCTGCTGCTGGTGAAATGAAAGGTCATTATATGAATGTAACAGCTGCAACAATGGAAGATATGTACGAAAGAGCTGAATTTGCTAAGCAATTAGGAACAATCATTATCATGATTGACTTAGTAATAGGTTATACAGCTATTCAAACAATGGCTATATGGGCTCGCAAAAATGATATGATTTTACATCTACACCGTGCTGGTAACTCAACATATTCTCGTCAAAAAATTCATGGAATGAATTTTCGTGTAATTTGTAAGTGGATGCGCATGGCAGGAGTAGATCATATTCATGCAGGTACCGTTGTAGGTAAATTAGAAGGTGATCCAGCAATGATTAAAGGATTTTATAACACCTTGCTATTACCTTACTTAGAAGTTAACTTACCTCAAGGTATTTTCTTTGAGCAAGATTGGGCATCTTTACGCAAGGTTACACCCGTTGCTTCTGGTGGTATACATTGTGGCCAAATGCACCAATTACTAGATTATTTAGGAAATGATGTTGTATTACAGTTTGGTGGAGGAACTATTGGACATCCAGATGGTATTCAAGCAGGAGCAACAGCTAATCGTGTTGCTTTAGAAGCAATGGTCCTAGCTCGTAATGAAGGAAGAGATTATGTAGCAGAAGGACCACAAATTCTTCGTGATGCTGCTAAGACTTGTGGTCCCTTACAGACAGCTTTAGATTTATGGAAAGATATCTCATTTAACTATACTTCTACAGATACAGCTGATTATTCAGAAACTCC????????????????
O5LuAUS ???????????AATTAGCACAGCCGGGTAACCATTTATTAATGGGTAATCATCAAGTCTACAATGTCTTGATTACTGCCCATGCATTTTTAATGATTTTTTTTATGGTTATGCCTGTTTTAATTGGTGGTTTCGGTAATTGGTTAGTACCTATAATGATTGGTAGTCCTGATATGGCTTTTCCCCGTTTAAACAACGTTTCATTTTGATTACTTCCACCTTCTCTTTGTCTTTTATTAACTTCTGCATTAGTAGAAGTTGGGGTAGGGACAGGTTGAACAGTTTATCCTCCTTTAAGTTCAATTCAAAGTCATTCTGGAGGAGCCATTGATTTAGCTATATTTAGTTTACATATCTCAGGAGCGTCATCAATTCTAGGCGCAGTTAATTTTATATCAACAATTTTAAATATGCGTAATCCAGGACAGACAATGTACAGGATGCCTCTTTTTGTTTGATCAATTTTTGTAACTGCTTTTTTACTTTTATTAGCGGTCCCTGTTTTAGCAGGAGCTATCACAATGTTATTAACAGATCGAAATTTTAATACTTCATTCTTTGATCCTGCAGGAGGGGGAGATCCTGTACTTTACCAACATTTATTT?????????????????????????????????????????????????????????????????????????????????????????????????????????????????????????????????????????????????????????????????????????????????????????????????????????????????????????????????????????????????????????????????????????????????????????????????????????????????????????????????????????????????????????????????????????????????????????????????????????????????????????????????????????????????????????????????????????????????????????????????????????????????????????????????????????????????????????????????????????????????????????????????????????????????????????????????????????????????????????????????????????????????????????????????????????????????????????????????????????????????????????????????????????????????????????????????????????????????????????????????????????????????????????????AATCTTTAGTGCTCATTTTGGACAATTAGCTATTATATTTCTCTGGCTTAGTGGAATGTACTTTCATGGAGCTAGATTTTCTAATTATACAGCATGGTTAAGTAATCCAACAAATATTAAACCGAGTGCACAAATAGTATGGCCAATAGTAGGACAAGAAATATTAAATGGTGATGTAGGAGGTGGATTCCAAGGTGTACAAATTACATCTGGTTTTTTTCAATTATGGCGTGCTTCAGGAATAACCAACGAGTCTGAATTATATGCTACCGCTATAGGTGGATTATTTATGGCTGCTGCAATGGTTTTTGCAGGCTGGTTTCACTATCATAAAGCAGCTCCAAAATTAGAATGGTTTCAAAATGTTGAATCTATGATGAATCATCACTTAGCTGGACTACTAGGCTTAGGTTGCCTGGGATGGGCTGGACACCAAATACATATTTCTTTACCTATAAATAAATTATTAGATTCTGGTGTATCTCCTCAAGAAATACCATTACCACATGAATTTCTGATCAACAGAGAGCTTATGTGTCAATTGTATCCTAGTTTCAGCAAAGGGATTATACCTTTTTTTACTCTTAATTGGAGTGAGTACGCTGATTTTTTAACTTTCAAAGGAGGACTCAATCCAGTGACAGGTGGCTTATGGTTAAGTGATACAGCTCATCATCATTTAGCTTTAGCTGTCCTATTCTTAGTAGCTGGGCATATGTATCGTACAAATTGGGGCATTGGTCATAGCATGAAAGAAATCTTAGAAGCTCATAAGGGACCATTTACAGGAGAAGGACATAAAGGAATATATGAAATACTAACATCTTCATGGCATGCACAACTTGCTATTAATCTAGCTATGATGGGATCTTTAAGTATAATTGTTGCTCACCACATGTATGCTATGCCTCCAGCTTATATATAGGTTGGTTTGGTGTTTTAATGATCCCGACACTACTAACAGCTACATCTGTATTCATCATTGCATTCGTTGCTGCGCCTCCAGTTGATATTGATGGAATTCGTGAACCAGTTGCAGGTTCTCTTTTATATGGAAATAACATTATATCTGGTGCTATAATTCCTAGTTCTGCAGCTATTGGAATTCATTTTTATCCTATTTGGGAAGCTGCATCTTTAGACGAATGGTTATATAACGGTGGTCCTTACCAATTAATTGTTCTACACTTTTTATTAGGTGTATGTTGCTATATTGGACGTGAGTGGGAATTAAGCTATCGTTTAGGTATGCGTCCTTGGATTTCAGTTGCTTTCACAGCACCTGTTGCAGCAGCAGCAGCAGTATTCCTTGTATATCCAATAGGTCAAGGAAGCTTCTCTGATGGTATGCCTTTAGGTATTTCAGGTACATTCAACTTTATGCTTGTATTCCAAGCTGAGCACAACATTTTAATGCATCCTTTCCACCAGTTAGGTGTAGCAGGTGTTTTTGGTGGTTCTTTATTTAGTGCTATGCACGGTTCTTTAGTAACTTCTAGTTTAATCCGTGAGACAACTGAAAATGAATCTGCTAATAATGGCTATAAGTTTGGTCAAGAGGAAGAAACTTATAATATTGTTGCTGCTCATGGGTATTTTGGTCGTTTAATTTTCCAATATGCAAGCTTCAATAATTCTCGTTCATTACATTTCTTTTTAGGTATGTGGCCTGTAGTAGGTATTTGGTTCACAGCTATGTCTGTAAGTACAATGGCTTTTAATTTAAATGGTTTTAACTTTAATCAATCAGTTGGCATCAGCAGCTGTTGCTGGTGAATCATCAACGGCTACCTGGACTGTAGTTTGGACTGATCTATTAACAGCTTGTGATTTGTATAGAGCTAAAGCATATAAAGTAGATCCTGTACCTAATACCACTGATCAATATTTTGCTTATATTTCATATGATATAGATTTATTTGAAGAAGGATCAATAGCTAACCTTACGGCCTCAATAATTGGTAATGTATTTGGATTTAAAGCAGTTAAAGCTCTACGCCTAGAAGATATGCGTATACCTGTTGCTTATCTTAAGACTTTCCAAGGCCCTGCAACTGGTATTATTGTAGAACGTGAACGTATGGATAAATTTGGTCGCCCTTTCTTGGGTGCAACAGTAAAACCAAAACTTGGTTTATCTGGTAAGAACTATGGACGAGTAGTTTATGAAGGACTTAAAGGTGGTCTTGATTTCTTAAAAGATGATGAGAATATTAATTCTCAACCTTTCATGCGTTGGAAAGAAAGATTTTTATATTCTATGGAAGCTGTAAATCGCTCTATTGCATCAACAGGCGAAATTAAAGGTCACTATATGAATGTGACAGCAGCAACAATGGAAAATATGTATGAAAGAGCTGAGTTTGCTAAGCAGATAGGTACAGTAATTATCATGATTGACTTAGTAGTAGGCTATACTGCTATTCAAACAATGGCTATATGGGCTCGTAGGAATGACATGATTTTACATTTACATCGTGCAGGTAATTCAACATATTCTCGCCAAAAAATCCATGGTATGAACTTCCGTGTAATTTGTAAATGGATGCGTATGGCTGGTGTAGATCATATACATGCAGGTACTGTTGTAGGTAAATTAGAAGGTGATCCACTAATGATTAAAGGTTTTTATAATACTTTATTATTAACTCATTTAGAAGTTAATCTACCTCAAGGTATTTTCTTTGAACAAGACTGGGCATCTTTACGTAAAGTAACTCCGGTTGCTTCTGGTGGTATACATTGCGGACAAATGCACCAACTATTAGATTACCTAGGAGATGATGTTGTACTTCAGTTTGGAGGTGGTACTATTGGTCATCCAGATGGTATACAAGCAGGTGCAACAGCTAATCGTGTTGCATTAGAAGCTATGGTAATAGCTCGTAACGAAGGATATGATTTTGTAGCAGAAGGACCACAAATTCTTCGTGATGCAGCTAAAACTTGTGGACCTCTACAAACAGCTTTAGACTTGTGGAAAGATATATCATTCAATTACACTTCTACAGATACAGCTGACTTCGTAGAAACTCCAACAGCAAACGTATAA
O6LuNZ  ???????????AGTTAGCACAGCCTGGTAACCATTTATTAATGGGTAATCATCAAGTCTACAATGTCTTGATTACTGCCCATGCATTTTTAATGATTTTTTTTATGGTTATGCCTGTTTTAATTGGTGGTTTTGGTAATTGGTTAGTACCCATAATGATTGGTAGTCCTGATATGGCTTTCCCTCGTTTAAATAACATCTCATTTTGATTACTTCCACCTTCTCTCTGTCTTTTATTAACTTCTGCATTAGTAGAAGTTGGGGTAGGAACAGGTTGAACAGTTTATCCTCCTTTAAGTTCAATTCAAAGCCATTCTGGAGGAGCCGTTGATTTAGCTATATTTAGTTTACACATCTCAGGAGCGTCATCAATTCTAGGTGCAGTTAATTTTATATCAACAATTTTAAATATGCGTAATCCAGGACAGACAATGTACAGGATGCCTCTTTTTGTCTGATCAATTTTTGTGACTGCTTTTTTACTTTTATTAGCGGTCCCCGTTTTAGCAGGAGCTATCACAATGTTACTAACAGATCGAAATTTTAATACTTCATTCTTTGATCCTGCGGGAGGGGGAGATCCTGTACTTTATCAACATTTATTTATTTTAACAGGTATTTTTTTAGCGATGCATTATACCCCGCATGTAGATTTAGCTTTTGCAAGTGTTGAGCACATAATGCGTGATGTTAATTATGGTTGATTATTACGTTATATTCATGCAAATGGAGCATCAATGTTTTTTATTGTAGTATATATCCATATGTTCAGAGGCTTATATTTTGGATCTTATACAAAACCCCGCCATTTAGTATGAGCTGTAGGAGTTTTAATCTTCTTTTTAATGATGGGTACGGCTTTTATTGGATATGTTTTACCATGAGGGCAAATGAGTTTATGAGGTGCAACTGTAATTACAAATCTAGTTTCTGCTGTACCAATTGTAGGTGATTCTATTGTGACTTGACTTTGAGGAGGATTTTCTGTTGATAATGCAACTTTAAATCGTTTCTTTAGCTTACATTATTTACTACCATTTATTATAACAGCTATATCATTAGTTCACTTAGCTGTTTTACATCAAGATGGCTCTGGAAATCCACTTGGTATAGAATCAAGTGTTGATAAAATAAGTTTATTTCCTTATTTTATTATTAAAGATTTATTAGGTTTAATTACTTTTCTAATTTTTTTTTCAATATTTATATATTATTCGCCGAATATGTTAGGTCATGCGGATAATTATATTGAAGCAAATCCCATGGTTACACCTGCACATATCGTGCCTGAATGATATTTCTTACCATATTATGCTATATTGCGGAGCATCCCTCATAAATTAGGTGGTGTAATTGCTATGATCTCTGCAATTGCAATTTTAGCTTTTTTACCTTGAATTCACAGTACAGAAATTAGAAGTTCGAGATTCAGACAATCTTTAGTGCTCATTTTGGACAATTAGCTATTATATTTCTCTGGCTTAGTGGAATGTACTTTCATGGAGCTAGATTTTCTAATTATACAGCATGGTTAAGTAATCCAACAAATATTAAACCAAGTGCACAAATAGTATGGCCAATAGTAGGACAAGAAATATTAAATGGTGATGTAGGAGGTGGATTCCAAGGTGTACAAATTACATCTGGTTTTTTTCAATTATGGCGTGCTTCAGGAATAACCAACGAATCTGAATTATATGCTACCGCTATAGGTGGATTATTTATGGCTGCTGCAATGGTTTTTGCAGGCTGGTTTCACTATCATAAAGCAGCTCCAAAATTAGAATGGTTTCAAAATGTTGAATCTATGATGAATCATCACTTAGCTGGACTACTAGGCTTAGGTTGCCTTGGGTGGGCTGGACACCAAATACACATTTCTTTACCTATAAATAAATTATTAGATTCTGGTGTATCTCCTCAAGAAATACCATTACCACATGAATTTCTGATCAACAGAGAACTTATGTGTCAATTATATCCTAGTTTCAGCAAAGGGATCATACCTTTTTTTACTCTTAATTGGAGTGAGTACGCTGATTTTTTAACTTTCAAAGGAGGACTCAATCCAGTGACAGGTGGCTTATGGTTAAGTGATACAGCTCATCATCATTTAGCTTTAGCTGTCCTATTCTTAGTAGCTGGACATATGTATCGTACAAATTGGGGTATTGGTCATAGTATGAAAGAAATCTTAGAAGCTCATAAGGGACCATTTACAGGAGAAGGACATAAAGGAATATATGAGATACTAACATCTTCATGGCATGCACAACTTGCTATTAATCTAGCTATGATGGGATCTTTAAGTATAATTGTTGCTCACCACATGTATGCTATGCCTCCAGCTTATATATAGGTTGGTTTGGTGTTTTAATGATCCCGACACTACTAACAGCTACATCTGTATTCATCATTGCATTCGTTGCTGCGCCTCCAGTTGATATTGATGGAATCCGTGAACCAGTTGCAGGTTCTCTTTTATATGGAAATAATATTATATCTGGTGCTATAATTCCTAGTTCTGCAGCTATTGGAATTCATTTTTATCCTATTTGGGAAGCTGCATCTTTAGACGAATGGTTATATAACGGTGGTCCTTACCAATTAATTGTTCTACACTTTTTATTAGGTGTATGTTGCTATATTGGACGTGAGTGGGAACTCAGCTATCGTTTAGGTATGCGTCCTTGGATTTCAGTTGCTTTCACAGCACCTGTTGCAGCAGCAGCAGCAGTATTCCTTGTATATCCAATAGGTCAAGGAAGCTTCTCTGATGGTATGCCTTTAGGTATTTCAGGTACATTCAACTTTATGCTTGTATTCCAAGCTGAGCACAACATTTTAATGCATCCTTTCCACCAATTAGGTGTAGCAGGTGTTTTTGGTGGTTCTTTATTTAGTGCTATGCACGGTTCTCTAGTAACTTCTAGTTTAATCCGTGAGACAACTGAAAATGAATCTGCTAATAATGGCTATAAGTTTGGTCAAGAGGAAGAAACTTATAATATTGTTGCTGCTCATGGGTATTTTGGTCGTTTAATTTTCCAATATGCAAGCTTCAATAATTCTCGTTCATTACATTTCTTTTTAGGTATGTGGCCTGTAGTAGGTATTTGGTTCACAGCTATGTCTGTAAGTACAATGGCGTTTAATTTAAATGGTTTTAACTTTAATCAATCAGTTGGCATCAGCAGCTGTTGCTGGTGAATCATCAACGGCTACCTGGACTGTAGTTTGGACTGATCTATTAACAGCTTGTGATTTGTATAGAGCTAAAGCATATAAAGTAGATCCTGTACCTAATACCACTGATCAATATTTTGCTTATATTTCATATGATATAGATTTATTTGAAGAAGGATCAATAGCTAACCTTACGGCCTCAATAATTGGTAATGTATTTGGATTTAAAGCAGTTAAAGCCCTACGCTTAGAAGATATGCGTATACCTGTTGCTTATCTTAAAACTTTCCAAGGTCCTGCAACTGGTATTATTGTAGAACGTGAACGTATGGATAAATTTGGTCGCCCTTTCTTGGGTGCAACAGTAAAACCAAAACTTGGTTTATCTGGTAAAAACTATGGACGAGTAGTTTATGAAGGACTTAAAGGTGGTCTTGATTTCTTAAAAGATGATGAGAATATTAATTCTCAACCTTTCATGCGTTGGAAAGAAAGATTTTTATATTCTATGGAAGCTGTAAATCGCTCTATTGCATCAGCAGGCGAAATTAAAGGTCATTATATGAATGTGACAGCAGCAACAATGGAAGAGATGTATGAAAGAGCTGAGTTTGCTAAGCAGATAGGTACAATAATTATCATGATTGACTTAGTAATAGGCTATACTGCTATTCAAACAATGGCTATATGGGCTCGTAGGAATGACATGATTTTACATTTACATCGTGCAGGTAATTCAACATATTCTCGCCAAAAAATCCATGGTATGAACTTCCGTGTAATTTGTAAATGGATGCGTATGGCTGGTGTAGATCATATACATGCAGGTACTGTTGTAGGTAAATTAGAAGGTGATCCACTAATGATTAAAGGTTTTTACAATACCTTATTATTAACTCACTTAGAAGTTAATCTACCTCAAGGTATTTTCTTTGAACAAGACTGGGCATCTTTACGTAAAGTAACTCCAGTTGCTTCTGGTGGTATACATTGCGGACAAATGCATCAACTATTAGATTACCTAGGAAATGATGTTGTACTTCAGTTTGGAGGTGGTACTATTGGTCATCCAGATGGTATACAAGCAGGTGCAACAGCTAATCGTGTTGCATTAGAAGCTATGGTAATAGCTCGTAACGAAGGATATGATTTTGTAGCAGAAGGACCACAAATTCTTCGTGATGCAGCTAAAACTTGTGGACCTCTACAAACAGCTTTAGACTTGTGGAAAGATATAACATTCAATTACACTTCTACAGATACAGCTGACTTCGTAGAAACTCCAACAGCAAACGTATAA
Andr    ????????TGGAGCTAGCTCAACCTGGAAATCATTTGTTATTAGGAAATCATCAAGTTTACAACGTTTTAATTACAGCGCATGCGTTTTTAATGATATTTTTTATGGTTATGCCTGTATTAATAGGGGGATTTGGAAATTGGTTGGTACCCATAATGATCGGTAGCCCTGATATGGCTTTCCCTCGTTTAAATAATATTTCATTCTGACTACTACCACCATCGTTATGTTTATTATTAACTTCTGCACTAGTCGAAGTAGGAGTTGGGACAGGATGAACTGTTTATCCACCATTAAGCTCTATTCAAAGCCATTCAGGAGCTGCTGTAGATCTTGCTATTTTTAGTTTACATATTTCCGGAGCATCATCTATTTTAGGAGCTGTTAATTTCATATCAACTATTTTGAATATGCGTAATCCAGGACAAACAATGTACAGAATGCCTTTATTTGTGTGATCAATTTTTGTAACAGCGTTTTTATTACTATTAGCAGTCCCAGTTTTAGCAGGTGCAATTACTATGCTATTAACAGATAGAAATTTTAATACCTCGTTTTTTGATCCAGCAGGCGGAGGAGATCCGGTACTTTATCAACATTTATTTATTTTAACAGGGATTTTTTTGGCTATGCATTATACACCTCATGTTGATTTAGCTTTTGCAAGTATCGAACATATAATGCGTGATGTTAATTACGGATGATTATTACGATATATTCATGCAAATGGAGCATCCATGTTTTTCATTGTGGTTTACATTCATATATTTAGAGGTCTATATTTTGGATCATATACAAAACCACGCCATTTAGTGTGAGTTATTGGTGTGATTATTTTCTTTTTGATGATGGGTACAGCTTTTATTGGTTATGTTTTACCTTGAGGTCAAATGAGTTTATGAGGAGCTACAGTAATAACTAACTTAGTATCTGCTATTCCTATAATAGGAAACTCAATTGTAACTTGACTTTGGGGTGGTTTTTCTGTGGATAATGCAACATTAAACAGATTTTTCAGCCTTCATTATTTATTACCGTTTGTTATAGCAGCCATCTCTTTAATACATCTGGCAATTTTACACCAAGATGGATCAGGAAATCCTTTAGGGATTGATTCAAATGTTGACAAAATTAGTATGTTTCCTTATTTTATTGTCAAAGATTTACTAGGATTAATTACCTTTTTAATCTTTTTTTCAATATTCATTTATTTCTCTCCCAATATTTTAGGGCATGCAGATAATTATATTGAAGCAAATCCTATGGTTACTCCTGCGCATATTGTCCCGGAATGATATTTCTTACCTTTTTATGCAATCTTAAGAAGCATTCCTCATAAATTAGGTGGGGTTATAGCAATGATTTCTGCAATTGCTGTTTTAGCACTATTGCCTTGAATTCATAGCACAGAAATTAGAAGTTCTCGATTTAGACAATCTTCAGTGCACATTTTGGACAACTAGCAATTATATTTTTATGGCTTAGTGGAATGTACTTCCATGGTGCACGATTTTCTAACTATACAGCATGGCTAAGTAATCCAACTAGTATTAAACCTAGCGCACAAATAGTATGGCCAATAGTAGGACAAGAAATACTAAATGGTGATGTAGGTGGAGGATTTCAAGGTGTACAAATAACATCAGGCTTTTTCCAATTATGGAGAGCTTCCGGTATAACTACAGAGTTTGAATTATATGCTACCGCTATAGGTGGTTTGTTTATGGCTGGTTTAATGGTTTTTGCTGGATGGTTCCATTACCATAAAGCTGCACCGAAATTAGAGTGGTTCCAAAATGTTGAATCTATGATGAATCATCATTTATCAGGCCTATTAGGCTTAGGATGCCTTAGCTGGGCTGGACATCAAATACACATTGCTCTACCCATAAATAAACTACTCGATGCTGGTATATCACCCCAAGAAATACCTTTACCACATGAATTTCTAGTGAACCGAGATCTTATGTCTGAATTATACCCAGGCTTTAGCAAAGGCATACTTCCTTTTTTCACTTTAAACTGGAGCGAGTACTCTGACTTTTTAACCTTTAAAGGTGGCCTTAATCCAGTAACTGGTGGCTTATGGCTAAGCGATACCGCACATCATCATCTAGCATTAGCTGTTTTATTTTTAGTAGCTGGACATATGTACCGAACCAACTGGGGCATAGGACATAGCATGAAAGAAATACTAGAAGCTCATAAAGGACCTTTTACAGGAGAAGGGCATAAAGGAATATATGAAATACTAACATCTTCTTGGCATGCACAATTAGCTATTAATTTAGCTATGATGGGGTCTTTAAGTATTATTGTTGCGCATCATATGTACTCTATGCCTCCAGCCTGTATATTGGTTGGTTTGGTGTACTAATGATCCCAACACTATTAACAGCTACATCTGTATTCATCATTGCATTCGTTGCTGCACCTCCAGTTGATATTGATGGAATCCGTGAACCGGTTGCAGGTTCTCTTTTATACGGAAATAACATTATTTCTGGTGCTATAATTCCTAGCTCTGCAGCTATTGGAATCCATTTTTACCCTATCTGGGAAGCTGCATCTTTAGACGAATGGCTATATAACGGTGGTCCTTACCAATTAATTGTTCTACACTTTTTATTAGGTGTATGTTGTTATATTGGACGTGAATGGGAACTAAGCTATCGTTTAGGTATGCGTCCTTGGATTTCAGTTGCTTTTACAGCACCTGTTGCAGCAGCAGCGGCAGTATTCCTTGTTTATCCAATAGGCCAAGGAAGCTTCTCTGATGGTATGCCTTTAGGTATCTCAGGTACATTCAACTTTATGCTTGTATTCCAAGCTGAGCATAATATCCTAATGCACCCATTCCACCAACTAGGTGTAGCTGGTGTGTTTGGTGGTTCTTTATTCAGTGCTATGCATGGATCTCTAGTAACTTCTAGTTTGATACGTGAAACAACTGAAAGTGAATCAGCTAATAATGGTTATAAGTTTGGTCAAGAAGAAGAAACTTATAATATTGTAGCTGCTCATGGCTATTTTGGTCGCTTGATTTTCCAATATGCAAGCTTCAACAACTCTCGTTCACTACACTTTTTCTTAGGTATGTGGCCTGTAGTAGGTATCTGGTTTACAGCTATGTCTGTTAGCACAATGGCATTCAACTTAAATGGATTTAATTTTAATCAATCAGTAGGCATCAGCTGCTGTTGCAGGTGAGTCATCAACAGCTACTTGGACTGTAGTATGGACTGATTTACTTACAGCCTGTGATTTATACAGAGCTAAAGCTTATAAAGTAGATGCTGTGCCAAATACTTCTGATCAATATTTTGCATATATTTCATATGATATAGATCTATTTGAAGAAGGTTCCATTGCTAATTTAACAGCTTCTATCATTGGTAACGTATTCGGATTCAAAGCTGTAAAAGCACTGCGTTTGGAAGATATGCGTATACCTGTTGCTTACCTAAAAACTTTCCAAGGTCCTGCTACAGGTATTGTTGTAGAACGTGAACGTATGGATAAGTTCGGACGCCCATTCTTAGGTGCTACAGTAAAACCAAAATTAGGTCTATCAGGAAAAAACTACGGAAGAGTAGTGTATGAAGGACTGAAAGGTGGTCTTGACTTCTTGAAAGATGATGAGAATATTAACTCTCAGCCTTTCATGCGTTGGAAAGAAAGATTTCTTTATTCAATGGAAGGTGTGAACCGTTCTATTGCATCAACAGGCGAAATTAAAGGTCACTATATGAATGTGACTGCAGCAACTATGGAAGAGATGTATGAGAGAGCTGAATTTGCTAAGCAACTTGGTAGTGTAATTATCATGATTGATTTAGTAATAGGCTATACAGCTATTCAAACTATGGCTATCTGGGCTCGCAAGAATGATATGATTCTACATTTACATCGTGCTGGTAACTCGACATATTCTCGCCAAAAAAATCATGGTATGAACTTCCGAGTAATATGCAAATGGATGCGTATGGCAGGTGTAGACCATATACATGCTGGTACTGTAGTAGGTAAACTAGAAGGTGATCCTTTAATGATCAAAGGCTTCTACAACACTTTACTTTTACCTCATTTAGATCTTAATCTACCTCAAGGTATTTTCTTTGAACAAGATTGGGCATCTTTACGTAAAGTAACTCCTGTTGCTTCTGGTGGTATACACTGTGGACAAATGCATCAACTACTAGATTATTTAGGTGAAGATGTTGTACTTCAATTTGGTGGAGGTACTATTGGACACCCGGATGGTATTCAAGCAGGTGCAACAGCAAATCGTGTTGCTCTAGAAGCTATATTAATATCTCGTAATGAAGGACGTGATTATGTTGCAGAAGGACCACAAATTCTTCGCGATGCAGCTAAAACTTGTGGCCCTCTACAAACAGCTTTAGATCTATGGAAAGATATTACATTCAACTATACATCTACAGATACAGCTGATTTTGTAGAAACTCCAACAGCAAACGTATAA
Aust    GATTAGAATGGAGTTAGCTCAGCCTGGAAATCATTTGTTATTAGGTAATCACCAGGTTTATAATGTCTTGATTACTGCACATGCATTTTTGATGATATTTTTTATGGTTATGCCTGTTCTTATAGGGGGCTTTGGAAATTGATTAGTTCCTATTATGATAGGTAGCCCTGATATGGCATTTCCTCGTTTGAATAATATTTCATTTTGATTACTGCCACCATCATTATGTTTACTATTGACATCTGCATTGGTTGAAGTAGGTGTGGGAACGGGTTGAACTGTCTACCCCCCCTTAAGCTCGATTCAAAGTCATTCAGGAGGAGCTGTGGATTTGGCTATATTTAGTTTGCATATCTCAGGTGCTTCATCTATTTTAGGTGCTGTTAATTTTATCTCTACTATTTTGAATATGCGTAATCCGGGTCAAACCATGTACAGAATGCCATTATTTGTTTGATCGATTTTTGTAACAGCTTTTCTGCTATTATTAGCAGTACCGGTTTTGGCTGGTGCAATCACTATGTTACTAACTGATAGGAATTTTAATACATCATTTTTTGATCCAGCAGGAGGTGGTGATCCTGTACTTTATCAACACTTATTT??????????????????????????????????????????????????????????????????????????????????????????????????????????????????????????????????????????????????????????????????????????????????????????????????????????????????????????????????????????????????????????????????????????????????????????????????????????????????????????????????????????????????????????????????????????????????????????????????????????????????????????????????????????????????????????????????????????????????????????????????????????????????????????????????????????????????????????????????????????????????????????????????????????????????????????????????????????????????????????????????????????????????????????????????????????????????????????????????????????????????????????????????????????????????????????????????????????????????????????????????????????????????????????????????????????????????????????????????????????????????????????????????????????????????????????????????????????????????????????????????????????????????????????????????????????????????????????????????????????????????????????????????????????????????????????????????????????????????????????????????????????????????????????????????????????????????????????????????????????????????????????????????????????????????????????????????????????????????????????????????????????????????????????????????????????????????????????????????????????????????????????????????????????????????????????????????????????????????????????????????????????????????????????????????????????????????????????????????????????????????????????????????????????????????????????????????????????????????????????????????????????????????????????????????????????????????????????????????????????????????????????????????????????????????????????????????????????????????????????????????????????????????????????????????????????????????????????????????????????????????????????????????????????????????????????????????????????????????????????????????????????????????????????????????????????????????????????????????????????????????????????????????????????????????????????????????????????????????????????????????????????????????????????????????????????????????????????????????????????????????????????????????????????????????????????????????????????????????????????????????????????????????????????????????????????????????????????????????????????????????????????????????????????????????????????????????????????????????????????????????????????????????????????????????????????????????????????????????????????????????????????????????????????????????????????????????????????????????????????????????????????????????????GCATCAGCTGCAGTTGCGGGTGAATCATCAACAGCTACTTGGACTGTAGTTTGGACGGATTTGCTAACAGCTTGTGATTTATATAGAGCTAAAGCTTATAAGGTGGATGCTGTACCAAATACTTCTGATCAATATTTTGCATACATAGCATATGATATAGACTTATTTGAAGAAGGTTCAATTGCAAATTTAACAGCTTCTATTATTGGTAACGTATTTGGATTCAAAGCTGTAAAAGCTTTACGTCTAGAGGATATGCGTATTCCTGTTGCATATCTTAAAACTTTCCAAGGTCCTGCTACAGGTATCGTTGTAGAACGTGAACGTATGGATAAGTTTGGGCGCCCTTTCCTAGGAGCAACAGTAAAACCAAAACTTGGTTTATCAGGAAAGAATTATGGAAGGGTAGTATATGAAGGACTAAGAGGTGGTCTTGATTTTCTGAAAGATGATGAGAATATTAACTCTCAACCTTTTATGCGCTGGAAAGAAAGATTCCTTTATTCAATGGAAGGTGTAAATCGCTCTATAGCATCAACCGGTGAAATAAAAGGTCACTACATGAATGTGACTGCAGCAACTATGGAAGACATGTATGAAAGAGCTGAATTTGCTAAGCAGCTTGGCACAGTAATTGTCATGATCGACTTAGTAATAGGCTATACAGCTATTCAAACTATGGCTATATGGGCTCGTAAAAATGATATGATTCTACATCTACACCGCGCTGGAAACTCAACATACTCTCGCCAGAAAAGTCATGGTATGAATTTCCGTGTAATTTGTAAATGGATGCGTATGGCAGGTGTTGACCATATACATGCTGGTACAGTAGTAGGTAAACTAGAAGGCGACCCTTTAATGATTAGAGGTTTTTATAACACTTTACTTTTACCTTATTTAGATGTTAATCTACCTCAAGGTATCTTCTTCGAACAGGATTGGGCATCTTTGCGTAAAGTAACTCCTGTTGCTTCTGGTGGTATACACTGTGGTCAAATGCACCAATTGCTAGATTACCTAGGTGAAGATGTTGTACTTCAGTTTGGTGGAGGCACTATTGGACATCCAGACGGCATTCAAGCAGGCGCAACAGCTAACCGCGTTGCTCTAGAGGCTATGGTAATAGCTCGTAATGAAGGGCGTGATTACGTTGCAGAAGGACCACAAATTCTTCGTGATGCAGCTAAAACTTGTGGTCCCCTACAAACAGCTTTAGATCTATGGAAAGATATTACATTTAACTATACTTCTACAGATACAGCTGACTTCGTAGAAACTCCAACAGCAAACGTATAA
Aust2   AATTAGAATGGAGTTAGCTCAGCCTGGAAATCATTTGTTATTAGGTAATCACCAGGTTTATAATGTTTTGATTACTGCGCATGCATTTTTAATGATATTTTTTATGGTTATGCCTGTTCTTATAGGAGGCTTCGGAAATTGATTAGTTCCCATTATGATAGGTAGTCCTGATATGGCATTTCCTCGTTTGAATAATATTTCATTTTGATTACTGCCACCATCATTATGTTTACTATTGACATCTGCATTAGTTGAAGTAGGTGTGGGAACGGGTTGAACTGTCTACCCCCCCTTAAGCTCAATTCAAAGTCATTCAGGAGGAGCTGTGGATTTGGCTATATTTAGTTTGCATATCTCAGGTGCTTCATCTATTTTAGGAGCTGTTAATTTTATTTCTACTATTTTGAATATGCGTAATCCAGGTCAAACCATGTATAGAATGCCATTATTTGTTTGATCAATTTTTGTAACAGCTTTTCTGCTATTATTAGCAGTACCAGTTTTAGCTGGTGCAATTACTATGTTACTAACTGATAGGAATTTTAATACATCATTTTTTGATCCAGCAGGAGGTGGTGATCCTGTACTTTACCAACACTTATTTATTATCACAGGAATTTTCTTAGCTATGCATTATACACCTCATGTAGATCTAGCTTTTGCTAGTGTTGAACATATAATGCGTGATGTTAATTACGGATGATTACTCCGATACATTCATGCAAACGGAGCATCAATGTTTTTTATTGTAGTTTACATTCATATATTTAGGGGTTTATATTTTGGATCATATACAAAACCAAGACATTTAGTTTGAGTTGTAGGTGTAATAATATTTTTTTTAATGATGGGTACAGCATTCATTGGTTATGTTTTACCTTGAGGTCAAATGAGTTTATGAGGAGCTACAGTTATAACTAATTTAGTATCCGCTATTCCTTTTGTGGGTGACTCAATTGTAACTTGACTTTGAGGAGGCTTTTCGGTTGATAATGCAACGTTAAACAGATTTTTTAGTCTTCATTATTTATTACCTTTTGTTATTGCCGCAGCTTCCTTAATACATCTGGCAGTTTTACATCAAGATGGATCAGGAAACCCGTTAGGTATTGATGCTAATGTTGATAAAATAAGTATGTTTCCTTATTTTATAATTAAAGATTTATTGGGATTAATAGTCTTTTTAATACTTTTTTCTGCTTTTGTGTATTTTTCGCCTAATATATTAGGACATGCAGACAATTATATTGAGGCAAATCCTATGGTAACGCCTGCCCATATCGTTCCAGAATGGTATTTTTTACCTTTCTATGCTATTTTAAGAAGTATACCTCATAAATTAGGAGGAGTTATAGCAATGATTTCTGCTATTGCTATATTGGCTTTGCTACCTTGAATTCATAGTACTGAAATTCGAAGTTCTCGATTTAGGCAATCTTTAGTGCGCATTTTGGACAACTTGCAATTATATTTCTATGGCTTAGTGGTATGTACTTCCACGGTGCAAGATTTTCTAACTACACAGCATGGTTAAGCAACCCAACTAACATTAAACCTAGTGCACAAATCGTATGGCCAATAGTAGGACAAGAAATACTAAATGGTGACGTGGGTGGAGGATTTCAGGGTGTGCAAATAACCTCAGGATTTTTCCAGTTATGGCGAGCATCAGGTATAACCACAGAATCAGAATTATATGCTACAGCTATAGGCGGACTATTCATGGCTGCTCTAATGGTTTTTGCTGGATGGTTTCACTATCATAAAGCAGCACCTAAATTAGAATGGTTTCAGAATGTTGAGTCCATGATGAACCACCATTTATCTGGCTTATTAGGCCTAGGGTGTCTTAGCTGGGCTGGACATCAAATACACATTGCTTTACCTATCAATAAACTACTGGATGCAGGTGTATCTCCTCAAGAAATTCCTCTACCACATGAATTTTTAGTTAATCGAGATCTTATGTGTGAACTTTATCCAAGTTTTAGTAAAGGCATACTTCCTTTCTTTACTTTGAATTGGAGCGAATATTCTGACTTCTTAACCTTCAAAGGTGGGCTTAATCCAGTAACTGGCGGTCTATGGTTAAGCGATACTGCACACCATCACCTAGCACTAGCTGTTTTATTTCTAGTAGCTGGTCACATGTATCGAACTAATTGGGGTATAGGACATAGTATGAAAGAAATACTAGAGGCTCATAAAGGACCTTTTACAGGAGAAGGCCATAAAGGTATATATGAAATACTAACATCTTCATGGCATGCACAACTAGCTATCAACTTAGCTATGATGGGATCTTTAAGTATTATTGTTGCGCACCACATGTACTCAATGCCTCCAGTCTATATATTGGTTGGTTTGGTGTACTAATGATCCCAACACTATTAACAGCTACATCTGTATTCATCATTGCATTCGTTGCTGCGCCTCCAGTTGATATTGATGGAATTCGTGAACCAGTTGCAGGTTCTCTTTTATATGGTAACAATATCATCTCTGGTGCCATAATTCCTAGTTCTGCAGCTATTGGAATTCATTTTTATCCTATTTGGGAAGCTGCATCTCTAGACGAATGGCTATATAACGGTGGCCCTTACCAATTAATTGTACTACATTTCTTATTAGGTGTATGTTGCTATATTGGACGTGAATGGGAACTAAGCTACCGTTTAGGTATGCGTCCTTGGATCTCAGTTGCTTTTACAGCACCTGTTGCAGCAGCAGCAGCAGTATTCCTTGTATATCCAATTGGTCAAGGAAGCTTCTCTGATGGTATGCCTCTAGGTATCTCAGGTACATTCAATTTTATGCTTGTGTTCCAAGCTGAGCATAATATCTTAATGCACCCCTTCCACCAATTAGGTGTAGCAGGTGTGTTTGGTGGTTCTTTATTCAGTGCTATGCACGGTTCTCTAGTAACTTCTAGTTTAATTCGTGAAACTACTGAAAACGAATCAGCTAACAATGGCTATAAGTTTGGTCAAGAAGAAGAAACTTACAATATTGTAGCTGCTCATGGTTATTTTGGTCGCTTAATTTTTCAATATGCAAGCTTCAATAACTCTCGCTCACTACACTTTTTCTTAGGTATGTGGCCTGTAGTAGGTATCTGGTTCACAGCTATGTCTGTTAGCACAATGGCATTTAACTTAAATGGATTTAACTTTAACCAATCTGTAGGCATCAGCTGCAGTTGCGGGTGAATCATCAACAGCTACTTGGACTGTAGTTTGGACGGATTTGCTAACAGCTTGTGATTTATATAGAGCTAAAGCTTATAAGGTGGATGCTGTACCAAATACTTCTGATCAATATTTTGCATATATAGCATATGATATAGACTTATTTGAAGAAGGTTCAATTGCAAATTTAACAGCTTCTATTATTGGTAACGTATTTGGATTCAAAGCTGTAAAAGCTTTACGTCTAGAGGATATGCGTATTCCTGTTGCATATCTTAAAACTTTCCAAGGTCCTGCTACAGGTATCGTTGTAGAACGTGAACGTATGGATAAGTTTGGGCGCCCTTTCCTAGGAGCAACAGTAAAACCAAAACTTGGTTTATCAGGAAAGAATTATGGAAGGGTAGTATATGAAGGACTAAGAGGTGGTCTTGATTTTCTAAAAGATGATGAGAATATTAACTCTCAACCTTTTATGCGCTGGAAAGAAAGATTCCTTTATTCAATGGAAGGTGTAAATCGCTCTATAGCATCAACCGGTGAAATTAAAGGTCACTACATGAATGTGACTGCAGCAACTATGGAAGACATGTATGAAAGAGCTGAATTTGCTAAGCAGCTTGGCACAGTAATTATCATGATCGACTTAGTCATAGGCTATACAGCTATTCAAACTATGGCTATATGGGCTCGTAAAAATGATATGATTCTACATCTACACCGCGCTGGAAACTCAACATACTCTCGCCAGAAAAGTCATGGTATGAATTTCCGTGTAATTTGTAAATGGATGCGTATGGCAGGTGTTGACCATATACATGCTGGTACAGTAGTAGGTAAACTAGAAGGTGACCCTTTAATGATTAGAGGTTTTTATAACACTTTACTTTTACCTTATTTAGATGTTAATCTACCTCAAGGTATCTTCTTCGAACAGGATTGGGCATCTTTGCGTAAAGTAACTCCTGTTGCTTCTGGTGGTATACACTGTGGTCAAATGCACCAATTGCTAGATTATCTAGGTGAAGATGTTGTACTTCAGTTTGGTGGAGGCACTATTGGACATCCAGACGGAATTCAAGCAGGCGCAACAGCTAACCGCGTTGCTCTAGAGGCTATGGTAATAGCTCGTAATGAAGGGCGTGATTACGTTGCAGAAGGACCACAAATTCTTCGTGATGCAGCTAAAACTTGTGGTCCCCTACAAACAGCTTTAGATCTATGGAAAGATATTACATTTAACTATACTTCTACAGATACAGCTGACTTCGTAGAAACTCCAACAGCAAACGTATAA
Bart    AATTCGAATGGAATTAGCTCAACCTGGAAATCATTTATTGATGGGAAATCATCAAGTTTACAATGTTTTAATTACCGCACATGCATTTTTAATGATATTTTTTATGGTTATGCCTATACTGATAGGAGGATTTGGTAATTGATTAGTACCAATAATGATAGGTAGCCCAGACATGGCTTTTCCAAGATTAAATAATATATCATTTTGATTATTACCTCCATCACTATGCTTATTATTAACATCTGCTCTTGTAGAAGTTGGTGTTGGTACTGGTTGAACTGTTTACCCACCATTAAGTGCGATACAAAGTCATTCTGGAGGAGCTGTTGATTTAGCAATTTTTAGTTTGCATATCTCTGGAGCTTCATCTATTTTAGGTGCAGTTAATTTTATTTCAACAATTTTAAATATGCGTAATCCAGGTCAAACAATGTACAGAATGCCTTTATTTGTTTGATCAATCTTTGTAACAGCATTTTTATTATTATTAGCAGTTCCAGTTTTAGCAGGAGCGATTACGATGTTATTAACTGATAGAAACTTTAATACTTCATTTTTCGATCCAGCAGGTGGAGGAGATCCAATTCTTTATCAGCATTTATTTATTTTAACTGGTATTTTTTTAGCAATGCATTATACTCCACATGTGGATTTAGCTTTTGCTAGTGTTGAACATATAATGCGTGATGTTAATTATGGATGATTATTACGATATAGCCATGCAAATGGGGCATCTATGTTTTTCATTGTAGTTTATATTCATATATTTAGAGGTTTATATTTTGGTTCATACACAAAACCACGTCATTTAGTATGAGTTATAGGAGTAATTATTTTCTTTTTAATGATGGGTACTGCCTTTATAGGGTATGTTTTACCGTGAGGTCAAATGAGCTTGTGAGGTGCTACAGTAATAACTAATTTAGTATCTGCTATCCCTGTTGTAGGAGATTCGATTGTAACTTGGCTTTGAGGAGGTTTTTCGGTAGATAATGCTACATTAAACCGATTTTTTAGTTTACATTACTTATTGCCTTTTATTATAGCTGCAGCTTCTTTAATACATTTGGCGGTTTTACATCAAGATGGCTCAGGAAATCCCTTAGGAATCGATTCAAGTGTTGATAAAATTAGTATGTTCCCGTATTTTATTATTAAAGATTTATTAGGTTTAATATTATTTTTAATATTATTTTCTATATTTGTCTACTTTTCACCTAATGTTTTAGGGCACGCAGATAATTATATAGAAGCAAATCCTATGGTTACTCCTGCTCATATAGTTCCTGAATGATATTTCTTACCATTCTATGCTATTTTAAGAAGTATACCTCATAAATTAGGAGGTGTAATTGCAATGATTTCAGCTATTGCTGTTTTAGCTTTATTACCATGAATTCATAGTACTGAAATTCGAAGTTCAAGATTTAGACAATCTTTAGTGCGCATTTCGGACAACTAGCTATTATCTTCTTATGGCTTAGTGGAATGTATTTCCACGGTGCAAGATTTTCTAACTATACAGCATGGTTAAGCAATCCAACTAGTATTAAGCCTAGTGCACAAGTAGTATGGCCAATAGTTGGACAAGAGATATTAAATGGCGATGTAGGAGGCGGCTTTCAGGGAGTACAGATAACATCAGGCTTCTTCCAATTATGGCGAGCTTCTGGGATTACTACAGAATTTGAGTTATACGCTACAGCCATAGGCGGACTGTTTATGGCTGCCTTAATGGTTTTTGCCGGATGGTTTCACTATCATAAAGCAGCTCCAAAATTAGAATGGTTTCAAAATGTAGAATCTATGATGAACCATCACCTATCTGGCCTTTTAGGGTTAGGATGCCTTAGCTGGGCTGGACATCAGATACATATTGCACTACCTATAAACAAATTATTGGATGCAGGTGTATCTCCTCAGGAAATACCTCTACCACATGAATTCTTGGTTAACAGAAATCTTATATGTGAGCTTTACCCAAGCTTTAGTAAAGGGATAGTACCTTTCTTTACATTAAACTGGAGTGAATATTCTGATTTTTTAACATTTAAAGGTGGACTGAATCCTGTTACAGGTGGCTTATGGTTAAGCGATACTGCACATCACCATTTAGCATTATCTGTCTTATTTTTAGTAGCTGGACATATGTACCGAACCAACTGGGGTATAGGTCATAATATGAAAGAAATTTTAGAGGCTCATAAAGGACCATTCACAGGAGAAGGGCATAAAGGAATATATGAAATATTAACATCTTCTTGGCATGCACAACTAGCTATTAATCTAGCTATGATGGGATCTTTAAGTATTATTGTTGCACACCATATGTACTCTATGCCTCCAGCTTATATATAGGTTGGTTTGGTGTGCTAATGATCCCAACACTATTAACAGCTACATCTGTATTCATCATTGCATTCGTTGCTGCACCTCCAGTTGATATTGATGGAATTCGTGAGCCAGTTGCAGGTTCTCTTTTATATGGTAATAACATCATTTCTGGTGCTATAATTCCTAGCTCTGCAGCTATTGGAATCCATTTCTACCCAATTTGGGAAGCTGCGTCTTTAGACGAATGGCTATATAATGGCGGCCCTTACCAGCTAATTGTTCTACACTTTCTTCTAGGTGTATGTTGCTACATTGGACGTGAATGGGAGCTAAGCTATCGTTTAGGTATGCGTCCTTGGATTTCAGTTGCTTTTACAGCACCTGTTGCAGCAGCAGCAGCAGTATTCCTTGTTTATCCAATCGGTCAAGGAAGCTTCTCTGATGGTATGCCTTTAGGTATTTCAGGTACGTTCAACTTTATGCTTGTGTTCCAAGCTGAGCATAACATTCTAATGCACCCTTTCCACCAATTAGGTGTAGCTGGTGTATTTGGTGGTTCTCTATTCAGTGCTATGCACGGTTCTCTAGTAACTTCTAGTTTAATACGTGAAACAACTGAAAACGAATCAGCTAACAATGGTTATAAATTTGGACAAGAAGAAGAAACTTATAACATTGTGGCTGCTCATGGCTATTTTGGTCGTTTAATCTTCCAATATGCAAGCTTTAACAACTCTCGCTCACTACACTTTTTCTTAGGTATGTGGCCTGTAGTAGGTATCTGGTTTACAGCTATGTCTGTTAGCACAATGGCATTTAACCTAAATGGATTTAATTTTAATCAATCAGTAGGCTTCAGCAGCTGTTGCAGGAGAATCATCAACAGCTACTTGGACTGTAGTTTGGACTGATCTATTGACAGCTTGTGATCTATACAGAGCTAAAGCCTATAAAGTAGATGCTGTACCAAATACTTCTGATCAATACTTTGCATATATTGCTTATGATATAGACTTATTTGAAGAAGGCTCAATTGCAAACTTAACAGCTTCAATTATTGGGAATGTATTTGGATTTAAAGCTGTAAAAGCACTACGTCTAGAAGATATGCGTATTCCTGTTGCTTACCTTAAAACTTTCCAAGGTCCTGCAACAGGTATAGTTGTAGAGCGTGAGCGTATGGATAAGTTTGGACGCCCATTCCTAGGTGCAACAGTAAAACCGAAACTAGGCTTATCTGGTAAAAACTACGGAAGAGTAGTTTATGAAGGTCTAAGAGGTGGCCTTGACTTCCTGAAAGATGATGAGAATATTAATTCTCAACCTTTTATGCGTTGGAAAGAAAGATTCCTTTATTCTATGGAAGGTGTAAATAGATCTATTGCATCAACAGGCGAAATTAAAGGTCACTATATGAATGTGACTGCAGCAACTATGGAAGACATGTACGAAAGAGCTGAGTTTGCTAAACAGCTTGGTACAGTAATTGTTATGATTGACCTAGTAATAGGCTATACAGCTATTCAGACTATGGCTATCTGGGCACGTAAAAATGATATGATCCTACATTTACATCGTGCTGGTAACTCAACGTATTCTCGTCAGAAAAGCCATGGTATGAACTTCCGCGTAATTTGCAAATGGATGCGTATGGCGGGCGTAGACCACATACATGCTGGTACTGTAGTAGGTAAATTAGAAGGTGATCCTTTAATGATTAAAGGCTTCTACAATACACTACTTCTACCTCATTTAGATGTTAATCTACCTCAAGGTATTTTCTTCGAGCAAGATTGGGCATCTTTACGTAAGGTAACTCCTGTTGCTTCTGGTGGTATACACTGTGGTCAAATGCATCAGTTATTAGATTATTTAGGTGAAGACGTTGTACTTCAATTTGGTGGAGGTACTATTGGACACCCAGATGGTATTCAAGCAGGTGCAACAGCTAACCGTGTTGCTTTAGAAGCTATTGTAATCGCTCGAAACGAAGGTCGTGATTACGTTGCAGAAGGACCACAAATTCTTCGTGATGCAGCAAAAACTTGTGGACCTCTACAAACAGCTTTAGATCTATGGAAAGATATTACATTTAACTATACTTCTACAGATACAGCTGACTTTGTAGAAACTCCAACAGCAAATGTATAG
Beac    AATTAGAATGGAGTTAGCCCAACCTGGAAATCATTTGTTATTAGGTAATCATCAGGTTTATAATGTTTTGATTACTGCACATGCATTTTTAATGATATTTTTTATGGTTATGCCTGTTCTTATAGGAGGTTTTGGAAATTGATTAGTTCCTATTATGATAGGTAGTCCTGATATGGCATTTCCTCGTTTAAATAATATTTCATTTTGATTATTGCCGCCATCATTATGTTTACTATTAACATCTGCATTAGTTGAAGTAGGTGTAGGAACGGGTTGAACTGTTTATCCTCCTTTAAGCTCAATTCAAAGTCATTCAGGCGGTGCTGTGGATTTGGCTATATTTAGTTTACATATCTCAGGTGCTTCATCTATTTTAGGTGCTGTTAATTTTATTTCTACTATTTTGAATATGCGTAATCCAGGTCAAACTATGTACAGAATGCCATTATTTGTTTGATCAATTTTTGTAACAGCTTTTCTATTATTATTAGCGGTACCAGTTTTAGCTGGTGCAATTACTATGTTACTAACTGATAGGAATTTTAATACATCATTTTTTGATCCAGCAGGAGGTGGTGATCCGGTACTTTACCAACACTTATTT??????????????????????????????????????????????????????????????????????????????????????????????????????????????????????????????????????????????????????????????????????????????????????????????????????????????????????????????????????????????????????????????????????????????????????????????????????????????????????????????????????????????????????????????????????????????????????????????????????????????????????????????????????????????????????????????????????????????????????????????????????????????????????????????????????????????????????????????????????????????????????????????????????????????????????????????????????????????????????????????????????????????????????????????????????????????????????????????????????????????????????????????????????????????????????????????????????????????????????????????????????????????????????????????????????????????????????????????????????????????????????????????????????????????????????????????????????????????????????????????????????????????????????????????????????????????????????????????????????????????????????????????????????????????????????????????????????????????????????????????????????????????????????????????????????????????????????????????????????????????????????????????????????????????????????????????????????????????????????????????????????????????????????????????????????????????????????????????????????????????????????????????????????????????????????????????????????????????????????????????????????????????????????????????????????????????????????????????????????????????????????????????????????????????????????????????????????????????????????????????????????????????????????????????????????????????????????????????????????????????????????????????????????????????????????????????????????????????GTCTATATATTGGTTGGTTTGGTGTACTAATGATCCCAACACTACTAACAGCTACATCTGTATTCATCATTGCATTCGTTGCTGCGCCTCCAGTTGATATTGATGGAATTCGTGAACCAGTTGCAGGTTCTCTTTTATATGGTAACAATATCATCTCTGGTGCTATAATTCCTAGTTCTGCAGCTATTGGAATTCATTTTTATCCTATTTGGGAAGCTGCATCTCTAGACGAATGGCTATATAACGGTGGCCCTTACCAATTAATTGTACTACATTTCTTATTAGGTGTATGTTGCTATATTGGACGTGAATGGGAACTAAGCTACCGTTTAGGTATGCGTCCTTGGATCTCAGTTGCTTTTACAGCACCTGTTGCAGCAGCAGCAGCAGTATTCCTTGTATATCCAATTGGTCAAGGAAGCTTCTCTGATGGTATGCCTTTAGGTATCTCAGGTACATTCAATTTTATGCTTGTGTTCCAAGCTGAGCATAATATCTTAATGCACCCTTTCCACCAATTAGGTGTAGCAGGTGTGTTTGGTGGTTCTTTATTCAGTGCTATGCACGGTTCTCTAGTAACTTCTAGTTTAATTCGTGAAACTACTGAAAACGAATCAGCTAACAATGGCTATAAATTTGGCCAAGAAGAAGAAACTTACAATATTGTAGCTGCTCATGGTTATTTTGGTCGCTTAATTTTTCAATATGCAAGCTTCAATAACTCTCGCTCACTGCACTTTTTCTTAGGTATGTGGCCTGTAGTAGGTATCTGGTTCACAGCTATGTCTGTTAGCACAATGGCATTTAACTTAAATGGATTTAACTTTAACCAATCTGTAGGCATCAGCTGCAGTTGCAGGTGAATCATCAACAGCTACTTGGACTGTAGTTTGGACGGATTTGCTAACAGCTTGTGATTTATATAGAGCTAAAGCTTATAAGGTGGATGCTGTACCAAATACTTCTGATCAATATTTTGCATATATAGCATATGATATAGACTTATTTGAAGAAGGTTCAATTGCAAATTTAACAGCTTCTATTATTGGTAACGTATTTGGATTCAAAGCTGTAAAAGCTTTACGTCTAGAAGATATGCGTATTCCTGTTGCATATCTTAAAACTTTCCAAGGTCCTGCTACAGGTGTCATTGTAGAACGTGAACGTATGGATAAATTTGGGCGCCCTTTCCTAGGAGCAACAGTAAAACCAAAACTTGGTTTATCAGGAAAAAATTATGGAAGGGTAGTATATGAAGGACTAAAAGGTGGTCTTGATTTTCTGAAAGATGATGAGAATATTAACTCTCAACCTTTTATGCGCTGGAAAGAAAGATTCCTTTATTCAATGGAAGGTGTAAATCGCTCTATAGCATCAACCGGTGAAATTAAAGGTCACTACATGAATGTGACTGCAGCAACTATGGAAGATATGTATGAAAGAGCTGAATTTGCTAAGCAACTTGGCACAGTAATTATCATGATCGACTTAGTAATAGGCTATACAGCTATTCAAACTATGGCTATATGGGCTCGTAAAAATGACATGATTCTACATCTACACCGCGCTGGAAACTCAACATACTCTCGCCAGAAAAGTCATGGTATGAACTTCCGTGTAATTTGTAAATGGATGCGTATGGCAGGTGTTGACCATATACATGCTGGTACAGTAGTAGGTAAACTAGAAGGTGACCCTTTAATGATTAGAGGTTTTTATAACACTTTACTTTTACCTTATTTAGATGTCAATCTACCTCAAGGTATCTTCTTCGAACAGGATTGGGCATCTTTGCGTAAAGTAACTCCTGTTGCTTCTGGTGGTATACACTGTGGTCAAATGCACCAATTGCTAGATTACCTAGGTGAAGATGTTGTACTTCAGTTTGGTGGAGGCACTATTGGACATCCAGACGGCATTCAAGCAGGCGCAACAGCTAACCGCGTTGCTCTAGAGGCTATGGTAATAGCTCGTAATGAAGGGCGTGATTACGTTGCAGAAGGACCACAAATTCTTCGTGATGCAGCTAAAACTTGTGGTCCCCTACAAACAGCTTTAGATCTATGGAAAGATATTACATTTAACTATACTTCTACAGATACAGCTGACTTCGTAGAAACTCCAACAGCAAACGTATAA
Beac2   AATTAGAATGGAGTTAGCTCAACCTGGAAATCATTTGTTATTAGGTAATCATCAGGTTTATAATGTTTTGATTACTGCACATGCATTTTTAATGATATTTTTTATGGTTATGCCTGTTCTTATAGGGGGTTTCGGAAATTGATTGGTTCCTATTATGATAGGTAGTCCTGATATGGCGTTTCCTCGTTTAAATAATATTTCATTTTGATTACTGCCGCCATCATTATGTTTACTATTAACATCTGCATTAGTTGAAGTAGGTGTGGGAACGGGTTGAACTGTTTATCCTCCTTTAAGCTCAATTCAAAGTCATTCAGGTGGTGCTGTGGATTTGGCCATATTTAGTTTACATATCTCAGGTGCTTCATCTATTTTAGGTGCTGTTAATTTTATTTCTACTATTTTGAATATGCGTAATCCAGGTCAAACTATGTACAGAATGCCATTATTTGTTTGATCAATTTTTGTAACAGCTTTTCTGTTATTATTAGCGGTACCAGTTTTAGCTGGTGCGATTACTATGTTACTAACTGATAGGAATTTTAATACATCATTTTTTGATCCAGCGGGAGGTGGTGATCCGGTACTTTACCAACACTTATTTATTATCACAGGGATTTTTTTAGCTATGCATTATACACCTCATGTAGATCTAGCTTTTGCTAGTGTTGAACATATAATGCGTGATGTTAATTACGGATGATTGCTCCGATATATCCATGCAAACGGGGCGTCAATGTTTTTTATTGTGGTTTACATTCACATATTTAGGGGTTTATATTTTGGATCCTATACAAAACCAAGACATTTAGTTTGAGTTGTAGGTGTAATAATATTTTTTTTAATGATGGGTACAGCATTTATCGGTTATGTTTTACCTTGAGGTCAAATGAGCTTATGAGGAGCTACAGTTATAACTAATTTAGTATCTGCTATTCCTTTTGTGGGTGATTCAATTGTAACTTGACTTTGAGGAGGTTTTTCGGTGGATAATGCAACATTAAACAGATTTTTTAGTCTTCATTATCTATTACCTTTTGTTATTGCTGCAGCTTCCTTAATACATTTGGCAGTTCTGCATCAAGATGGATCAGGAAATCCATTAGGTATTGATTCTAATGTTGATAAAATAAGCATGTTTCCTTATTTTATAATCAAAGACTTATTGGGGTTAATAGTCTTTTTAATATTTTTTTCTTCTTTTGTGTATTTCTCTCCTAATATATTAGGTCATGCGGACAACTACATTGAGGCAAATCCTATGGTAACACCTGCTCATATCGTTCCGGAATGATATTTCTTACCTTTTTATGCTATTTTAAGAAGTATACCTCATAAATTAGGAGGAGTTATAGCGATGATTTCTGCTATTGCTGTATTAGCTTTACTACCTTGAATTCATAGTACTGAAATTCGAAGTTCTCGATTTAGACAATCTTTAGTGCGCATTTTGGACAACTTGCAATTATATTCCTATGGCTTAGTGGTATGTACTTCCACGGTGCAAGATTTTCTAACTACACAGCATGGTTAAGTAACCCAACTAACATTAAACCTAGTGCACAAATCGTATGGCCAATAGTAGGACAAGAAATACTAAATGGTGACGTGGGTGGAGGATTTCAGGGTGTGCAAATAACCTCAGGATTTTTCCAGTTATGGCGAGCATCAGGTATAACCACAGAATCCGAATTATATGCTACAGCTATAGGTGGACTATTCATGGCTGCTCTAATGGTTTTTGCTGGATGGTTTCACTATCATAAAGCAGCACCTAAACTAGAATGGTTTCAGAATGTTGAGTCCATGATGAATCACCATTTATCTGGTTTATTAGGCCTAGGGTGTCTTAGCTGGGCTGGACATCAAATACATATTGCTTTACCTATCAATAAACTACTGGACGCAGGTGTATCTCCTCAAGAAATTCCTCTACCACATGAATTTTTAGTTAATCGAGATCTTATGTGTGAACTTTATCCAAGTTTTAGTAAAGGCATACTTCCTTTCTTTACTTTGAATTGGAGCGAATATTCTGACTTCTTAACCTTCAAAGGTGGGCTTAATCCAGTAACTGGTGGTCTATGGTTAAGCGATACTGCACACCATCATCTAGCACTAGCTGTTTTATTTCTAGTAGCTGGTCACATGTATCGAACTAATTGGGGTATAGGACATAGTATGAAAGAAATACTAGAAGCCCATAAAGGACCCTTTACAGGAGAAGGGCATAAAGGTATATATGAAATACTAACATCTTCATGGCATGCACAATTAGCTATTAACTTAGCTATGATGGGATCTTTAAGTATTATTGTTGCGCACCACATGTACTCAATGCCTCCAGTCTATATATTGGTTGGTTTGGTGTACTAATGATCCCAACACTATTAACAGCTACATCTGTATTCATCATTGCATTCGTTGCTGCGCCTCCAGTTGATATTGATGGAATTCGTGAACCAGTTGCAGGTTCTCTTTTATATGGTAACAATATCATCTCTGGTGCTATAATTCCTAGTTCTGCAGCTATTGGAATTCATTTTTATCCTATTTGGGAAGCTGCATCTCTAGACGAATGGCTATATAACGGTGGCCCTTACCAATTAATTGTACTACATTTCTTATTAGGTGTATGTTGCTATATTGGACGTGAATGGGAACTAAGCTACCGTTTAGGTATGCGTCCTTGGATCTCAGTTGCTTTTACAGCACCTGTTGCAGCAGCAGCAGCAGTATTCCTTGTATATCCAATTGGTCAAGGAAGCTTCTCTGATGGTATGCCTCTAGGTATCTCAGGTACATTCAATTTTATGCTTGTGTTCCAAGCTGAGCATAATATCTTAATGCACCCTTTCCACCAATTAGGTGTAGCAGGTGTGTTTGGTGGTTCTTTATTCAGTGCTATGCACGGTTCTCTAGTAACTTCTAGTTTAATTCGTGAAACTACTGAAAACGAATCAGCTAACAATGGCTATAAATTTGGCCAAGAAGAAGAAACTTACAATATTGTAGCTGCTCATGGTTATTTTGGTCGCTTAATTTTTCAATATGCAAGCTTCAATAACTCTCGCTCACTACACTTTTTCTTAGGTATGTGGCCTGTAGTAGGTATCTGGTTCACAGCTATGTCTGTTAGCACAATGGCATTTAACTTAAATGGATTTAACTTTAACCAATCTGTAGGCATCAGCTGCAGTTGCAGGTGAATCATCAACAGCTACTTGGACTGTAGTTTGGACGGATTTACTAACAGCTTGTGATTTATATAGAGCTAAAGCTTATAAGGTGGATGCTGTACCAAATACTTCTGATCAATATTTTGCATATATAGCATATGATATAGACTTATTTGAAGAAGGTTCAATTGCAAATTTAACAGCTTCTATTATTGGTAACGTATTTGGATTCAAAGCTGTAAAAGCTTTACGTCTAGAAGATATGCGTATTCCTGTTGCATATCTTAAAACTTTCCAAGGTCCTGCTACAGGTGTCATTGTAGAGCGTGAACGTATGGATAAGTTTGGGCGCCCTTTCCTAGGAGCAACAGTAAAACCAAAACTTGGTTTATCAGGAAAAAATTATGGAAGGGTAGTATATGAAGGACTAAAAGGTGGTCTTGATTTTCTGAAAGATGATGAGAATATTAACTCTCAACCTTTTATGCGCTGGAAAGAAAGATTCCTTTATTCAATGGAAGGTGTAAATCGCTCTATAGCATCAACCGGTGAAATTAAAGGTCACTACATGAATGTGACTGCAGCAACTATGGAAGACATGTATGAAAGAGCTGAATTTGCTAAGCAACTTGGCACAGTAATTATCATGATCGACTTAGTAATAGGCTATACAGCTATTCAAACTATGGCTATATGGGCTCGTAAAAATGATATGATTCTACATCTACACCGCGCTGGAAACTCAACATACTCTCGCCAGAAAAGTCATGGTATGAACTTCCGTGTAATTTGTAAATGGATGCGTATGGCAGGTGTTGACCATATACATGCTGGTACAGTAGTAGGTAAACTAGAAGGTGACCCTTTAATGATTAAAGGTTTTTATAACACTTTACTTTTACCTTATTTAGATGTCAATCTACCTCAAGGTATTTTCTTCGAACAGGATTGGGCATCTTTGCGTAAAGTAACTCCTGTTGCTTCTGGTGGTATACACTGTGGTCAAATGCACCAATTGCTAGATTACCTAGGTGAAGATGTTGTACTTCAGTTTGGTGGAGGCACTATTGGACATCCAGACGGCATTCAAGCAGGCGCAACAGCTAACCGCGTTGCTCTAGAGGCTATGGTAATAGCTCGTAATGAAGGGCGTGATTACGTTGCAGAAGGACCACAAATTCTTCGTGATGCAGCTAAAACTTGTGGTCCCCTACAAACAGCTTTAGATCTATGGAAAGATATTACATTTAACTATACTTCTACAGATACAGCTGACTTCGT?????????????????????????
Bulb    ???????????????????????????????????????????????????????????????????????????????????????????????????????????????????????????????????????????????????????????????????????????????????????????????????????????????????????????????????????????????????????????????????????????????????????????????????????????????????????????????????????????????????????????????????????????????????????????????????????????????????????????????????????????????????????????????????????????????????????????????????????????????????????????????????????????????????????????????????????????????????????????????????????????????????????????????????????????????????????????????????????????????????????????????????????????????????????????????????????????????????????????????????????????????????????????????????????????????????????????????????????????????????????????????????????????????????????????????????????????????????????????????????????????????????????????????????????????????????????????????????????????????????????????????????????????????????????????????????????????????????????????????????????????????????????????????????????????????????????????????????????????????????????????????????????????????????????????????????????????????????????????????????????????????????????????????????????????????????????????????????????????????????????????????????????????????????????????????????????????????????????????????????????????????????????????????????????????????????????????????????????????????????????????????????????????????????????????????????????????????????????????????????????????????????????????????????????????????????????????????????????????????????????????????????????????????????????????????????????????????????????????????????????????????????????????????????????????????????????????????????????????????????????????????????????????????????????????????????????????????????????????????????????????????????????????????????????????????????????????????????????????????????????????????????????????????????????????????????????????????????????????????????????????????????????????????????????????????????????????????????????????????????????????????????????????????????????????????????????????????????????????????????????????????????????????????????????????????????????????????????????????????????????????????????????????????????????????????????????????????????????????????????????????????????????????????????????????????????????????????????????????????????????????????????????????????????????????????????????????????????????????????????????????????????????????????????????????????????????????????????????????????????????????????????????????????????????????????????????????????????????????????????????????????????????????????????????????????????????????????????????????????????????????????????????????????????????????????????????????????????????????????????????????????????????????????????????????????????????????????????????????????????????????????????????????????????????????????????????????????????????????????????????????????????????????????????????????????????????????????????????????????????????????????????????????????????????????????????????????????????????????????????????????????????????????????????????????????????????????????????????????????????????????????????????????????????????????????????????????????????????????????????????????????????????????????????????????????????????????????????????????????????????????????????????????????????????????????????????????????????????????????????????????????????????????????????????????????????????????????????????????????????????????????????????????????????????????????????????????????????????????????????????????????????????????????????????????????????????????????????????????????????????????????????????????????????????????????????????????????????????????????????????????????TGAATTTGCTAAACAGCTTGGTACAGTAATTGTCATGATTGACCTAGTAATAGGTTATACAGCTATTCAAACTATGGCTGTATGGGCACGTAAAAACGATATGATCCTACATTTACACCGTGCA??????????????????????????????????????????????????????????????????????????????????????????????????????????????????????????????????????????????????????????????????????????????????????????????????????????????????????????????????????????????????????????????????????????????????????????????????????????????????????????????????????????????????????????????????????????AACAGCTAACCGTGTTGCTTTAGAAGCTATGGTAATTGCTCGAAATGAAGGTCGTGATTATGTTGCAGAAGGACCACAAATTCTTCGTGACGCAGCAAAAACTTGTGGACCTCTACAAACA???????????????????????????????????????????????????????????????????????????????????????
Caer    GATTAGAATGGAGTTAGCTCAACCTGGAAATCACTTGTTATTAGGTAATCATCAGGTTTATAATGTTTTGATTACTGCGCATGCATTTTTAATGATATTTTTTATGGTTATGCCTGTTCTTATAGGAGGTTTCGGAAATTGATTAGTTCCCATTATGATAGGTAGCCCTGATATGGCATTCCCTCGTTTGAATAATATTTCATTTTGATTACTGCCACCATCATTATGTTTACTATTAACATCTGCATTAGTTGAAGTAGGTGTAGGAACGGGTTGAACTGTTTATCCCCCCTTAAGCTCAATCCAAAGTCATTCAGGTGCTGCTGTAGATTTAGCTATATTTAGTTTACATATTTCAGGCGCTTCATCTATTTTAGGAGCTGTTAATTTTATTTCTACTATTTTGAATATGCGTAATCCAGGTCAAACTATGTATAGAATGCCATTGTTTGTTTGATCAATTTTTGTAACGGCTTTTCTATTATTATTAGCAGTACCAGTTTTAGCTGGTGCAATTACTATGTTATTAACTGATAGGAATTTTAATACATCATTTTTCGATCCAGCAGGAGGTGGTGATCCGGTACTTTATCAACACTTATTTATCATTACCGGAATTTTTTTAGCTATGCATTATACACCTCATGTAGATTTAGCCTTTGCTAGTGTTGAACACATAATGCGTGATGTTAATTACGGATGATTACTTCGATACATTCACGCAAACGGAGCATCAATGTTTTTTATTGTAGTTTACATTCACATATTTAGGGGTTTATATTTTGGATCTTACACAAAACCAAGACATTTAGTTTGAGTTGTAGGGGTAATAATATTTTTTTTAATGATGGGTACAGCATTTATTGGTTATGTTTTACCTTGGGGTCAAATGAGTTTATGAGGAGCTACAGTTATAACTAATTTAGTATCTGCTATCCCCTTTGTAGGCGATTCAATTGTAACTTGACTTTGAGGAGGTTTTTCAGTTGATAACGCAACGTTAAATAGATTTTTTAGCCTTCATTACTTATTACCGTTTATTATTGCTGCAGCTTCCTTAATACATCTGGCAGTTTTGCATCAAGATGGATCAGGAAATCCATTAGGTATTGATTCTAATGTTGATAAAGTAAGTATGTTTCCTTATTTTATAATTAAAGATTTATTAGGATTAATAGTCTTTTTAATATTTTTTTCTGCTTTCGTGTATTTTTCTCCTAATATATTAGGTCATGCAGATAATTATATTGAGGCAAATCCTATGGTAACGCCTGCTCACATTGTTCCAGAATGATATTTCTTACCTTTCTATGCCATTTTAAGGAGTATACCTCATAAATTAGGAGGAGTTATAGCAATGATTTCTGCTATTGCTGTATTAGTTTTATTACCTTGGATTCATAGTACCGAAATTCGTAGTTCTCGATTTAGACAATCTTTAGTGCGCATTTTGGACAACTTGCAATTATATTTCTATGGCTTAGTGGTATGTACTTCCACGGTGCAAGATTTTCTAACTATACAGCATGGTTAAGTAACCCAACTAACATTAAACCTAGTGCACAAATCGTATGGCCAATAGTAGGACAAGAAATACTAAATGGTGACGTAGGTGGAGGATTTCAGGGTGTGCAAATAACCTCAGGATTTTTCCAGTTATGGCGAGCATCAGGTATAACCACAGAATTCGAATTATATGCTACAGCTATAGGCGGACTATTCATGGCTGCTCTAATGGTTTTTGCTGGATGGTTTCACTATCATAAAGCAGCGCCTAAATTAGAATGGTTTCAGAATGTTGAGTCCATGATGAACCACCATTTATCTGGCTTATTAGGCCTAGGGTGTCTTAGCTGGGCTGGACATCAAATACACATTGCTTTACCTATCAATAAACTACTGGATGCTGGTGTATCTCCTCAAGAAATTCCTCTACCACATGAATTTTTAGTTAATCGAGATCTTATGTGTGAACTCTATCCAAGTTTTAGTAAAGGCATACTTCCTTTCTTTACTTTGAATTGGAGTGAGTATTCTGACTTCTTAACCTTCAAAGGCGGACTTAATCCAGTAACTGGCGGTCTATGGTTAAGCGATACTGCACACCATCATCTAGCACTAGCTGTTTTATTTCTAGTAGCTGGTCACATGTATCGAACTAATTGGGGTATAGGACATAGTATGAAAGAAATACTAGAAGCCCATAAAGGACCCTTTACAGGAGAAGGCCATAAAGGTATATATGAAATACTAACATCTTCATGGCATGCACAACTAGCTATCAACCTAGCTATGATGGGATCTTTAAGTATTATTGTTGCGCACCACATGTACTCAATGCCTCCAGTCTATATATTGGTTGGTTCGGTGTACTAATGATCCCAACACTATTAACAGCTACATCTGTATTCATCATTGCATTCGTTGCTGCGCCTCCAGTTGATATTGATGGAATTCGTGAACCAGTTGCAGGTTCTCTTTTATATGGTAACAATATTATCTCTGGTGCCATAATTCCTAGTTCTGCAGCTATTGGAATTCATTTTTATCCTATTTGGGAAGCTGCATCTCTAGACGAATGGCTATATAACGGTGGCCCTTACCAATTAATTGTACTACACTTCTTATTAGGTGTATGTTGTTATATTGGACGTGAATGGGAACTAAGCTACCGTTTAGGTATGCGTCCTTGGATCTCAGTTGCTTTTACAGCACCTGTTGCAGCAGCAGCAGCAGTATTCCTTGTATATCCAATTGGTCAAGGAAGCTTCTCTGATGGTATGCCTCTAGGTATCTCAGGTACATTCAATTTTATGCTTGTGTTCCAAGCTGAGCATAATATCTTAATGCACCCTTTCCACCAATTAGGTGTAGCAGGTGTATTTGGTGGTTCTTTATTCAGTGCTATGCACGGTTCTCTAGTAACTTCTAGTTTAATTCGTGAAACTACTGAAAACGAATCAGCTAACAATGGCTATAAATTTGGTCAAGAAGAAGAAACTTACAATATTGTAGCTGCTCATGGTTATTTTGGTCGCTTAATTTTTCAATATGCAAGCTTCAATAACTCTCGCTCACTACACTTTTTCTTAGGTATGTGGCCTGTAGTAGGTATCTGGTTCACAGCTATGTCTGTTAGCACAATGGCATTTAACTTAAATGGATTTAACTTTAACCAATCTGTAGGCATCAGCTGCAGTTGCAGGTGAATCATCAACAGCTACTTGGACTGTAGTTTGGACAGATTTGCTAACAGCCTGTGATTTATATAGAGCTAAAGCTTATAAGGTGGATGCTGTACCAAATACTTCTGATCAATATTTTGCATATATAGCATATGATATAGACTTATTTGAAGAAGGTTCAATTGCAAATTTAACAGCTTCTATTATTGGTAACGTATTTGGATTCAAAGCTGTAAAAGCTTTACGTCTAGAGGATATGCGTATTCCTGTGGCATATCTTAAAACTTTCCAAGGTCCTGCTACAGGTATCGTTGTAGAACGTGAGCGTATGGATAAATTTGGACGCCCTTTCCTAGGAGCAACAGTGAAACCAAAACTTGGTTTATCAGGAAAGAATTACGGAAGAGTAGTATATGAAGGACTAAAAGGGGGTCTTGATTTTCTGAAAGATGATGAGAATATTAACTCTCAACCTTTTATGCGCTGGAAAGAAAGATTTCTTTATTCAATGGAAGGTGTAAATCGCTCTATAGCATCAACCGGTGAAATTAAAGGTCACTACATGAATGTGACTGCAGCAACTATGGAAGACATGTATGAAAGAGCTGAATTTGCTAAGCAACTTGGCACAGTAATTATCATGATCGACTTAGTAATAGGCTATACAGCTATTCAAACTATGGCTATATGGGCTCGTAAAAATGATATGATTCTACATCTACACCGCGCTGGAAACTCAACATACTCTCGCCAGAAAAGTCATGGTATGAACTTCCGTGTAATTTGTAAATGGATGCGTATGGCAGGTGTTGACCATATACATGCTGGTACAGTAGTAGGTAAACTAGAAGGTGACCCTTTAATGATTAGAGGTTTTTATAACACTTTACTTTTACCTTATTTAGATGTTAATCTACCTCAGGGTATCTTCTTCGAACAGGATTGGGCATCTTTGCGTAAGGTAACTCCTGTTGCTTCTGGTGGTATACACTGTGGTCAAATGCACCAATTGCTAGATTATCTAGGTGAAGATGTTGTACTTCAGTTTGGTGGAGGCACTATTGGACATCCAGACGGCATTCAAGCAGGCGCAACAGCTAACCGCGTTGCTCTAGAGGCTATGGTAATAGCTCGTAATGAAGGGCATGATTACGTTGCAGAAGGACCACAAATTCTTCGTGATGCAGCCAAAACTTGTGGTCCCCTACAAACAGCTTTAGATCTATGGAAAGATATTACATTTAACTACACTTCTACAGATACAGCTGACTTCGTAGAAACTCCAACAGCAAACGTATAA
Caes    ??????????????????????????????????????????????????????????????????????????????????????????????????????????????????????????????????????????????????????????????????????????????????????????????????????????????????????????????????????????????????????????????????????????????????????????????????????????????????????????????????????????????????????????????????????????????????????????????????????????????????????????????????????????????????????????????????????????????????????????????????????????????????????????????????????????????????????????????????????????????????????????????????????????????????????????????????????????????????????????????????????????????????????????????????????????????????????????????????????????????????????????????????????????????????????????????????????????????????????????????????????????????????????????????????????????????????????????????????????????????????????????????????????????????????????????????????????????????????????????????????????????????????????????????????????????????????????????????????????????????????????????????????????????????????????????????????????????????????????????????????????????????????????????????????????????????????????????????????????????????????????????????????????????????????????????????????????????????????????????????????????????????????????????????????????????????????????????????????????????????????????????????????????????????????????????????????????????????????????????????????????????????????????????????????????????????????????????????????????????????????????????????????????????????????????????????????????????????????????????????????????????????????????????????????????????????????????????????????????????????????????????????????????????????????????????????????????????????????????????????????????????????????????????????????????????????????????????????????????????????????????????????????????????????????????????????????????????????????????????????????????????????????????????????????????????????????????????????????????????????????????????????????????????????????????????????????????????????????????????????????????????????????????????????????????????????????????????????????????????????????????????????????????????????????????????????????????????????????????????????????????????????????????????????????????????????????????????????????????????????????????????????????????????????????????????????????????????????????????????????????????????????????????????????????????????????????????????????????????????????????????????????????????????????????????????????????????????????????????????????????????????????????????????????????????????????????????????????????????????????????????????????????????????????????????????????????????????????????????????????????????????????????????????????????????????????????????????????????????????????????????????????????????????????????????????????????????????????????????????????????????????????????????????????????????????????????????????????????????????????????????????????????????????????????????????????????????????????????????????????????????????????????????????????????????????????????????????????????????????????????????????????????????????????????????????????????????????????????GCATCAGCTGCTGTTGCAGGCGAATCATCAACAGCTACCTGGACAGTGGTTTGGACTGATTTACTGACAGCTTGTGACTTGTATAGAGCTAAAGCATATAAAGTAGATGTTGTACCTAACACTTCTACTCAATACTTTGCTTATATTGCATATGACATAGATTTATTTGAAGAAGGTTCAATTGCCAACTTAACAGCTTCAATCATTGGTAACGTATTTGGATTTAAAGCCGTAAAAGCTCTCCGTTTAGAAGATATGCGCATTCCTGTTGCTTACCTTAAGACTTTCCAAGGCCCTGCAACAGGTATTATTGTAGAACGCGAGCGTATGGACAAATTTGGACGTCCATTCTTAGGTGCAACAGTTAAACCAAAACTAGGTTTATCAGGCAAAAATTATGGGAGAGTAGTATATGAAGGATTAAGAGGCGGTCTTGATTTCCTAAAAGACGATGAGAATATTAATTCTCAGCCTTTTATGCGCTGGAAAGAAAGATTCCTTTATTCTATGGAAGGTGTAAATCGCTCTATTGCATCAACAGGCGAAATCAAAGGCCACTACATGAATGTAACTGCGGCAACTATGGAAGACATGTATGAAAGGGCTGAATTTGCTAAGCAACTTGGAACAGTAATTGTCATGATTGACTTAGTAATAGGTTATACAGCTATTCAAACTATGGCTATATGGGCTCGTAAAAATGATATGATCTTACATCTACACCGTGCTGGTAATTCAACATACTCTCGTCAAAAAAATCATGGAATGAATTTCCGTGTAATTTGTAAGTGGATGCGTATGGCAGGCGTAGATCATATACACGCTGGTACTGTAGTAGGTAAATTAGAGGGTGATCCTGTAATGATTAAAGGCTTTTATAACACGCTACTATTACCCTACTTAGATGTTAATTTACCTCAAGGTATTTTCTTCGAACAAGACTGGGCTTCTTTACGTAAAGTAACTCCAGTTGCTTCAGGTGGTATACATTGTGGTCAAATGCATCAGCTCTTAGATTACTTAGGTGAAGATGTTGTCCTTCAATTTGGTGGCGGTACTATTGGACATCCAGATGGTATCCAAGCAGGTGCAACAGCAAATCGTGTTGCTTTAGAAGCTATGGTAATAGCTCGTAACGAAGGCCGTGACTATGTAACAGAAGGACCACAAATCCTTCGTGATGCAGCTAAAACTTGTGGGCCTCTACAAACAGCTCTAGATTTGTGGAAAGACATCTCTTTCAACTACACTTCTACAGACACAGCTGACTTCGCAGAAACTCCAACAGCAAATGTATAA
Calo    AATTAGAATGGAATTGGCTCAACCTGGAAATCATTTATTATTAGGAAACCATCAAGTTTATAACGTTTTAATTACAGCGCATGCATTTTTAATGATTTTCTTTATGGTTATGCCTGTATTAATAGGAGGATTTGGAAACTGGTTAGTACCTATAATGATAGGTAGTCCTGATATGGCTTTTCCTCGTTTAAACAATATATCATTCTGATTGTTACCACCATCATTATGTTTATTACTAACTTCTGCATTAGTTGAAGTAGGAGTTGGGACGGGATGAACAGTATACCCACCATTAAGTTCTATTCAAAGCCATTCAGGAGCAGCTGTAGATCTTGCCATTTTTAGTTTACATATCTCAGGAGCATCATCTATTTTAGGAGCAGTTAATTTTATTTCAACTATTTTAAATATGCGTAATCCAGGGCAAACGATGTATAGAATGCCGTTATTCGTATGATCGATTTTTGTAACAGCATTTTTATTATTATTAGCAGTTCCAGTTTTAGCGGGAGCAATTACAATGTTATTGACAGATAGAAATTTTAATACGTCATTTTTTGATCCAGCAGGGGGAGGAGATCCAGTCCTTTATCAACATTTATTTATTTTAACAGGGATTTTTTTAGCTATGCATTATACGCCTCATATTGATTTAGCGTTTGCAAGTGTTGAACACATAATGCGTGATGTTAATTACGGGTGACTACTGAGATATATTCATGCAAATGGAGCATCTATGTTTTTTATTGTAGTTTACATCCACATATTTCGAGGATTATATTTTGGATCTTACACAAAGCCACGCCATTTAGTATGAGTTATGGGAGTAATTATTTTTTTCTTAATGATGGGTACAGCTTTTATTGGTTATGTCTTACCTTGAGGTCAAATGAGTTTATGAGGTGCTACAGTAATAACCAATTTAGTATCTGCCATTCCTGTGGTAGGTAATTCAATTGTAACTTGACTTTGAGGAGGTTTTTCAGTAGATAATGCCACATTAAATAGGTTTTTCAGTCTTCACTATTTATTACCATTCATTATAGCAGCTATATCTTTGATACATTTAGCAATCCTACATCAGGATGGGTCAGGAAATCCTTTAGGAATTGATTCAAATGTTGATAAAATTAGTATGTTTCCTTACTTTATCGTTAAAGATTTATTAGGATTAATTAGTTTTTTAATTCTTTTTTCGACTTTCGTTTATTTTTCCCCTAACATATTAGGTCATGCCGATAATTATATTGAGGCGAATCCCATGGTTACTCCTGCACATATTGTTCCAGAATGATATTTTTTACCTTTTTATGCAATTTTAAGAAGTATACCCCATAAATTAGGTGGAGTTATTGCAATGATTTCTGCAATTGCTGTTTTAGCATTACTACCTTGAATTCATAGCACGGAAATTAGAAGTTCTCGATTTAGACAATCTTCAGTGCACATTTTGGACAACTAGCAATTATATTCTTATGGCTTAGTGGAATGTACTTCCATGGTGCACGATTTTCTAACTATACAGCATGGCTAAGTAATCCAACGAGTATTAAACCTAGCGCACAAATAGTCTGGCCAATAGTAGGACAAGAAATACTAAATGGTGATGTAGGTGGAGGATTTCAGGGTGTACAAATAACATCAGGCTTTTTCCAATTATGGAGAGCTTCCGGTATAACTACAGAGCTTGAATTATATACCACTGCTATAGGTGGCTTATTTATGGCTGGTTTAATGGTTTTTGCTGGATGGTTCCATTACCATAAAGCTGCACCTAAATTAGAGTGGTTCCAAAATGTTGAATCTATGATGAATCACCATTTATCTGGCCTCTTAGGCTTAGGATGCCTTAGTTGGGCTGGACACCAGATACACATTGCTCTACCTATAAATAAACTACTTGATGCTGGTGTCTCGCCTCAAGAAATACCTTTGCCACATGAATTTCTAGTGAACCGCGATCTAATGTCTGAATTATATCCAGGCTTTAGCAAAGGCATACTGCCTTTTTTCACCTTAAATTGGAGTGAGTACTCTGACTTTTTAACTTTTAAAGGTGGTCTTAATCCAGTAACTGGTGGTTTATGGCTAAGCGATACAGCACATCATCATTTAGCATTAGCTGTTTTATTTATAGTAGCTGGACATATGTACCGAACCAACTGGGGCATAGGACATAGCATGAAAGAGATACTAGAAGCTCATAAAGGACCTTTTACAGGAGAAGGGCATAAAGGAATATATGAGATACTAACGTCTTCTTGGCATGCACAATTAGCTATTAATTTAGCTATGATGGGATCATTAAGTATTATTGTTGCACATCATATGTACTCTATGCCTCCAGCCTATACATTGGTTGGTTTGGTGTATTAATGATCCCAACACTATTAACAGCTACATCTGTATTCATCATTGCATTCGTTGCTGCACCTCCAGTTGATATTGATGGAATCCGTGAACCGGTTGCAGGTTCTCTTTTATACGGAAATAACATTATTTCTGGTGCTATAATTCCTAGCTCAGCAGCTATAGGAATCCATTTTTATCCTATTTGGGAAGCTGCATCTTTAGACGAATGGCTATATAACGGTGGTCCTTACCAATTAATTGTTCTACACTTTTTACTAGGTGTATGTTGTTATATTGGACGTGAATGGGAATTAAGCTATCGTTTAGGTATGCGTCCTTGGATTTCAGTTGCTTTTACAGCACCTGTTGCAGCAGCAGCGGCAGTATTCCTTGTTTATCCAATAGGTCAAGGAAGCTTCTCTGATGGTATGCCTTTAGGTATTTCAGGTACATTCAACTTTATGCTTGTATTCCAAGCTGAGCATAATATCCTAATGCACCCATTCCACCAACTAGGTGTAGCTGGTGTATTTGGCGGTTCTTTATTCAGTGCTATGCATGGATCTCTAGTAACTTCTAGTTTGATACGTGAAACAACTGAAAGTGAATCGGCTAATAATGGTTATAAGTTTGGTCAAGAAGAAGAGACTTATAATATTGTAGCTGCTCATGGCTATTTTGGTCGCTTGATTTTCCAATATGCAAGCTTCAACAACTCTCGTTCACTACACTTTTTCTTGGGTATGTGGCCTGTAGTAGGTATCTGGTTTACAGCTATGTCTGTTAGCACAATGGCATTCAACTTAAATGGATTTAATTTTAATCAATCAGTAGGCATCAGCTGCTGTTGCAGGTGAATCATCAACAGCTACTTGGACTGTAGTATGGACTGATTTACTTACAGCTTGTGATTTATATAGAGCTAAAGCTTATAAAGTAGATCCTGTGCCAAATACTTCTGATCAATATTTTGCATATATTTCATATGATATAGATCTATTTGAAGAAGGCTCAATTGCTAATCTAACAGCTTCTATTATTGGTAACGTATTTGGATTCAAAGCTGTAAAAGCATTGCGTTTAGAAGATATGCGCATACCTGTTGCTTACCTGAAAACTTTCCAAGGACCTGCTACAGGTATTGTTGTAGAACGTGAACGTATGGATAAGTTTGGACGTCCATTCTTAGGTGCTACAGTAAAACCAAAATTAGGTCTATCAGGAAAAAACTATGGAAGAGTAGTATATGAAGGACTGAAAGGTGGTCTTGACTTCTTAAAAGACGATGAGAATATTAATTCTCAGCCTTTTATGCGTTGGAAAGAAAGATTTCTTTACTCAATGGAAGGTGTGAACCGTTCTATTGCATCAACAGGTGAAATTAAAGGTCACTATATGAATGTGACTGCAGCAACTATGGAAGATATGTATGAGAGAGCTGAATTTGCTAAACAACTTGGTAGTGTAATTATCATGATTGATTTAGTAATAGGTTATACAGCTATTCAAACCATGGCTATCTGGGCTCGTAAGAATGACATGATTCTACACTTACATCGTGCCGGTAACTCAACATATTCTCGCCAAAAAAACCATGGTATGAATTTCCGAGTAATTTGTAAATGGATGCGTATGGCAGGTGTAGACCATATACATGCTGGTACTGTAGTAGGTAAACTAGAAGGTGATCCTTTAATGATTAAAGGTTTCTACAACACATTACTTTTACCTCACTTAGATCTTAATCTACCTCAAGGTATTTTCTTTGAACAAGATTGGGCATCTCTACGTAAAGTAACTCCTGTTGCTTCTGGTGGTATACACTGTGGACAAATGCATCAACTACTAGATTATTTAGGTGAAGATGTTGTACTTCAATTTGGTGGAGGTACTATTGGACACCCAGATGGTATTCAAGCAGGTGCAACTGCAAATCGTGTTGCTTTAGAAGCTATAGTAATAGCTCGCAATGAAGGACGTGAGTATGTTGCAGAAGGACCACAAATTCTTCGCGATGCAGCTAAAACTTGTGGCCCTCTACAAACAGCTTTAGATCTATGGAAAGATATTACATTTAACTATACTTCTACAGATACAGCTGACTTTGTAGAAACTCCAACAGCAAACGTATAA
Capi    AATTAGAATGGAATTGGCTCAGCCTGGAAATCATTTATTATTAGGTAACCATCAAGTTTATAATGTTTTAATTACTGCTCATGCATTTTTAATGATATTTTTCATGGTGATGCCTGTATTAATTGGGGGATTTGGAAATTGATTAGTACCCATAATGATAGGTAGTCCTGATATGGCATTCCCCCGTCTAAATAATATTTCGTTTTGGTTATTACCTCCATCGTTATGTTTATTGTTAACATCTGCGTTGGTTGAAGTAGGTGTTGGAACTGGTTGAACAGTTTATCCACCCTTAAGTTCAATTCAAAGCCATTCTGGGGGCGCTGTTGATCTTGCTATATTTAGTTTGCATATTTCGGGAGCTTCATCAATTTTAGGTGCCGTAAATTTTATTTCAACTATTCTAAACATGCGTAATCCTGGGCAAACAATGTATAGAATGCCTTTATTTGTTTGATCAATTTTCGTAACAGCTTTTTTACTATTATTAGCAGTACCAGTTTTAGCTGGTGCTATTACTATGTTATTAACTGATAGAAATTTTAATACATCATTCTTTGACCCCGCAGGTGGAGGTGATCCAGTACTATATCAGCATTTATTTATTATAACTGGAATTTTTTTAGCTATGCACTACACGCCCCATGTAGATTTAGCTTTTGCTAGTGTGGAACATATAATGCGTGATGTTAATTATGGATGATTACTAAGATATATCCATGCAAACGGAGCCTCAATGTTCTTTATCGTAGTTTATATTCATATATTTAGGGGATTATACTTTGGATCATACACTAAACCCCGACATCTAGTTTGAGTTGTAGGAGTTCTGATTTTTTTTTTAATGATGGGTACTGCATTTATAGGTTATGTTTTACCTTGAGGTCAAATGAGTTTATGGGGCGCCACAGTAATAACTAATTTAGTATCTGCTATTCCCTTTATAGGAGACTCAGTTGTAACTTGACTTTGAGGCGGTTTTTCAGTCGATAACGCAACATTAAACAGATTTTTTAGTCTTCATTACTTATTACCTTTTATTATTACCGCGGCTACTTTAATCCACTTAGCTATTTTACATCAAGATGGATCAGGAAATCCTTTAGGTATCGATTCAAATGTTGACAAAATTAGCATGTTTCCCTACTTTATAATTAAAGACTTATTAGGGTTAATAAGCTTTTTAATATTTTTTTCTATATTTGTTTATTTTTCACCTAACATATTAGGTCATGCTGACAATTACATTGAGGCAAATCCTATGGTTACACCTGCACATATTGTACCAGAATGGTATTTTTTACCTTTTTACGCTATTCTAAGAAGTATTCCGCATAAGTTAGGTGGGGTTATTGCTATGATTTCTGCTATTGCTATATTAGCCTTATTACCATGAATTCACAGTACAGAAATTAGAAGTTCTCGATTTAGACAATCTTCAGTGCACATTTTGGACAACTGGCAATTATATTTCTATGGCTTAGTGGTATGTACTTCCATGGTGCAAGATTTTCTAACTACACAGCATGGCTAAGTAACCCAACAAACATTAAGCCTAGTGCACAAATCGTATGGCCAATAGTAGGTCAAGAAATACTAAATGGCGACGTAGGAGGAGGATTTCAAGGTGTACAAATAACATCAGGGTTTTTCCAATTATGGCGAGCATCTGGCATAACTACCGAGTTTGAATTATACGCTACAGCTATAGGTGGATTATTTATGGCTGCTCTAATGGTTTTTGCTGGATGGTTTCATTATCATAAAGCAGCACCTAAACTAGAATGGTTCCAAAATGTTGAATCTATGATGAATCATCATTTATCTGGCCTATTAGGTTTAGGATGTCTTAGCTGGGCTGGACACCAAATACATATTGCTCTACCTATAAATAAACTATTAGATGCTGGTGTATCTCCTGAAGAAATTCCTTTACCACATGAATTTCTTGTTAATAGAGATCTCATAGCCGAACTTTACCCAAGCTTTAATAAAGGGATACTTCCTTTCTTTACTTTAAATTGGAGTGAATATTCTGATTTTTTAACCTTTAAAGGTGGTCTTAATCCAGTAACTGGTGGTTTATGGTTAAGTGACACTGCACACCATCATCTAGCATTAGCCGTTCTATTTATAGTAGCTGGTCACATGTATCGAACTAATTGGGGTATAGGACATAGTATGAAAGAAATACTAGAAGCCCATAAAGGACCATTTACAGGAGAAGGACATAAAGGAATATATGAGATACTAACATCTTCGTGGCATGCACAACTAGCTATTAACTTAGCTATGATGGGATCTTTAAGTATCATTGTTGCACATCACATGTACTCTATGCCTCCAGTCTATATATTGGTTGGTTTGGTGTACTAATGATTCCAACACTATTAACAGCTACATCTGTATTCATCATTGCATTCGTTGCTGCACCTCCAGTTGATATTGATGGAATTCGTGAGCCAGTTGCAGGTTCTCTTTTATATGGTAATAACATCATTTCTGGTGCTATAATACCTAGTTCTGCAGCTATTGGAATTCATTTTTATCCTATTTGGGAAGCTGCATCTTTAGACGAATGGCTATATAACGGTGGCCCTTACCAATTAATTGTTCTACACTTTTTATTAGGTGTATGTTGTTATATTGGACGTGAATGGGAACTAAGCTACCGTTTAGGTATGCGTCCTTGGATCTCAGTTGCTTTTACAGCACCTGTTGCAGCAGCAGCAGCAGTATTCCTTGTATATCCAATTGGTCAAGGAAGCTTCTCTGATGGTATGCCTTTAGGTATCTCAGGTACATTCAATTTTATGCTTGTATTCCAAGCTGAGCATAATATCTTAATGCACCCTTTTCACCAACTAGGTGTAGCAGGTGTATTTGGTGGTTCTTTATTCAGTGCTATGCATGGTTCTCTAGTAACTTCTAGTTTAATCCGTGAAACAACTGAAAGCGAATCAGCTAATAATGGTTATAAGTTTGGTCAAGAAGAAGAAACGTATAATATTGTAGCTGCTCACGGTTACTTTGGTCGCTTAATTTTTCAATATGCAAGCTTCAATAACTCTCGCTCACTACACTTTTTCTTAGGTATGTGGCCTGTAGTAGGTATCTGGTTTACAGCTATGTCTGTTAGTACAATGGCATTTAACTTGAATGGATTTAACTTTAATCAATCAGTAGGCATCCGCTGCAGTTGCAGGTGAATCATCGACAGCTACTTGGACTGTAGTTTGGACAGATTTGCTAACAGCTTGTGACTTATATAGGGCTAAAGCTTATAAAGTAGATGATGTGCCCAATACTAATGATCAATATTTTGCATATATAGCATATGATATAGACTTATTTGAAGAGGGTTCAATTGCTAATTTAACAGCTTCTATTATTGGTAACGTATTTGGATTTAAAGCTGTAAAAGCTTTAAGATTAGAAGATATGCGTATACCTGTTGCGTACCTTAAAACTTTCCAAGGTCCTGCTACAGGTATCGTAGTAGAACGTGAGCGTATGGACAAATTTGGACGTCCATTCTTAGGAGCAACAGTAAAACCAAAACTTGGTCTGTCAGGTAAAAACTATGGAAGAGTAGTATATGAAGGACTAAAAGGTGGTCTTGACTTCCTAAAAGATGATGAGAATATCAACTCTCAACCTTTTATGCGTTGGAAAGAAAGATTTCTTTACTCTATGGAAGGTGTAAATCGTTCTATAGCATCATCAGGTGAAATCAAAGGTCACTATATGAATGTGACAGCAGCGACTATGGAAGACATGTATGAAAGAGCTGAATTTGCTAAGCAACTTGGCACAGTCATTGTCATGATTGACTTAGTAATAGGCTATACAGCTATTCAAACTATGGCTATATGGGCTCGTAGGAATGATATGATTCTGCACTTACATCGTGCTGGTAACTCAACATACTCTCGCCAAAAAAGTCATGGCATGAACTTCCGTGTAATTTGTAAGTGGATGCGTATGGCAGGCGTTGATCATATACACGCTGGTACAGTAGTAGGTAAATTAGAAGGTGATCCTTTAATGATTAAAGGCTTTTATAATACCCTACTTTTAACTCACTTAGATACTAATCTACCTCAAGGTATTTTCTTTGAGCAGGATTGGGCATCTTTACGTAAAGTAACACCTGTTGCTTCTGGTGGTATACACTGTGGTCAAATGCATCAATTATTAGATTATCTAGGTGAAGATGTTGTACTTCAGTTTGGTGGTGGTACCATTGGTCATCCAGATGGTATTCAAGCAGGTGCAACAGCTAACCGTGTTGCTCTAGAAGCTATGGTCATAGCTCGTAATGAAGGACGTGATTACGTTGCAGAAGGACCACAAATTCTTCGCGATGCGGCTAAAACTTGTGGACCTCTACAAACAGCTTTAGATCTATGGAAAGACATATCATTTAATTATACTTCTACAGATACTGCTGACTTCGTAGAAACTCCAACAGCAAACGTATAA
PFeld   AATCCGAATGGAGTTAGCCCAACCTGGAAATCATCTGTTGTTAGGGAACCACCAAGTTTATAATGTATTAATAACAGCTCATGCATTTTTAATGATATTTTTTATGGTTATGCCAGTTCTAATAGGAGGATTCGGAAATTGATTAGTACCTATAATGATTGGAAGTCCTGATATGGCATTTCCTCGATTAAATAATATTTCATTTTGATTACTTCCTCCCTCATTATGTTTGTTATTAACATCTGCTGTTGTAGAAGTAGGAGCAGGTACTGGATGAACAGTTTACCCACCTTTAAGTTCTATACAAAGTCATTCTGGAGGTGCTGTAGATTTGGCTATTTTTAGCTTACATATTTCGGGAGCTTCATCAATTTTAGGTGCTGTTAATTTTATTTCAACAATTTTAAATATGCGTAATCCGGGACAGACTATGTATAGAATGCCCTTATTTGTTTGATCTATTTTTGTAACAGCATTTTTATTATTACTAGCTGTTCCTGTTTTAGCAGGTGCAATTACGATGTTATTAACTGATAGGAATTTTAATACTTCATTTTTTGATCCGGCAGGTGGAGGAGATCCAGTGCTATATCAACATTTATTCATTATAACTGGAATATTTTTAGCTATGCATTATACCCCTCATGTTGATTTAGCTTTTGCAAGTGTTGAGCATATAATGCGAGATGTTAACTATGGATGATTATTAAGATATATTCATGCAAATGGAGCATCTATGTTTTTTATTGTAGTTTACATTCATATATTTAGAGGCTTATATTTTGGTTCGTATACAAAACCACGCCATTTAGTATGAGTTATAGGAGTAATTATTTTTTTCTTGATGATGGGTACTGCTTTTATAGGTTATGTTTTACCATGAGGTCAAATGAGTTTATGAGGCGCTACAGTAATTACTAATTTAGTATCTGCAATTCCTGTTGTGGGTGATTCAATTGTAACTTGACTTTGAGGGGGTTTTTCAGTAGATAATGCAACATTAAATAGGTTTTTTAGTTTGCATTATCTATTACCTTTTATTATTGCTGCAGCTTCTTTAATACATTTAGCAGTTCTGCATCAAGATGGATCCGGAAACCCTTTAGGAATTGATTCAAATGTTGATAAAGTTGCTATGTTCCCTTATTTCATAATAAAAGATTTATTAGGATTAATTGCCTTTTTAATTTTCTTTTCAGCATTTGTATACTTTTCACCTAATGTACTCGGGCATACGGATAATTATATTGAAGCAAATCCTATGATAACTCCTGCACATATTGTTCCAGAATGATATTTTCTACCCTTTTATGCTATACTAAGAAGTATTCCTCATAAACTAGGTGGGGTTATCGCTATGATTTCTGCAATTGCGGTATTAGCCTTATTGCCTTGGATCCATAGTACTGAAATTAGAAGTTCTAGATTTCGACAATTTTTAGTGCACACTTTGGGCAATTAGCAGTCATATTTTTATGGCTTAGTGGAATGTATTTTCATGGTGCCAGATTCTCTAACTACACGGCATGGTTAAGCAATCCAACAAGTATTAAGCCCAGCGCACAGATAGTATGGCCAATAGTAGGACAAGAAATACTTAATGGTGACGTAGGAGGAGGTTTCCAAGGCGTACAAATAACATCAGGGTTTTTCCAGCTATGGCGAGCTTCAGGAATAACTACAGAATTCGAACTATATGCTACAGCTATAGGTGGACTTTTCATGGCTGTTTTAATGATTTTTGCTGGATGGTTCCACTATCATAAAGCTGCTCCAAAATTAGAGTGGTTCCAAAATGTTGAATCTATGATGAATCACCATTTAGCCGGATTATTAGGTTTAGGATGTCTTGGCTGGGCGGGACATCAGATACATATTTCTTTACCAATAAACAAACTACTGGATGCTGGTGTATCTCCCCAAGAAATACCTTTGCCACATGAATTCTTGGTTAATCGAGATCTTATGTGCCAACTATATCCAAGCTTTAGCAAAGGAATTCTACCTTTTTTTACATTAAATTGGAATGAGTATGCTGACTTTTTAACATTTAAAGGAGGACTTAATCCTGTAACAGGGGGCTTATGGCTAAGCGATACAGCACATCATCATTTAGCATTAGCCGTTCTATTCCTAGTGGCTGGACATATGTATCGCACTAATTGGGGTATAGGTCATAGCATGAAAGAGATACTAGAAGCTCACAAAGGCCCATTTACAGGAGAGGGTCACAAAGGAATGTATGAAATACTAACAACTTCATGGCATGCACAGCTTGCTATTAACCTAGCTATGATGGGATCTCTGAGTATAATTGTTGCACACCATATGTACTCAATGCCTCCAGCTTATATATAGGTTGGTTTGGTGTACTAATGATCCCAACACTATTAACAGCTACATCTGTATTCATCATTGCATTCGTTGCTGCACCTCCAGTTGATATTGATGGAATTCGTGAGCCGGTTGCAGGTTCTCTTTTATATGGTAATAACATAATCTCTGGTGCCATAATTCCTAGTTCTGCAGCTATAGGAATCCATTTTTATCCTATTTGGGAAGCTGCATCTTTAGACGAATGGCTATATAACGGTGGCCCTTATGAATTGATCGTTCTACACTTTTTACTAGGTGTATGTTGCTATATTGGACGTGAATGGGAATTAAGCTACCGTTTAGGTATGCGTCCTTGGATTTCAGTTGCTTTTACAGCACCTGTTGCAGCAGCAGCAGCAGTATTCCTTGTATATCCGATTGGTCAAGGAAGCTTCTCTGATGGTATGCCTTTAGGTATTTCAGGTACATTCAATTTTATGCTTGTATTCCAAGCTGAGCACAATATTCTAATGCATCCTTTCCACCAATTAGGTGTAGCAGGTGTATTTGGTGGTTCTTTATTTAGTGCAATGCACGGTTCTCTAGTAACTTCTAGTTTAATACGTGAAACAACTGAAAATGAATCTGCTAATAATGGTTATAAGTTTGGTCAAGAAGAAGAAACTTATAACATCGTAGCTGCTCATGGATACTTTGGTCGCTTAATCTTCCAATATGCAAGCTTCAACAACTCTCGTTCATTACACTTCTTCCTAGGTATGTGGCCTGTAGTAGGTATCTGGTTTACAGCTATGTCTGTAAGCACTATGGCATTCAACTTAAATGGATTTAACTTCAATCAGTCAGTAGGCATCGGCTGCTGTTGCAGGCGAGTCATCAACTGCTACTTGGACTGTAGTTTGGACTGATTTATTAACAGCATGCGATTTATATAGAGCTAAAGCTTATAAAGTAGACGCTGTACCTAATACTTCTGATCAATACTTTGCTTATATTTCATACGATATAGATTTATTTGAGGAAGGCTCAATAGCCAATTTAACAGCTTCAATCATTGGTAATGTATTTGGATTTAAAGCTGTAAAAGCTCTACGTTTAGAAGACATGCGGATACCTGTTGCTTATCTTAAAACTTTCCAGGGCCCTGCAACAGGTATTATTGTAGAGCGTGAACGCATGGATAAATTTGGACGCCCATTCTTAGGTGCAACAGTAAAACCAAAACTGGGTTTGTCAGGGAAAAATTATGGAAGAGTAGTGTATGAAGGATTGAAAGGTGGTCTTGATTTCCTAAAAGATGATGAGAATATTAACTCTCAGCCTTTTATGCGTTGGAAAGAAAGATTCCTTTATTCTATGGAAGCTGTAAATCGCTCTATTGCAGCAACCGGTGAAATTAAAGGTCACTATATGAATGTAACTGCAGCAACCATGGAAGATATGTATGAAAGAGCTGAATTTGCTAAGCAACTTGGTACAATAATTGTCATGATTGACTTAGTTATTGGCTATACAGCTATTCAAACTATGGCTATATGGGCTCGCAAAAATGATATGATTCTGCATTTACACCGTGCTGGTAACTCAACATACTCTCGCCAAAAAAGTCATGGCATGAATTTTCGTGTAATTTGCAAGTGGATGCGTATGGCAGGCGTAGATCATATACATGCTGGTACCGTAGTAGGTAAATTAGAAGGTGACCCTCTAATGATCAGAGGCTTCTACAATACTCTACTACTTCCTCATTTAGATGTTAATTTACCTCAAGGTCTTTTCTTTGAGCAAGATTGGGCTTCTTTACGCAAAGTCACTCCAGTTGCTTCTGGTGGTATACATTGTGGCCAAATGCATCAACTTTTAGATTACCTAGGTAATGATGTTGTACTTCAATTTGGTGGTGGTACTATTGGTCACCCAGATGGTATCCAAGCAGGTGCAACAGCTAATCGTGTCGCTTTAGAAGCTATGGTAATAGCTCGCAATGAAGGACGTGACTACGTAGCAGAAGGACCACAAATTCTTCGTGACGCAGCTAAAACTTGTGGCCCTCTACAAACAGCTTTAGATCTATGGAAAGATATTACATTTAACTACACTTCTACAGATACAGCTGATTTCGTAGAAACTCCAACAGCAAGCGTATAA
GFeld   ??????????????????????????????????????????????????????????????????????????????????????????????????????????????????????????????????????????????????????????????????????????????????????????????????????????????????????????????????????????????????????????????????????????????????????????????????????????????????????????????????????????????????????????????????????????????????????????????????????????????????????????????????????????????????????????????????????????????????????????????????????????????????????????????????????????????????????????????????????????????????????????????????????????????????????????????????????????????????????????????????????????????????????????????????????????????????????????????????????????????????????????????????????????????????????????????????????????????????????????????????????????????????????????????????????????????????????????????????????????????????????????????????????????????????????????????????????????????????????????????????????????????????????????????????????????????????????????????????????????????????????????????????????????????????????????????????????????????????????????????????????????????????????????????????????????????????????????????????????????????????????????????????????????????????????????????????????????????????????????????????????????????????????????????????????????????????????????????????????????????????????????????????????????????????????????????????????????????????????????????????????????????????????????????????????????????????????????????????????????????????????????????????????????????????????????????????????????????????????????????????????????????????????????????????????????????????????????????????????????????????????????????????????????????????????????????????????????????????????????????????????????????????????????????????????????????????????????????????????????????????????????????????????????????????????????????????????????????????????????????????????????????????????????????????????????????????????????????????????????????????????????????????????????????????????????????????????????????????????????????????????????????????????????????????????????????????????????????????????????????????????????????????????????????????????????????????????????????????????????????????????????????????????????????????????????????????????????????????????????????????????????????????????????????????????????????????????????????????????????????????????????????????????????????????????????????????????????????????????????????????????????????????????????????????????????????????????????????????????????????????????????????????????????????????????????????????????????????????????????????????????????????????????????????????????????????????????????????????????????????????????????????????????????????????????????????????????????????????????????????????????????????????????????????????????????????????????????????????????????????????????????????????????????????????????????????????????????????????????????????????????????????????????????????????????????????????????????????????????????????????????????????????????????????????????????????????????????????????????????????????????????????????????????????????????????????????????????????????GCATCAGCTGCTGTTGCAGGTGAATCATCAACAGCTACTTGGACTGTAGTATGGACTGATTTACTTACAGCTTGTGATTTATACAGAGCTAAAGCTTATAAAGTAGATCCTGTGCCAAATACTTCTGATCAATATTTTGCATATATTTCATATGATATAGATCTATTTGAAGAAGGTTCAATTGCTAATTTAACAGCTTCTATCATTGGTAACGTATTCGGATTCAAAGCTGTAAAAGCATTGCGTTTGGAAGATATGCGTATACCTGTTGCTTACCTGAAAACTTTCCAAGGTCCTGCTACAGGTATTGTTGTAGAACGTGAACGTATGGATAAGTTCGGACGCCCATTCTTAGGTGCTACAGTAAAACCAAAATTAGGTCTATCAGGAAAAAACTACGGAAGAGTAGTATATGAAGGACTAAAAGGTGGTCTTGACTTCTTGAAAGATGATGAGAATATTAACTCTCAACCTTTCATGCGTTGGAAAGAAAGATTTCTTTATTCAATGGAAGGTGTGAACCGCTCTATTGCAGCAACAGGCGAGATCAAAGGTCACTACATGAATGTGACTGCAGCAACTATGGAAGAGATGTATGAAAGAGCTGAATTTGCTAAGCAACTTGGTAGTATAATTATCATGATTGATTTAGTAATAGGTTATACAGCTATTCAAACCATGGCTATCTGGGCTCGCAAGAATGATATGATTCTACACTTACATCGTGCTGGTAATTCAACATATTCTCGCCAAAAAAATCATGGTATGAACTTCCGAGTAATATGTAAATGGATGCGTATGGCAGGTGTAGATCATATACATGCTGGTACTGTAGTAGGTAAACTAGAAGGTGATCCTTTAATGATTAAAGGCTTCTACAACACTTTACTTTTACCTCACTTAGATCTTAATCTACCTCAAGGTATTTTCTTTGAACAAGATTGGGCATCTTTACGTAAAGTAACTCCTGTTGCTTCTGGTGGTATACACTGTGGACAAATGCATCAACTATTAGATTATTTAGGTGAAGATGTTGTGCTTCAATTTGGTGGGGGTACTATTGGACATCCGGATGGTATTCAAGCAGGTGCAACAGCAAATCGCGTTGCTTTAGAAGCTATATTAATATGTCGCAATGAAGGACGTGATTATGTTGCAGAAGGACCACAAATTCTTCGCGATGCAGCTAAAACTTGTGGCCCTCTACAAACAGCTTTAGATCTATGGAAAGATATTACATT??????????????????????????????????????????????????????????
Hame    AATTAGGATGGAATTAGCTCAGCCTGGAAATCACTTGTTAGTAGGAAATCATCAAATTTACAATGTTTTAATAACTGCTCATGCATTTTTAATGATTTTTTTTATGGTTATGCCTGTTTTAATTGGGGGATTTGGGAATTGATTAGTACCTATAATGATAGGTAGTCCTGATATGGCATTTCCACGTTTAAATAATATTTCATTTTGGTTACTTCCTCCTTCTTTATGTTTGTTATTAACATCTGCCATTGTAGAAGTGGGAGTTGGTACTGGTTGAACTGTTTATCCTCCTTTGAGTTCAATACAAAGCCATTCTGGTAGTGCTGTCGATTTAGCTATTTTTAGTTTACACATTTCTGGTGCTTCATCAATTTTAGGTGCTGTTAACTTTATTTCGACAATTTTAAATATGCGTAATCCTGGGCAGACAATGTATAGAATGCCCTTATTTGTTTGATCAATTTTTGTAACAGCGTTCTTATTATTATTAGCGGTTCCTGTTTTAGCAGGTGCAATTACAATGTTGTTGACTGATAGAAATTTTAATACTTCGTTCTTTGATCCAGCAGGTGGAGGAGATCCTGTATTGTATCAGCATTTATTT??????????????????????????????????????????????????????????????????????????????????????????????????????????????????????????????????????????????????????????????????????????????????????????????????????????????????????????????????????????????????????????????????????????????????????????????????????????????????????????????????????????????????????????????????????????????????????????????????????????????????????????????????????????????????????????????????????????????????????????????????????????????????????????????????????????????????????????????????????????????????????????????????????????????????????????????????????????????????????????????????????????????????????????????????????????????????????????????????????????????????????????????????????????????????????????????????????????????????????????????????????????????????????????????????????????????????????????????????????????????????????????????????????????????????????????????????????????????????????????????????????????????????????????????????????????????????????????????????????????????????????????????????????????????????????????????????????????????????????????????????????????????????????????????????????????????????????????????????????????????????????????????????????????????????????????????????????????????????????????????????????????????????????????????????????????????????????????????????????????????????????????????????????????????????????????????????????????????????????????????????????????????????????????????????????????????????????????????????????????????????????????????????????????????????????????????????????????????????????????????????????????????????????????????????????????????????????????????????????????????????????????????????????????????????????????????????????????????????????????????????????????????????????????????????????????????????????????????????????????????????????????????????????????????????????????????????????????????????????????????????????????????????????????????????????????????????????????????????????????????????????????????????????????????????????????????????????????????????????????????????????????????????????????????????????????????????????????????????????????????????????????????????????????????????????????????????????????????????????????????????????????????????????????????????????????????????????????????????????????????????????????????????????????????????????????????????????????????????????????????????????????????????????????????????????????????????????????????????????????????????????????????????????????????????????????????????????????????????????????????????????????????????????GCGTCAGCCGCTGTTGCCGGTGAGTCATCAACAGCTACTTGGACTGTAGTATGGACTGATCTACTAACAGCATGTGATTTATATAGAGCTAAAGCTTATAAAGTAGATGCTGTACCTAATACTTCTGATCAGTACTTTGCTTATATCTCATACGATATAGATTTATTTGAAGAAGGTTCAATCGCGAACTTAACAGCTTCTATCATTGGTAACGTATTTGGATTTAAAGCTGTAAAAGCCCTACGTTTAGAAGATATGCGTATCCCAGTTGCTTATCTTAAAACTTTCCAAGGTCCTGCAACAGGTATCATTGTAGAACGTGAGCGTATGGATAAATTTGGACGTCCTTTCCTAGGTGCAACAGTAAAACCCAAATTAGGCTTATCAGGGAAAAACTACGGAAGAGTAGTATATGAAGGTTTGAAAGGCGGCCTTGACTTCTTAAAAGATGATGAGAATATTAACTCTCAACCTTTTATGCGTTGGAAAGAGAGATTTCTTTACTCTATGGAAGGTGTAAATCGTTCTATTGCATCATCAGGGGAAATAAAGGGTCACTATATGAATGTGACTGCAGCTACTATGGAAGATATGTATGAAAGAGCTGAATTTGCTAAACAACTAGGTACAATCATAGTAATGATTGACTTAGTAATAGGTTATACAGCTATTCAAACTATGGCTATATGGGCTCGCAAAAATGATATGATTTTACATTTACACCGTGCTGGTAATTCAACATACTCTCGCCAAAAGAGTCATGGTATGAACTTCCGTGTAATCTGCAAATGGATGCGTATGGCAGGTGTTGATCATATACATGCTGGTACCGTAGTAGGTAAATTAGAAGGTGATCCTCTAATGATTAGAGGTTTCTACAATACTTTATTATTACCTCATTTAGATGTTAATTTACCTCAAGGTATTTTCTTCGAACAAGATTGGGCTTCTTTACGTAAAGTAACTCCTGTTGCTTCTGGTGGTATACATTGTGGTCAAATGCATCAACTACTGGATTACTTGGGTAATGATGTTGTACTTCAATTTGGTGGTGGTACTATTGGCCATCCAGATGGCATCCAAGCAGGTGCAACAGCTAATCGCGTTGCCCTAGAAGCTATGGTAATAGCTCGTAATGAAGGGCGTGACTATGTAGCAGAAGGACCACAAATTCTTCGTGATGCAGCTAAAACTTGCGGTCCTCTACAAACAGCTCTAGATCTATGGAAAGATATCACATTTAACTATACTTCTACAGATACAGCTGACTTCGTAGAAACTCCAACAGCAAACGTATAA
Luxu    AATTAGAATGGAATTGGCGCAGCCTGGAAATCACTTGTTATTAGGAAATCATCAAGTTTATAACGTTTTAATAACAGCGCATGCATTTTTAATGATATTTTTTATGGTTATGCCTGTATTAATAGGAGGTTTTGGAAACTGATTAGTACCTATAATGATAGGTAGCCCTGATATGGCATTTCCCCGTTTAAACAATATTTCATTTTGATTATTACCGCCATCATTGTGTTTGTTATTAACTTCTGCACTTGTTGAAGTAGGAGTTGGTACAGGTTGAACCGTTTATCCCCCATTAAGCTCTATCCAAAGCCATTCAGGAGCTGCTGTAGATCTTGCTATTTTTAGTTTACACATTTCAGGAGCGTCATCAATCTTAGGAGCAGTTAACTTTATTTCAACAATTTTGAATATGCGTAATCCAGGACAAACAATGTATAGAATGCCATTATTTGTCTGATCAATTTTTGTAACAGCATTTTTATTATTATTAGCAGTTCCAGTTTTAGCAGGAGCAATTACCATGTTATTAACAGATAGAAACTTTAACACATCGTTTTTTGATCCAGCAGGAGGTGGAGATCCAGTACTTTATCAACATTTATTTATTTTAACTGGAATTTTTTTAGCTATGCATTACACACCTCATGTTGATTTAGCTTTTGCTAGTGTTGAACATATAATGCGTGATGTTAACTATGGATGGTTGCTACGATATATTCATGCTAACGGCGCATCCATGTTTTTTATTGTAGTTTATATTCATATGTTTAGAGGGTTATATTTTGGATCATATACAAAACCACGTCATTTAGTGTGAGTTGTTGGTGTAATTATCTTCTTTTTAATGATGGGTACGGCTTTTATTGGGTATGTTTTACCTTGAGGTCAAATGAGTTTATGAGGTGCCACAGTAATAACTAATTTGGTATCTGCTATTCCCGTAATAGGAAATTCAATTGTAACTTGACTTTGAGGTGGTTTTTCTGTAGATAATGCAACTCTAAATAGATTCTTTAGTCTTCATTACTTATTACCATTTGTTATTGCGGCAATTTCATTGATACATTTAGCAATTTTACACCAGGATGGATCAGGTAACCCATTAGGAGTTGATTCTAATGTTGATAAAATAAGTATGTTTCCATATTTTATTATTAAAGATTTATTAGGGCTAATTACTTTTTTAGTATTTTTCTCTACTTTTGTATATTTTTCTCCCAATATTTTAGGGCATGCAGATAATTACATTGAAGCAAATCCTATGGTTACCCCAGCACATATTGTTCCTGAATGATACTTTTTACCTTTTTATGCAATTTTAAGAAGTATTCCTCATAAATTAGGTGGAGTTATCGCAATGATTTCTGCGATTGCTGTTTTAGCGTTGTTACCTTGAATTCATAGTACAGAAATTAGAAGCTCTCGATTTAGACAATCTTCAGTGCACATTTCGGACAACTAGCAATTATATTTCTATGGCTTAGTGGAATGTACTTCCATGGTGCAAGATTTTCTAATTACATAGCATGGCTAAGTAACCCAACCAATATCAAACCTAGCGCACAAATAGTATGGCCAATAGTAGGCCAAGAAATACTAAACGGTGACGTGGGTGGAGGATTTCAAGGTGTACAAATAACATCAGGCTTTTTCCAATTATGGCGAGCTTCTGGCATAACTACAGAGCTTGAATTATACGCTACTGCTATAGGTGGTTTGTTTATGGCTGCTTTAATGGTTTTCGCTGGATGGTTTCATTACCATAAAGCAGCACCTAAATTAGAATGGTTCCAAAATGTTGAATCTATGATGAACCACCATTTATCTGGCTTATTAGGTCTAGGGTGCCTTAGCTGGGCTGGACATCAAATACATATTGCTCTACCTATAAATAAGTTACTCGATGCCGGTATATCTCCTCAAGAAATACCTTTACCACATGAATTTCTAGTGAATCGGGATCTTATATGTGAATTATACCCAGGCTTTAGCAAAGGCATACTTCCTTTTTTCACTTTAAACTGGAGTGAATACTCTGATTTTTTAACATTCAAAGGTGGCCTTAATCCAGTAACTGGTGGCTTATGGTTAAGCGATACCGCACACCATCATCTAGCATTAGCTGTTTTATTCCTAGTAGCTGGACATATGTATCGGACCAACTGGGGTATAGGACATAGCATGAAAGAAATACTAGAAGCTCATAAAGGACCTTTTACAGGAGAAGGGCATAAAGGAATATATGAAATACTAACATCTTCTTGGCATGCACAATTAGCTATTAATTTAGCTATGATGGGATCATTAAGTATTATTGTTGCACATCATATGTACTCTATGCCTCCAGTCTATATATTGGTTGGTTTGGTGTACTAATGATCCCAACACTATTAACAGCTACATCTGTATTCATCATTGCATTCGTTGCTGCACCTCCAGTTGATATTGATGGAATCCGTGAACCAGTTGCAGGTTCTCTTTTATATGGAAATAACATTATTTCTGGTGCTATAATTCCTAGCTCTGCAGCTATTGGAATCCATTTTTATCCTATTTGGGAAGCTGCATCTTTAGACGAATGGCTATATAACGGTGGCCCTTACCAATTAATTGTTCTACACTTTTTATTAGGTGTATGTTGTTATATTGGACGTGAATGGGAGCTAAGCTATCGTTTAGGTATGCGTCCTTGGATTTCAGTTGCTTTTACAGCACCTGTTGCAGCAGCAGCGGCAGTATTCCTTGTTTATCCAATAGGCCAAGGAAGCTTCTCTGATGGTATGCCTTTAGGTATTTCAGGTACATTCAACTTTATGCTTGTATTCCAAGCTGAGCATAATATCTTAATGCACCCATTCCACCAATTAGGTGTAGCTGGTGTGTTTGGTGGTTCTTTATTCAGTGCTATGCACGGATCTCTAGTAACTTCTAGTTTAATACGTGAAACAACTGAAAGTGAATCAGCAAACAATGGTTATAAGTTTGGTCAAGAAGAAGAAACTTACAATATTGTAGCTGCTCATGGCTATTTTGGTCGTTTGATTTTTCAATATGCTAGCTTCAACAACTCTCGTTCACTACACTTTTTCTTAGGTATGTGGCCTGTAGTAGGTATCTGGTTTACAGCTATGTCTGTTAGCACAATGGCATTCAACTTAAATGGATTTAATTTCAATCAATCAGTAGGCATCAGCTGCTGTTGCAGGTGAATCATCAACAGCTACTTGGACTGTAGTTTGGACTGATTTACTAACAGCTTGTGACTTATACAGAGCTAAAGCTTATAAAGTAGATGCTGTACCCAATACTTCTGATCAATATTTTGCATATATTTCATATGATATAGATTTATTCGAAGAAGGTTCAATTGCTAATTTAACAGCTTCTATAATCGGTAACGTATTTGGATTCAAAGCTGTAAAAGCACTACGTCTAGAAGATATGCGTATACCTGTTGCCTACCTTAAAACTTTCCAAGGTCCTGCTACAGGTATTGTTGTAGAACGTGAACGTATGGATAAGTTTGGACGCCCATTCTTAGGTGCTACAGTAAAACCAAAGTTAGGCCTATCAGGAAAAAACTATGGAAGAGTAGTGTATGAAGGACTGAGAGGCGGTCTTGACTTCTTGAAAGATGATGAGAATATTAACTCTCAACCTTTTATGCGCTGGAAAGAAAGATTTCTGTACTCAATGGAGGGTGTGAACCGTTCTATTGCATCAACAGGTGAAATTAAGGGTCACTACATGAATGTGACAGCAGCAACTATGGAAGACATGTATGAGAGAGCTGAATTTGCTAAACAACTTGGTAGTGTAATTATCATGATTGATTTAGTAATAGGTTATACAGCTATCCAAACCATGGCTATTTGGGCTCGCAAGAATGATATGATTTTACACTTACACCGTGCTGGTAACTCAACATACTCTCGCCAAAAAAACCATGGTATGAACTTCCGAGTAATCTGCAAGTGGATGCGTATGGCAGGTGTAGATCATATACATGCTGGTACTGTAGTAGGTAAACTAGAAGGTGACCCTTTAATGATTAAAGGTTTCTATAATACTTTACTTTTACCTCACTTAGACCTTAATCTACCTCAAGGTATTTTCTTTGAACAAGATTGGGCATCTTTACGTAAAGTAACTCCTGTTGCTTCTGGTGGTATACATTGTGGACAAATGCACCAATTACTAGATTATTTAGGTGAAGATGTTGTACTTCAGTTTGGTGGAGGTACTATTGGACACCCGGATGGTATTCAAGCAGGTGCAACAGCAAATCGTGTTGCTCTAGAGGCTATAGTAATAGCTCGCAATGAAGGACGTGATTATGTTGCAGAAGGACCACAAATTCTTCGCGATGCAGCAAAAACTTGTGGCCCTCTACAAACAGCTTTAGATCTATGGAAAGATATTACATTCAACTATACTTCTACAGACACAGCTGACTTCGTAGAAACTCCAACAGCAAACGTATAA
Mari    AATTAGAATGGAATTAGCTCAACCTGGAAATCATTTATTATTAGGTAATCATCAAGTTTACAATGTTTTAATTACTGCACACGCATTTTTAATGATATTTTTCATGGTAATGCCTGTACTAATAGGAGGTTTTGGGAACTGGTTAGTCCCTATTATGATTGGTAGTCCTGATATGGCGTTTCCTCGTCTAAATAATATTTCGTTTTGATTATTACCGCCATCACTATGTTTATTATTGACATCTGCGCTAGTCGAAGTAGGGGTAGGTACAGGTTGAACTGTTTATCCTCCTTTGAGTTCAATTCAGAGTCACTCAGGAGGCGCTGTTGATTTAGCTATCTTTAGCTTGCATATTTCTGGAGCTTCATCTATTTTAGGCGCTGTTAATTTTATTTCCACTATTTTAAATATGCGTAATCCTGGGCAAACAATGTATAGAATGCCATTATTTGTTTGATCAATTTTTGTGACAGCTTTTCTATTATTATTGGCAGTACCTGTTTTAGCTGGTGCGATTACTATGTTGCTAACGGATAGGAATTTTAATACATCTTTCTTTGATCCAGCGGGTGGAGGAGATCCAGTACTTTACCAACATTTATTTATCATTACGGGGATTTTCTTAGCTATGCACTACACACCTCATGTAGATTTAGCTTTTGCTAGCGTTGAACATATAATGCGCGATGTTAATTATGGGTGACTACTACGGTATATCCATGCTAATGGGGCATCAATGTTTTTTATCGTAGTTTACATACATATATTTAGGGGCTTATATTTCGGCTCTTACACGAAGCCGCGGCATTTAGTTTGAGTTGTAGGTGTAATAATATTTTTTTTAATGATGGGTACAGCCTTCATTGGTTACGTTTTACCTTGAGGTCAGATGAGTTTATGAGGAGCTACAGTTATAACTAATTTAGTGTCTGCTATCCCATTTGTGGGTGATTCAATTGTAACATGACTTTGAGGAGGCTTTTCAGTTGATAATGCAACACTAAATAGATTTTTCAGCCTTCATTATTTATTACCTTTCATTATTGCCGCGGCTTCCTTAATACATTTAGCAGTTTTACATCAAGATGGATCAGGAAATCCTTTAGGTATCGATTCCAACGTTGATAAAATAAGTATGTTCCCTTATTTTATAATTAAAGATTTATTAGGATTAATAATTTTTTTAATAATTTTTTCTGCTTTTGTATACTTTTCTCCTAATATATTAGGACATGCAGATAACTATATCGAAGCAAATCCTATGGTTACTCCTGCTCATATTGTTCCGGAATGATATTTCTTACCTTTCTATGCCATTTTAAGAAGTATACCACATAAATTGGGAGGAGTTATAGCAATGATTTCTGCTATTGCTATATTAGCTTTGTTACCTTGAATTCATAGTACTGAGATTCGAAGTTCCCGATTTAGACAATCTTCAGCGCGCATTTTGGACAACTTGCAATTATATTTCTATGGCTTAGCGGCATGTACTTTCACGGTGCAAGATTTTCTAACTACACAGCATGGTTAAGTAATCCAACCAGCATCAAACCTAGTGCACAAATTGTATGGCCAATAGTAGGACAAGAAATACTAAATGGTGACGTAGGTGGAGGATTTCAGGGTGTACAAATAACTTCAGGATTTTTCCAGCTGTGGCGGGCATCTGGTATAACCACAGAATTTGAATTATATGCTACAGCTATAGGTGGACTATTCATGGCTGCTCTAATGGTTTTTGCTGGATGGTTTCACTATCATAAAGCAGCACCCAAATTAGAATGGTTTCAGAATGTTGAATCCATGATGAATCACCATTTATCTGGTTTATTAGGCCTAGGATGTCTTAGTTGGGCTGGACACCAAATACATATTGCTTTACCTATAAATAAACTACTAGATGCAGGTGTATCTCCTCAAGAAATTCCTCTACCGCATGAATTTCTAGTTAATCGAGATCTTATATGTGAACTTTATCCAAGTTTTAGTAAAGGCATACTTCCTTTTTTTACTTTAAATTGGAGCGAATATTCTGATTTTTTAACTTTCAAAGGGGGTCTTAATCCAGTAACTGGTGGTCTATGGTTAAGCGATACTGCACACCATCATCTAGCACTAGCTGTTTTATTTCTAGTAGCCGGTCACATGTATCGAACTAACTGGGGTATAGGACACAGCATGAAGGAAATACTAGAAGCTCATAAAGGCCCATTTACAGGAGAAGGCCATAAAGGGATATATGAAATACTAACATCTTCATGGCACGCACAACTAGCTATTAACCTAGCTATGATGGGATCTTTAAGTATTATAGTTGCTCACCACATGTATGCAATGCCTCCAGACTATATATTGGTTGGTTTGGTGTACTAATGATCCCAACACTATTAACAGCTACATCTGTATTCATCATTGCATTCGTTGCTGCACCTCCAGTTGATATTGATGGAATTCGTGAACCAGTTGCAGGTTCTCTTTTGTATGGTAACAACATCATCTCTGGTGCTATAATTCCTAGCTCTGCAGCTATTGGAATTCATTTTTATCCTATTTGGGAAGCTGCATCTTTAGACGAATGGCTATATAACGGTGGCCCTTACCAATTAATCGTACTACATTTTTTATTAGGTGTATGCTGCTATATTGGACGTGAATGGGAATTAAGCTACCGTTTAGGTATGCGTCCTTGGATCTCAGTTGCTTTTACAGCACCTGTTGCAGCAGCAGCAGCAGTATTCCTTGTATATCCAATTGGTCAAGGAAGCTTCTCTGATGGTATGCCTCTAGGTATCTCAGGTACATTCAATTTTATGCTTGTTTTCCAAGCTGAGCATAATATCTTAATGCACCCTTTCCACCAGTTAGGTGTAGCAGGCGTGTTTGGTGGTTCTTTATTCAGTGCTATGCACGGTTCTCTAGTAACTTCTAGTTTAATTCGTGAAACTACTGAAAATGAATCAGCTAACAATGGCTATAAATTTGGTCAAGAAGAAGAAACTTACAATATTGTAGCTGCTCATGGTTATTTTGGTCGTTTAATTTTCCAATATGCAAGCTTCAATAACTCTCGCTCACTACATTTTTTCTTAGGTATGTGGCCTGTAGTAGGTATCTGGTTCACAGCTATGTCTGTTAGCACAATGGCATTTAACCTGAATGGATTTAACTTTAACCAATCTGTAGGCATCAGCTGCTGTTGCAGGTGAATCGTCAACAGCTACTTGGACTGTAGTTTGGACAGATTTGCTAACAGCTTGTGATTTATATAGAGCTAAAGCTTATAAAGTAGATGCTGTACCAAATACTTCTGATCAATATTTTGCATATATAGCATATGACATAGACTTATTTGAAGAAGGTTCAATTGCGAATTTAACAGCTTCTATTATTGGTAACGTATTTGGATTTAAAGCTGTAAAAGCTTTGCGTCTAGAAGATATGCGTATTCCTGTTGCATATCTTAAAACTTTCCAGGGTCCTGCTACAGGTATTGTTGTAGAGCGTGAGCGTATGGATAAATTTGGACGACCTTTCCTAGGAGCAACAGTAAAGCCAAAACTTGGTTTATCAGGAAAGAATTACGGAAGAGTAGTATATGAAGGATTGAGAGGCGGTCTTGACTTCTTGAAAGATGATGAGAATATTAACTCTCAACCTTTTATGCGCTGGAAAGAAAGATTTCTTTATTCTATGGAAGGTGTAAACCGTTCTATAGCATCAACAGGTGAAATTAAAGGTCACTACATGAATGTGACTGCAGCAACTATGGAAGACATGTATGAAAGAGCTGAATTTGCTAAGCAACTTGGTACAGTAATTATCATGATTGACTTAGTAATAGGTTATACAGCTATTCAAACTATGGCGATATGGGCTCGTAAAAATGATATGATTTTACACCTACACCGTGCTGGAAACTCAACATACTCTCGCCAGAAAAGTCATGGCATGAACTTCCGTGTAATTTGCAAATGGATGCGTATGGCGGGTGTTGACCATATACATGCTGGTACAGTAGTAGGTAAACTAGAAGGGGATCCTTTAATGATCAGAGGCTTCTATAACACTTTACTTTTACCTTATTTAGATGTTAATCTACCTCAAGGGATTTTCTTTGAACAGGATTGGGCATCTCTGCGTAAAGTAACTCCTGTTGCTTCTGGTGGTATACATTGTGGTCAAATGCACCAATTACTAGACTACTTAGGTGAAGATGTTGTACTTCAGTTTGGTGGAGGTACTATTGGACATCCGGATGGTATTCAAGCAGGTGCAACAGCTAACCGCGTTGCTCTAGAAGCTATGGTAATAGCTCGTAATGAAGGACGTGATTACGTTGCAGAAGGACCACAAATTCTTCGTGATGCAGCTAAAACTTGCGGTCCTCTACAAACAGCTTTAGATTTATGGAAGGATATTACATTCAACTATACTTCTACAGATACAGCTGACTTTGTAGAAACTCCAACAGCAAACGTATAA
Medi    AATTCGAATGGAATTAGCTCAACCTGGAAATCATTTATTAATGGGAAATCATCAAGTTTATAATGTTTTAATTACCGCGCATGCGTTTTTAATGATATTTTTTATGGTTATGCCCATACTAATAGGAGGGTTTGGTAACTGATTAGTACCTATAATGATTGGGAGTCCAGATATGGCATTTCCAAGATTAAATAATATATCATTTTGATTATTACCCCCATCATTATGTTTATTATTAACGTCTGCTCTTGTGGAAGTTGGTGTTGGTACAGGTTGGACTGTTTATCCACCGTTAAGTGCAATACAAAGCCATTCTGGAGGTGCTGTCGATTTAGCAATTTTTAGTTTACATATTTCTGGAGCTTCATCTATTTTAGGTGCAGTTAATTTTATTTCAACAATTTTAAATATGCGTAATCCTGGTCAAACAATGTATAGAATGCCTTTATTTGTTTGATCAATTTTCGTAACAGCATTTTTATTATTATTAGCAGTTCCAGTTTTAGCAGGAGCAATTACAATGTTATTGACTGATAGAAACTTTAATACTTCATTTTTTGATCCAGCAGGCGGAGGAGATCCGATTCTTTATCAACATTTATTTATTTTAACTGGGATTTTTTTAGCAATGCATTACACTCCACATGTTGATTTAGCTTTTGCTAGTGTTGAGCATATAATGCGTGATGTTAATTATGGATGATTATTACGATATAGTCATGCAAATGGAGCGTCTATGTTTTTCATTGTAGTTTATATTCATATATTTAGAGGTTTATATTTCGGTTCGTATTCAAAACCACGTCACTTAGTATGAGTTATAGGTGTAATTATTTTCTTTTTGATGATGGGTACTGCTTTTATAGGTTATGTTTTACCATGAGGTCAGATGAGCTTATGAGGTGCTACGGTAATAACTAACTTAGTGTCCGCTATTCCTATTGTAGGAGATTCAATTGTAACTTGACTTTGGGGAGGTTTTTCAGTAGATAACGCTACATTGAACCGATTTTTTAGCTTGCACTATTTATTACCTTTTGTTATAGCTGCAGCTTCTTTAATACATTTAGCTGTTTTACATCAAGATGGATCAGGTAATCCTTTAGGAATTGATTCAAGTGTCGATAAAATTAGTATGTTTCCGTATTTTATTATTAAAGATTTGTTAGGTTTAATAATATTTTTAATATTTTTTTCTATATTTGTCTATTTCTCACCTAATATTTTAGGTCATGCAGATAATTATATAGAAGCAAATCCTATGGTTACCCCTGCGCATATAGTCCCTGAATGATATTTTTTACCATTTTATGCTATTTTAAGGAGTATACCTCATAAATTAGGAGGCGTACTTGCAATGATTTCAGCTATTGCTGTTTTAGCTTTATTACCTTGAATTCATAGTACTGAAATTCGAAGCTCAAGATTTAGACAATCTTCAGTGCACATTTTGGACAACTAGCCATTATCTTCTTATGGCTCAGTGGAATGTATTTTCATGGCGCAAGATTTTCCAATTATACAGCATGGTTAAGCAATCCAACTAGTATTAAGCCTAGCGCACAAGTCGTATGGCCAATAGTAGGACAAGAGATATTAAACGGAGATGTTGGAGGCGGCTTTCAGGGAGTACAGATAACATCAGGCTTCTTCCAACTGTGGCGAGCTTCTGGGATTACTACAGAATCTGAATTATACGCTACTGCCATAGGCGGACTATTCATGGCTGCCTTAATGGTTTTTGCTGGATGGTTCCACTACCATAAAGCAGCACCAAAATTAGAATGGTTTCAAAATGTAGAATCTATGATGAACCATCACCTATCAGGTCTTTTAGGATTAGGATGCCTTAGCTGGGCTGGACATCAGATACATATTGCTCTACCTATAAACAAATTATTGGATGCAGGTGTATCTCCTCAGGAAATACCTCTACCACATGAATTCTTAGTTAACAGAAATCTTATATGCGAGCTGTATCCAAGCTTCAGTAAAGGCATAGTGCCTTTCTTTACATTAAACTGGAGTGAATATTCTGATTTTTTAACATTCAAAGGTGGATTGAACCCTGTTACAGGTGGTCTATGGTTAAGTGACACCGCACATCACCATTTAGCATTATCTGTCCTATTTTTAGTAGCTGGACATATGTATCGTACTAACTGGGGCATAGGTCACAGCATGAGAGAAATTTTAGAAGCTCATAAAGGACCATTTACAGGAGAAGGACATAAAGGAATCTATGAAATATTAACTTCTTCTTGGCATGCACAACTAGCTATTAACCTAGCTATGATGGGATCTTTAAGTATTATTGTTGCACACCATATGTACTCTATGCCTCCAGCTTATATATAGGTTGGTTTGGTGTACTAATGATCCCAACGCTATTAACAGCTACATCTGTATTCATCATTGCATTCGTTGCTGCACCTCCAGTTGATATTGATGGAATTCGTGAGCCGGTTGCAGGTTCTCTTTTATATGGTAATAACATCATTTCAGGTGCTATAATTCCTAGCTCTGCGGCTATTGGAATTCATTTCTACCCAATTTGGGAAGCTGCATCTTTAGACGAATGGCTATATAACGGTGGCCCTTACCAACTAATTGTTCTACACTTTCTTCTAGGTGTATGTTGCTACATTGGACGTGAATGGGAGCTAAGCTATCGTTTAGGTATGCGTCCTTGGATTTCAGTTGCTTTTACAGCACCTGTTGCAGCAGCAGCAGCAGTATTCCTTGTTTATCCAATTGGTCAAGGAAGCTTCTCTGATGGTATGCCTTTAGGTATTTCAGGTACGTTCAACTTTATGCTTGTGTTCCAAGCTGAGCATAACATTCTAATGCACCCTTTTCACCAATTAGGTGTGGCTGGTGTATTTGGTGGTTCTTTATTCAGTGCTATGCACGGTTCTCTGGTAACTTCTAGTTTAATACGTGAAACAACTGAAAACGAATCAGCTAACAATGGTTATAAATTCGGACAAGAAGAAGAAACTTATAACATTGTAGCTGCTCATGGCTATTTTGGTCGTTTAATCTTCCAATATGCAAGCTTTAACAACTCTCGCTCACTACACTTTTTCTTGGGTATGTGGCCTGTAGTAGGTATCTGGTTTACAGCTATGTCTGTTAGCACAATGGCATTCAACTTAAATGGATTCAACTTTAATCAATCAGTAGGCTTCAGCAGCCGTTGCAGGGGAATCATCAACAGCTACTTGGACTGTAGTTTGGACTGACCTATTGACAGCTTGTGATCTATACAGAGCTAAAGCTTATAAAGTAGATGCTGTACCAAATACTTCTGATCAATACTTTGCATATATTGCTTATGATATAGATTTATTTGAAGAAGGCTCAATAGCAAACTTAACAGCTTCAATTATTGGTAATGTGTTTGGATTTAAAGCTGTAAAGGCACTACGTCTAGAAGATATGCGTATCCCTGTTGCTTACCTTAAGACTTTCCAAGGTCCTGCAACAGGTATCGTTGTAGAACGTGAGCGTATGGATAAATTTGGACGCCCATTCTTAGGTGCAACAGTAAAACCAAAACTAGGATTATCTGGTAAAAATTACGGAAGAGTAGTTTATGAAGGTCTAAGGGGTGGTCTTGATTTCTTAAAAGATGATGAGAATATTAATTCCCAACCTTTTATGCGCTGGAAAGAAAGATTCCTTTATTCTATGGAAGGTGTAAATAGATCTATTGCATCAACAGGCGAAATTAAAGGTCACTATATGAACGTGACTGCAGCAACTATGGAAGACATGTATGAAAGAGCTGAATTTGCTAAACAGCTTGGCACAGTAATTGTCATGATTGACCTAGTAATAGGGTATACAGCTATTCAAACTATGGCTGTATGGGCACGTAAAAACGATATGATCTTACACTTACACCGTGCTGGTAACTCAACATATTCTCGTCAGAAAAGCCATGGCATGAACTTCCGTGTAATTTGCAAGTGGATGCGTATGGCGGGTGTAGACCACATACATGCTGGTACTGTAGTAGGTAAATTAGAAGGTGATCCTTTAATGATTAGAGGTTTTTACAATACACTACTTTTACCTCATTTAGATGTTAATCTACCTCAAGGTATTTTCTTTGAACAAGATTGGGCATCTTTACGTAAAGTAACTCCTGTTGCTTCTGGTGGTATACACTGTGGTCAAATGCATCAGTTACTAGATTACTTAGGTGAAGACGTTGTACTTCAGTTTGGTGGAGGTACTATTGGACACCCAGATGGTATTCAAGCAGGTGCAACAGCTAACCGTGTTGCTTTAGAAGCTGTGGTAATCGCTCGAAACGAGGGTCGTGATTACGTTGCAGAAGGACCACAAATTCTTCGTGATGCAGCAAAAACTTGTGGACCTCTACAAACAGCTCTAGATCTATGGAAAGATATTACATTTAACTATACTTCTACAGATACAGCTGACTTTGTAGAAACTCCAACAGCAAATGTATAG
Mega    AATCAGAATGGAATTAGCTCAGCCTGGAAATCATTTACTGCTAGGAAATCATCAAGTTTATAATGTTTTAATTACTGCACACGCTTTTTTAATGATATTCTTTATGGTTATGCCTGTATTAATAGGAGGGTTTGGTAATTGATTAGTACCCATAATGATTGGTAGCCCTGATATGGCATTTCCGCGTTTAAATAACATCTCGTTTTGATTATTACCTCCGTCATTATGTTTATTATTAACTTCTGCTCTTGTAGAAGTTGGTGTTGGTACCGGCTGGACTGTTTATCCACCATTGAGTTCAATACAAAGTCATTCCGGAGGAGCTGTTGATTTAGCAATTTTTAGTCTTCATATTTCTGGAGCTTCATCTATTTTAGGTGCAGTTAATTTTATTTCAACAATTTTAAATATGCGCAATCCAGGTCAAACGATGTATAGAATGCCGCTGTTTGTTTGATCAATTTTTGTCACTGCATTTTTATTATTATTAGCTGTTCCAGTTTTAGCTGGTGCAATAACAATGTTATTAACCGATAGAAATTTTAATACTTCATTCTTTGATCCAGCAGGTGGAGGAGATCCAATTCTTTATCAACATTTATTT??????????????????????????????????????????????????????????????????????????????????????????????????????????????????????????????????????????????????????????????????????????????????????????????????????????????????????????????????????????????????????????????????????????????????????????????????????????????????????????????????????????????????????????????????????????????????????????????????????????????????????????????????????????????????????????????????????????????????????????????????????????????????????????????????????????????????????????????????????????????????????????????????????????????????????????????????????????????????????????????????????????????????????????????????????????????????????????????????????????????????????????????????????????????????????????????????????????????????????????????????????????????????????????????????????????????????????????????????????????????????????????????????????????????????????????????????????????????????????????????????????????????????????????????????????????????????????????????????????????????????????????????????????????????????????????????????????????????????????????????????????????????????????????????????????????????????????????????????????????????????????????????????????????????????????????????????????????????????????????????????????????????????????????????????????????????????????????????????????????????????????????????????????????????????????????????????????????????????????????????????????????????????????????????????????????????????????????????????????????????????????????????????????????????????????????????????????????????????????????????????????????????????????????????????????????????????????????????????????????????????????????????????????????????????????????????????????????????????????????????????????????????????????????????????????????????????????????????????????????????????????????????????????????????????????????????????????????????????????????????????????????????????????????????????????????????????????????????????????????????????????????????????????????????????????????????????????????????????????????????????????????????????????????????????????????????????????????????????????????????????????????????????????????????????????????????????????????????????????????????????????????????????????????????????????????????????????????????????????????????????????????????????????????????????????????????????????????????????????????????????????????????????????????????????????????????????????????????????????????????????????????????????????????????????????????????????????????????????????????????????????????????????????GCTTCAGCAGCTGTTGCAGGAGAATCATCAACTGCTACTTGGACTGTAGTTTGGACTGATCTCCTAACAGCTTGTGATTTATACAGAGCTAAAGCTTATAAAGTAGATGCTGTACCAAATACTACTGATCAATATTTCGCATTTATTGCTTATGACATAGACTTATTTGAAGAAGGATCAATAGCAAATTTAACAGCCTCAATTATTGGTAATGTATTCGGCTTTAAAGCTGTAAAAGCACTACGATTAGAAGATATGCGTATTCCTGTTGCTTACCTTAAAACTTTCCAGGGTCCTGCCACAGGTATAGTTGTAGAACGTGAACGTATGGATAAATTTGGGCGTCCATTCTTAGGTGCAACAGTAAAACCAAAACTTGGCTTATCTGGTAAAAACTATGGAAGAGTAGTTTATGAAGGTTTAAAGGGTGGTCTTGACTTTTTAAAAGATGATGAGAATATTAATTCTCAACCTTTTATGCGTTGGAAAGAAAGATTCCTGTATTCAATGGAAGGCGTCAATAGATCTATTGCATCAACAGGCGAAATTAAAGGCCACTACATGAATGTAACTGCAGCGACCATTGAAGATATGTATGAAAGAGCTGAATTTGCTAAACAGCTTGGTACAATAATTATCATGATTGACTTAGTAATAGGCTATACAGCGATTCAAACTATGGCTATATGGGCACGTAAAAATGATATGATTTTGCACTTACATCGTGCTGGTAACTCAACATATTCACGTCAAAAAAGTCATGGTATGAATTTCCGTGTAATATGCAAATGGATGCGTATGGCAGGCGTAGATCATATACATGCTGGTACTGTAGTAGGTAAATTAGAGGGTGACCCTTTAATGATTAGAGGTTTCTACAATACATTACTTCTACCACATTTAGATGTTAACCTACCTCAAGGTATTTTCTTTGAGCAAGATTGGGCATCTTTACGTAAAGTAACTCCTGTTGCATCTGGTGGTATACACTGTGGCCAAATGCATCAATTATTAGATTATCTAGGTGAAGACGTTGTACTCCAATTTGGGGGAGGTACTATCGGACACCCAGATGGTATTCAGGCAGGTGCAACAGCTAACCGGGTTGCCTTAGAAGCTATGGTAATTGCTCGAAACGAGGGTCGTGATTATGTTGCAGAAGGACCACAAATTCTTCGTGATGCAGCAAAAACTTGTGGACCTCTACAAACAGCTTTAGATTTATGGAAAGATATAACATTTAACTATATTTTTACAGACACAGCTGACTTTGTTGTTACAACAACAACA?????????
Mega2   AATCAGAATGGAATTAGCTCAGCCTGGAAATCACTTACTGCTAGGAAATCATCAAGCTTATAATGTTTTAATTACTGCACATGCTTTTTTAATGATATTCTTTATGGTTATGCCTGTATTAATAGGAGGGTTTGGTAATTGATTAGTACCCATAATGATTGGTAGCCCTGATATGGCATTTCCGCGTTTAAATAATATCTCGTTTTGATTATTACCTCCGTCATTATGTTTATTATTAACTTCTGCTCTTGTAGAAGTTGGTGTTGGTACCGGTTGAACTGTTTATCCACCATTGAGTTCAATACAAAGTCATTCCGGAGGAGCTGTTGATTTAGCAATTTTTAGTCTTCATATTTCTGGAGCTTCGTCTATTCTAGGCGCAGTTAATTTTATTTCGACAATTTTAAATATGCGCAATCCAGGTCAAACGATGTATAGAATACCGCTGTTTGTTTGATCAATTTTTGTCACTGCATTTTTATTATTATTAGCTGTTCCAGTTTTAGCTGGTGCAATAACAATGTTACTAACCGATAGAAATTTTAATACTTCATTCTTCGATCCAGCAGGTGGAGGAGATCCAATTCTTTACCAACATTTATTTATTTTAACTGGGATTTTCTTAGCAATGCATTATACTCCTCATGTTGATTTAGCTTTTGCTAGTGTTGAACATATAATGCGTGATGTTAATTATGGGTGACTATTACGATATAGTCACGCAAATGGAGCATCTATGTTTTTTATTGTAGTTTATATTCATATATTTAGAGGTTTATATTTTGGTTCTTATACAAAACCGCGTCATTTAGTATGAGTTATTGGTGTAATTATTTTCTTTTTAATGATGGGTACTGCTTTTATTGGATATGTTTTACCTTGAGGTCAAATGAGTTTATGAGGAGCCACAGTAATAACTAATTTAGTTTCAGCAATTCCTATTATAGGTRATTCTATTGTAACATGATTATGAGGAGGTTTCTCAGTAGACAATGCAACATTAAATAGATTTTTTAGTTTACATTATTTATTACCTTTTGTTATAGCTGCAGCTTCTTTAGTTCATTTAGCGGTCCTACATCAAGATGGATCAGGTAATCCTTTAGGAATTGATTCAAGCGTTGATAAAATTGGCATGTTCCCTTATTTCATTATTAAAGATTTATTAGGTTTGGTATTATTTTTAGTATTTTTTTCTATCTTTGTTTATTTTTCACCAAATATTTTAGGGCATGCAGATAATTACATAGAAGCAAATCCTATGGTTACCCCTGCTCATATTGTTCCTGAGTGATACTTCTTACCTTTTTATGCAATTCTAAGAAGTATTCCACATAAATTAGGTGGTGTAATTGCAATGGTTTCAGCAATAGGTATTTTAGCTTTATTACCTTGAATTCATAGTACAGAAATTCGAAGTTCTAGATTTAGAC?????????????????????????????????????????????????????????????????????????????????????????????????????????????????????????????????????????????????????????????????????????????????????????????????????????????????????????????????????????????????????????????????????????????????????????????????????????????????????????????????????????????????????????????????????????????????????????????????????????????????????????????????????????????????????????????????????????????????????????????????????????????????????????????????????????????????????????????????????????????????????????????????????????????????????????????????????????????????????????????????????????????????????????????????????????????????????????????????????????????????????????????????????????????????????????????????????????????????????????????????????????????????????????????????????????????????????????????????????????????????????????????????????????????????????????????????????????????????????????????????????????????????????????????????????????????????????????????????????????????????????????????????????????????????????????????????????????????????????????????????????????????????????????????????????????????????????????????????????????????????????????????????????????????????????????????????????????????????????????????????????????????????????????????????????????????????????????????????????????????????????????????????????????????????????????????????????????????????????????????????????????????????????????????????????????????????????????????????????????????????????????????????????????????????????????????????????????????????????????????????????????????????????????????????????????????????????????????????????????????????????????????????????????????????????????????????????????????????????????GCTTCAGCAGCTGTTGCAGGAGAATCATCAACTGCTACTTGGACTGTAGTTTGGACTGATCTCCTAACAGCTTGTGATTTATACAGAGCTAAAGCTTATAAAGTAGATGCTGTACCAAATACTACTGATCAATATTTCGCATTTATTGCTTATGACATAGACTTATTTGAAGAAGGATCAATAGCAAATTTAACAGCCTCAATTATTGGTAATGTATTCGGCTTTAAAGCTGTAAAAGCACTACGATTAGAAGATATGCGTATTCCTGTTGCTTACCTTAAAACTTTCCAGGGTCCTGCCACAGGTATAGTTGTAGAACGTGAACGTATGGATAAGTTTGGGCGTCCATTCTTAGGTGCGACAGTAAAACCAAAACTTGGCTTATCTGGCAAAAACTATGGAAGAGTAGTTTATGAAGGTTTAAAAGGTGGTCTTGACTTTTTAAAAGATGATGAGAATATTAATTCTCAACCTTTTATGCGTTGGAAAGAAAGATTCCTGTATTCAATGGAAGGCGTCAATAGATCTATTGCATCAACAGGCGAAATTAAAGGCCACTACATGAATGTAACTGCAGCGACCATTGAAGATATGTATGAAAGAGCTGAATTTGCTAAACAGCTTGGTACAATAATTATCATGATTGACTTAGTAATAGGCTATACAGCGATTCAAACTATGGCTATATGGGCACGTAAAAATGATATGATTTTGCACTTACATCGTGCTGGTAACTCAACATATTCACGTCAAAAAAGTCATGGTATGAATTTCCGTGTAATATGCAAATGGATGCGTATGGCAGGCGTAGATCATATACATGCTGGTACTGTAGTAGGTAAATTAGAGGGTGACCCTTTAATGATTAGAGGTTTCTACAATACATTACTTCTACCACATTTAGATGTTAACCTACCTCAAGGTATTTTCTTTGAGCAAGATTGGGCATCTTTACGTAAAGTAACTCCTGTTGCATCTGGTGGTATACACTGTGGCCAAATGCATCAATTATTAGATTATCTAGGTGAAGACGTTGTACTCCAATTTGGGGGAGGTACTATCGGACACCCAGATGGTATTCAGGCAGGTGCAACAGCTAACCGGGTTGCCTTAGAAGCTATGGTAATTGCTCGAAACGAGGGTCGTGATTATGTTGCAGAAGGACCACAAATTCTTCGTGATGCAGCAAAAACTTGTGGACCTCTACAAACAGCTTTAGATTTATGGAAAGATATAACATTTAACTATACTTCTACAGACACAGCTGACTTTGTGGAAACTCCAACAGCAAACGTATAG
GCalc   AATTAGAATGGAATTAGCTCAGCCTGGAAATCACTTATTATTAGGAAATCATCAAGTTTATAATGTTTTAATAACTGCGCATGCATTTTTAATGATATTTTTTATGGTTATGCCTGTATTAATAGGAGGTTTTGGAAATTGGTTAGTACCTATAATGATAGGTAGTCCTGATATGGCATTTCCTCGTTTAAATAATATTTCGTTTTGACTATTACCACCATCATTATGTCTATTATTAACTTCGGCATTGGTTGAAGTAGGAGTTGGTACTGGTTGAACCGTTTACCCACCATTAAGCTCTATTCAAAGCCATTCAGGAGCTTCTGTAGATCTTGCTATTTTTAGTTTGCATATTTCTGGAGCGTCATCTATTTTAGGAGCTGTTAATTTTATTTCAACTATTTTAAATATGCGTAATCCAGGACAAACAATGTATAGAATGCCTTTATTTGTTTGGTCAATCTTTGTAACAGCGTTTTTATTATTACTAGCAGTTCCGGTTTTAGCGGGTGCAATTACTATGTTGTTAACAGATAGAAATTTCAATACCTCGTTTTTTGATCCAGCAGGGGGAGGAGATCCAGTACTTTATCAACATTTATTT??????????????????????????????????????????????????????????????????????????????????????????????????????????????????????????????????????????????????????????????????????????????????????????????????????????????????????????????????????????????????????????????????????????????????????????????????????????????????????????????????????????????????????????????????????????????????????????????????????????????????????????????????????????????????????????????????????????????????????????????????????????????????????????????????????????????????????????????????????????????????????????????????????????????????????????????????????????????????????????????????????????????????????????????????????????????????????????????????????????????????????????????????????????????????????????????????????????????????????????????????????????????????????????????????????????????????????????????????????????????????????????????????????????????????????????????????????????????????????????????????????????????????????????????????????????????????????????????????????????????????????????????????????????????????????????????????????????????????????????????????????????????????????????????????????????????????????????????????????????????????????????????????????????????????????????????????????????????????????????????????????????????????????????????????????????????????????????????????????????????????????????????????????????????????????????????????????????????????????????????????????????????????????????????????????????????????????????????????????????????????????????????????????????????????????????????????????????????????????????????????????????????????????????????????????????????????????????????????????????????????????????????????????????????????????????????????????????????????????????????????????????????????????????????????????????????????????????????????????????????????????????????????????????????????????????????????????????????????????????????????????????????????????????????????????????????????????????????????????????????????????????????????????????????????????????????????????????????????????????????????????????????????????????????????????????????????????????????????????????????????????????????????????????????????????????????????????????????????????????????????????????????????????????????????????????????????????????????????????????????????????????????????????????????????????????????????????????????????????????????????????????????????????????????????????????????????????????????????????????????????????????????????????????????????????????????????????????????????????????????????????????????????????GCATCAGCTGCTGTTGCAGGTGAGTCATCAACAGCTACTTGGACTGTAGTTTGGACTGATTTACTTACAGCTTGTGACTTATACAGAGCTAAAGCTTATAAAGTAGATGCTGTACCAAATACTTCTGATCAATATTTTGCATATATTTCATATGATATAGATCTATTTGAAGAAGGTTCAATTGCTAATTTAACAGCTTCTATCATCGGTAACGTATTTGGATTCAAAGCTGTGAAAGCACTGCGTTTAGAAGATATGCGTATACCTGTTGCTTACCTGAAAACTTTCCAAGGTCCTGCTACAGGTATTGTTGTAGAACGTGAACGTATGGATAAGTTCGGACGCCCATTCCTAGGTGCTACAGTAAAACCAAAATTAGGTCTATCAGGGAAAAACTATGGAAGAGTAGTATATGAAGGACTGAAAGGTGGTCTTGACTTCTTAAAAGATGATGAGAATATTAACTCTCAACCTTTTATGCGTTGGAAAGAAAGATTTCTTTACTCAATGGAGGGTGTGAATCGTTCTATTGCTTCAACAGGCGAAATTAAAGGTCACTATATGAATGTGACTGCGGCAACCATGGAAGATATGTATGAGAGAGCTGAATTTGCTAAACAACTTGGTAGTGTAATTGTCATGATTGATTTAGTAATAGGTTATACAGCTATTCAAACCATGGCTATTTGGGCTCGTAAGAATGATATGATTCTACACTTACACCGTGCTGGTAACTCAACATACTCTCGCCAAAAAAACCATGGTATGAACTTCCGAGTAATCTGCAAATGGATGCGTATGGCAGGTGTAGATCATATACATGCTGGTACTGTAGTAGGTAAACTAGAAGGTGATCCTTTAATGATTAAAGGTTTCTACAATACTTTACTTTTACCTCACTTAGATCTTAATCTACCTCAAGGTATTTTCTTTGAACAAGATTGGGCATCTTTACGTAAAGTAACTCCTGTTGCTTCTGGTGGTATACACTGTGGACAAATGCACCAATTACTAGATTATTTAGGTGAAGATGTTGTACTTCAATTTGGTGGAGGTACTATTGGACACCCGGATGGTATTCAAGCAGGTGCAACAGCAAATCGTGTTGCTCTAGAGGCTATAGTAATAGCTCGCAATGAAAAACGTGATTATGTTGCAGAAGGACCACAAATTCTTCGCGATGCAGCTAAAACTTGTGGCCCTCTACAAACAGCTTTAGATCTATGGAAAGATATTACATTTAACTATACTTCTACAGATACAGCTGACTTTGTAGAA?????????????????????
Mela    AATTAGAATGGAGTTAGCTCAACCGGGGAATCATTTATTAATGGGAAATCATCAAGTTTATAATGTTTTAATTACTGCACACGCATTCTTAATGATATTCTTTATGGTTATGCCTGTGTTAATAGGAGGTTTTGGAAATTGATTGGTACCTATAATGATCGGTAGTCCGGACATGGCATTCCCACGTTTAAATAACATATCATTTTGATTATTACCTCCATCATTATGCTTATTGTTAACATCTGCTCTTGTAGAAGTTGGTGTCGGTACCGGCTGAACTGTTTATCCTCCTCTAAGTGCAATCCAAAGCCATTCTGGAGGAGCTGTTGATTTAGCTATTTTCAGTTTACATATTTCTGGAGCTTCATCTATTTTGGGTGCAGTTAATTTTATCTCAACAATTTTGAATATGCGCAATCCAGGTCAAACAATGTATAGAATGCCCTTGTTTGTTTGATCAATTTTTGTAACAGCTTTTTTATTATTGTTAGCTGTTCCAGTTTTAGCTGGGGCAATTACAATGTTATTAACTGATAGAAATTTTAATACGTCATTTTTCGATCCAGCAGGCGGAGGAGACCCAATTCTTTACCAACACTTATTTATTTTAACTGGAATTTTTTTAGCTATGCATTATACTCCTCACGTTGATTTAGCTTTTGTTAGTGTTGAACATATAATGCGTGATGTTAATTATGGATGATTATTACGATATAGCCATGCAAATGGAGCATCTATGTTTTTTATTGTAGTTTACATTCATATATTTAGAGGTTTATATTTTGGTTCTTATACAAAACCCCGTCACTTAGTATGAGTTATAGGAGTAATTATCTTTTTTTTAATGATGGGTACCGCTTTTATAGGTTATGTTTTACCATGAGGTCAAATGAGTTTATGAGGTGCTACAGTAATTACCAATTTAGTATCTGCTATTCCGATTATCGGTGATTCAATTGTAACTTGACTTTGAGGTGGCTTTTCAGTAGATAATGCAACGTTAAATCGATTTTTTAGTTTACATTATTTATTACCTTTTGTTATAGCTGCAGCTTCTTTAGTACATTTAGCAGTATTACATCAAGATGGATCAGGAAACCCATTAGGAATTGATTCAAGTGTTGATAAAATTAGTATGTTCCCGTATTTTATTATCAAAGATTTACTAGGTTTAATAACATTTTTAATTTTTTTCTCTGCCTTCGTATATTTTTCTCCTAATATTTTGGGGCATGCAGACAACTATATTGAAGCAAATCCTATGGTTACTCCTGCACATATTGTTCCTGAATGATACTTTTTACCCTTTTATGCTATCTTAAGGAGTATACCTCATAAATTAGGAGGGGTAATTGCTATGATTTCAGCTATTGCTATTTTAGCTTTATTACCGTGAATTCATAGTACTGAAATTCGAAGCTCAAGATTTAGACAATCTTCAGTGCACATTTTGGACAATTAGCTATCATATTTCTATGGCTTAGTGGTATGTATTTCCATGGAGCACGATTTTCCAATTATACAGCATGGTTAAGCAATCCAACTAATATAAAGCCTAGCGCACAAATAGTATGGCCAATAGTAGGACAAGAAATACTAAACGGTGATGTGGGTGGAGGCTTTCAAGGGGTACAAATAACTTCAGGTTTTTTCCAACTATGGAGATCTTCTGGAATTACTACAGAGTCTGAGTTGTATGCTACTGCTATAGGTGGCCTATTTATGGCTTCTTTAATGGTTTTTGCTGGATGGTTCCACTATCATAAAGCGGCTCCAAAGTTAGAATGGTTTCAAAATGTAGAATCTATGATGAACCACCATCTATCTGGTCTTTTAGGACTAGGATGCCTTAGCTGGGCCGGACATCAGATACATATAGCCCTACCTATAAACAAACTACTAGATGCAGGCGTATCACCTCAAGAAATACCTCTACCACATGAATTCCTAATTAATAGAAATCTTATATGTGAATTATATCCAAGCTTCAGTAAAGGTATACTTCCTTTCTTTACATTAAACTGGAGCGAATATTCTGACTTCTTAACATTTAAAGGTGGACTTAACCCCGTTACAGGAGGTCTGTGGTTAAGTGATACTGCACACCACCATTTAGCATTATCTGTTTTATTTTTAGTAGCTGGGCATATGTATCGCACTAATTGGGGAATAGGTCATAGCATGAAGGAAATATTAGAAGCTCACAAAGGACCATTTACAGGAGAAGGTCACAAAGGAATATATGAAATACTAACATCTTCTTGGCATGCACAACTAGCTATTAATCTAGCTATGATGGGATCTTTAAGCATTATTGTTGCACATCATATGTATGCTATGCCTCCTGCTTATATATAGGTTGGTTTGGTGTACTAATGATCCCAACACTATTAACAGCTACATCTGTATTCATCATTGCATTCGTTGCTGCACCTCCAGTTGATATTGATGGAATTCGTGAGCCAGTTGCAGGCTCTCTTCTGTATGGCAATAATATCATTTCTGGTGCTATAATTCCTAGCTCTGCAGCTATTGGAATTCATTTTTACCCTATTTGGGAAGCTGCATCTTTAGACGAATGGCTATATAACGGTGGCCCTTACCAACTAATTGTTCTACACTTTTTATTAGGTGTGTGTTGCTATATTGGACGTGAGTGGGAACTAAGCTACCGTTTAGGTATGCGTCCTTGGATTTCAGTTGCTTTTACAGCACCTGTTGCAGCAGCAGCAGCAGTATTCCTTGTTTATCCAATTGGTCAAGGAAGCTTCTCTGATGGTATGCCTTTAGGTATCTCAGGTACGTTTAACTTTATGCTTGTATTCCAAGCTGAGCATAACATTTTAATGCACCCTTTCCACCAGTTAGGTGTAGCTGGTGTGTTTGGTGGCTCTTTGTTTAGTGCTATGCACGGTTCTCTAGTAACGTCTAGTTTAATACGTGAAACAACTGAGAATGAATCAGCTAACAATGGTTATAAATTTGGTCAAGAAGAAGAAACTTATAATATTGTAGCTGCTCATGGCTATTTTGGTCGTTTAATATTCCAATATGCGAGCTTTAACAACTCTCGCTCACTACACTTTTTCTTGGGTATGTGGCCTGTAGTAGGGATTTGGTTTACAGCTATGTCGGTTAGCACAATGGCATTCAACTTAAATGGATTTAACTTTAATCAATCAGTAGGCTTCAGCAGCAGTTGCAGGAGAATCATCAACAGCTACTTGGACTGTAGTTTGGACTGATCTATTAACAGCTTGTGATTTATATAGAGCTAAAGCTTACAAAGTAGATGCTGTGCCAAATTCTTCTGATCAGTATTTTGCATTCATTGCTTATGATATAGATTTATTTGAAGAAGGCTCAATTGCAAACTTAACAGCTTCAATTATTGGTAATGTATTTGGGTTCAAAGCCGTAAAAGCACTACGTCTAGAAGATATGCGTATTCCTGTTGCTTACCTTAAAACTTTCCAAGGTCCTGCTACAGGTGTCATCGTAGAACGTGAACGAATGGACAAATTTGGGCGCCCATTTTTAGGTGCAACAGTAAAACCAAAATTAGGCTTGTCAGGAAAAAACTATGGAAGGGTAGTTTATGAAGGTCTGAGGGGTGGTCTTGACTTTTTGAAAGATGATGAGAATATTAATTCTCAACCTTTTATGCGTTGGAAAGAAAGATTCCTTTATTCTATGGAGGGTGTTAACAGAGCTATTGCATCAACAGGTGAAATCAAGGGTCACTATATGAATGTGACTGCAGCAACAATGGAAGACATGTACGAAAGAGCTGAATTTGCTAAGCAACTTGGTACAATAATTGTTATGATTGACTTAGTAATAGGTTATACAGCTATTCAAACCATGGCTGTATGGGCTCGTAAGAACGACATGATTTTGCACTTACATCGTGCTGGTAACTCAACATACTCTCGTCAGAAAAGTCATGGAATGAATTTCCGTGTAATTTGTAAGTGGATGCGTATGGCAGGTGTAGACCATATACACGCTGGTACTGTAGTAGGTAAACTAGAAGGAGACCCTTTAATGATTAGAGGTTTCTACAATACACTACTTTTACCTCATTTAGATATTAATCTACCTCAAGGTATATTCTTTGAACAAGATTGGGCATCTCTACGTAAAGTAACTCCTGTTGCTTCTGGTGGTATACACTGTGGTCAAATGCATCAGTTGTTGGATTATTTAGGTGAAGACGTTGTGCTTCAATTTGGTGGAGGTACTATTGGACATCCAGATGGTATTCAAGCAGGTGCAACAGCTAACCGTGTTGCTTTAGAAGCTGTTCTAATAGCTCGAAACGAAGGTCGTGATTTTGTTGCAGAAGGACCACAAATTCTTCGTGATGCAGCAAAAACTTGTGGACCTCTACAAACAGCTTTAGATCTATGGAAAGATATTACATTTAATTATACTTCTACAGATACAGCTGACTTTGTAGAAACTCCAACAGCAAACGTATAA
Musc    AATCCGAATGGAATTAGCTCAACCCGGAAATCATTTATTGATGGGAAATCATCAAATTTACAATGTTTTAATTACTGCTCATGCATTTTTAATGATATTTTTTATGGTTATGCCTATATTGATAGGAGGGTTTGGTAATTGATTAGTGCCAATAATGATTGGTAGTCCAGACATGGCATTTCCAAGATTAAATAACATATCATTTTGATTGTTACCTCCATCGTTATGTTTACTACTAACATCTGCTCTTGTAGAAGTTGGAGTTGGTACAGGTTGAACTGTTTACCCACCATTAAGTGCAATACAAAGCCATTCTGGAGGAGCTGTTGATTTAGCAATTTTTAGTCTGCATATTTCGGGAGCTTCATCTATTTTAGGTGCAGTCAATTTTATTTCAACAATTTTAAACATGCGTAATCCAGGTCAAACAATGTATAGAATGCCTTTATTTGTTTGATCAATCTTTGTAACAGCATTTTTATTATTATTAGCGGTTCCAGTTTTGGCAGGAGCAATCACAATGTTATTAACTGATAGAAATTTTAATACCTCATTTTTCGATCCAGCAGGTGGAGGGGATCCAATTCTTTATCAACATTTATTTATTTTAACTGGTATTTTTTTAGCAATGCACTATACTCCACATGTAGATTTAGCTTTTGCTAGTGTTGAGCATATAATGCGTGATGTTAATTATGGATGATTATTACGATATAGTCATGCAAATGGAGCATCTATGTTTTTCATTGTAGTTTATATTCATATATTTAGAGGTTTATATTTTGGTTCGTATACAAAACCACGTCATTTAGTATGAGTTATAGGAGTAATTATTTTCTTTTTAATGATGGGTACTGCCTTTATTGGTTATGTTTTACCATGAGGTCAGATGAGCTTATGAGGTGCTACAGTAATAACTAATTTAGTGTCTGCTATTCCTATTGTAGGTGATTCGATCGTAACTTGGCTCTGAGGAGGTTTTTCAGTAGATAATGCTACATTAAATCGATTTTTTAGTTTGCATTATTTATTACCTTTTGTTATAGCCGCAGCTTCTTTAATACATTTAGCAGTTTTACACCAAGATGGCTCAGGAAATCCCTTAGGAATTGATTCAAGTGTCGATAAAATTAGTATGTTCCCATATTTCATTATTAAAGATTTATTAGGCTTAATACTATTTTTAATATTTTTTTCTATATTTGTCTATTTTTCACCTAATGTTTTAGGGCATGCAGATAACTATATAGAAGCAAATCCTATGGTTACTCCTGCTCATATAGTTCCTGAATGATACTTTTTACCGTTCTACGCTATTTTAAGGAGTATTCCTCATAAATTAGGAGGTGTAATTGCAATGATTTCGGCTATTGCTGTTTTAGCTTTGTTACCATGGATTCATAGTACTGAAATTCGTAGTTCAAGATTTAGACAATCTTTAGTGCGCATTTCGGACAACTAGCTATTATCTTCTTATGGCTTAGTGGAATGTATTTCCACGGTGCAAGATTTTCTAACTATACAGCATGGCTAAGCAATCCAACTAGTATTAAACCTAGTGCACAAGTAGTATGGCCAATAGTAGGACAAGAGATATTAAACGGCGATGTAGGGGGTGGCTTTCAGGGAGTACAGATAACATCTGGCTTCTTCCAATTATGGCGAGCTTCTGGGATTACCACAGAATCTGAGTTATACGCTACAGCCATAGGCGGACTTTTTATGGCTGCCTTAATGGTTTTTGCTGGATGGTTTCACTATCATAAAGCAGCTCCAAAATTAGAATGGTTTCAAAACGTAGAATCTATGATGAACCATCACCTATCTGGCCTTTTAGGGTTAGGATGCCTTAGCTGGGCTGGACATCAGATACATATTGCGCTACCTATAAACAAATTATTGGATGCAGGTGTATCTCCTCAAGAAATACCTCTACCACATGAATTCTTGGTTAATAGAAATCTTATATGTGAGCTGTATCCAAGCTTTAGTAAAGGCATAGTACCTTTCTTTACGTTAAACTGGAGTGAATACTCTGATTTTTTAACATTTAAAGGTGGGCTTAACCCTGTTACAGGTGGCTTATGGTTAAGCGATACTGCACATCACCATTTAGCATTATCTGTCTTATTTTTAGTAGCTGGACATATGTATCGCACTAACTGGGGTATAGGTCATAGCATGAAAGAAATTTTAGAAGCCCATAAAGGACCATTCACAGGAGAAGGGCATAAAGGAATATATGAAATATTAACATCTTCTTGGCATGCACAACTAGCTATTAATCTAGCTATGATGGGATCTTTAAGTATTATTGTTGCACACCATATGTACTCTATGCCTCCAGCTTATATATAGGTTGGTTTGGTGTGCTAATGATCCCAACACTATTAACAGCTACATCTGTATTCATCATTGCATTCGTTGCTGCACCTCCAGTTGATATTGATGGAATTCGTGAGCCAGTTGCAGGTTCTCTTTTATATGGTAATAACATCATTTCTGGTGCTATAATTCCTAGCTCTGCAGCTATTGGAATTCATTTCTACCCAATTTGGGAAGCTGCGTCTTTAGACGAATGGCTATATAATGGCGGCCCTTACCAGCTAATTGTTCTACACTTTCTTCTAGGTGTGTGTTGCTACATTGGACGTGAATGGGAGCTAAGCTATCGTTTAGGTATGCGTCCTTGGATTTCAGTTGCTTTTACAGCACCTGTTGCAGCAGCAGCAGCAGTATTCCTTGTTTATCCAATCGGTCAAGGAAGCTTCTCTGATGGTATGCCTTTAGGTATTTCAGGTACGTTCAACTTTATGCTTGTGTTCCAAGCTGAGCATAACATTCTAATGCACCCTTTTCACCAATTAGGTGTAGCTGGTGTATTTGGTGGTTCTTTATTCAGTGCTATGCACGGTTCTCTAGTAACTTCTAGTTTAATACGTGAAACAACTGAAAACGAATCAGCTAATAATGGTTATAAATTTGGACAAGAAGAAGAAACTTATAACATTGTGGCTGCTCATGGCTATTTTGGTCGTTTAATCTTCCAATATGCAAGCTTTAACAACTCTCGCTCACTACACTTTTTCTTAGGTATGTGGCCTGTAGTAGGTATCTGGTTTACAGCTATGTCTGTTAGCACAATGGCATTTAACCTAAATGGATTTAACTTTAATCAATCAGTAGGCTTCAGCAGCCGTTGCAGGAGAATCATCAACAGCTACTTGGACTGTAGTTTGGACAGATCTGTTGACAGCTTGTGATTTATATAGAGCTAAAGCCTATAAAGTAGATGCTGTACCAAATACTTCTGATCAATACTTTGCATATATTGCTTATGATATAGACTTATTTGAAGAAGGCTCAATTGCAAACTTAACAGCTTCAATTATTGGTAATGTATTTGGATTTAAAGCTGTAAAAGCACTACGTCTAGAAGATATGCGTATCCCTGTTGCTTACCTTAAAACTTTCCAAGGTCCTGCAACAGGTATCGTTGTGGAACGTGAGCGTATGGATAAATTTGGACGCCCATTCCTAGGTGCAACAGTAAAACCAAAACTAGGCTTATCTGGTAAAAACTACGGAAGAGTAGTTTATGAAGGCCTAAGAGGTGGTCTTGACTTCTTGAAAGATGATGAGAATATTAATTCTCAACCTTTTATGCGTTGGAAAGAAAGATTCCTTTATTCTATGGAAGGTGTAAATAGATCTATTGCATCAACAGGCGAAATTAAAGGTCACTATATGAATGTGACTGCGGCAACTATGGAAGACATGTACGAAAGAGCTGAGTTTGCTAAACAGCTTGGTACAGTAATTGTTATGATTGACCTAGTAATAGGCTATACAGCTATTCAGACTATGGCTATATGGGCACGTAAAAATGATATGATCCTACACTTACATCGTGCTGGTAACTCAACGTATTCTCGTCAGAAAAGCCATGGTATGAACTTCCGCGTAATTTGTAAGTGGATGCGTATGGCGGGCGTAGACCACATACATGCTGGTACTGTAGTAGGTAAACTAGAAGGTGATCCTTTAATGATTAAAGGCTTCTACAATACACTACTTCTACCTCATTTAGATGTTAATCTACCTCAAGGTATTTTCTTCGAGCAAGATTGGGCATCTTTACGTAAGGTAACTCCTGTTGCTTCTGGTGGTATACACTGTGGTCAAATGCATCAGTTATTAGATTATTTAGGTGAAGACGTTGTACTTCAATTTGGTGGAGGTACTATTGGACACCCGGATGGTATTCAAGCAGGTGCAACAGCTAACCGTGTTGCTTTAGAAGCTATGGTAATCGCTCGAAATGAAGGTCGTGATTACGTTGCAGAAGGACCACAAATTCTTCGTGATGCAGCAAAAACTTGTGGACCTCTACAAACAGCTTTAGATCTATGGAAAGATATTACATTTAACTATACTTCTACAGATACAGCTGACTTTGTAGAAACTCCAACAGCAAATGTATAG
Nana    AATTAGAATGGAATTAGCCCAGCCTGGAAATCATTTGTTATTAGGTAATCATCAAGTTTACAATGTTTTAATTACTGCACATGCATTTTTAATGATATTTTTTATGGTTATGCCTGTACTAATAGGCGGGTTCGGAAATTGGCTGGTACCTATAATGATAGGCAGTCCTGATATGGCGTTTCCTCGTCTGAATAATATTTCGTTTTGGTTATTACCACCAGCACTATGTTTACTATTAACGTCTGCATTAGTTGAAGTAGGTGTTGGGACTGGATGAACAGTTTACCCACCTTTAAGTTCTATCCAGAGCCATTCTGGAGGTGCTGTAGATCTTGCTATATTTAGTTTACATATTTCTGGTGCTTCATCAATTTTGGGTGCTGTAAATTTTATTTCAACTATTCTAAATATGCGTAACCCTGGTCAAACAATGTACAGGATGCCTTTATTTGTTTGATCAATTTTTGTTACAGCCTTTTTATTATTATTAGCAGTACCGGTTTTAGCAGGCGCTATTACTATGTTATTAACTGATAGAAATTTTAATACATCTTTTTTTGATCCTGCAGGTGGAGGTGATCCAGTACTTTATCAACATTTATTTATTATAACAGGAGTCTTTTTAGCTATGCATTATACCCCCCACGTGGATCTAGCTTTTGCCAGTGTGGAACATATAATGCGTGATGTTAACTATGGATGATTGTTAAGATATATTCATGCAAATGGAGCATCAATGTTCTTTATTGTAGTTTACATACACATATTTAGAGGGTTATATTTTGGATCATACACTAAACCTCGACATTTGGTCTGGGTTGTAGGAGTTTTAATTTTTTTTTTAATGATGGGCACTGCATTTATAGGTTATGTTTTACCCTGAGGTCAAATGAGTTTATGAGGAGCTACAGTAATAACTAATTTAGTATCCGCAATTCCTATTATAGGAGATTCAGTAGTAACTTGGCTTTGAGGAGGATTTTCTGTAGATAACGCAACATTAAATAGATTTTTCAGCCTTCATTACTTATTACCTTTCATTATTACCGCAGCTACTTTAATACATTTAGCTATTCTACACCAAGATGGGTCAGGAAATCCTCTAGGAGTTGATTCAAACGTCGATAAAATAAGTATGTTTCCTTATTTCATAATTAAAGACGTATTGGGATTAATTATTTTTTTAATATTTTTTTCTGTTTTTGTTTATTTTTCACCTAATATATTGGGTCACGCTGATAATTATATTGAAGCAAATCCTATGGTTACACCCGCACATATCGTCCCAGAATGGTATTTTTTACCCTTTTACGCTATTCTAAGAAGCATACCGCATAAGTTAGGGGGCGTAATTGCTATGATTTCTGCTATTGCTATTTTGGCTTTATTACCTTGAATTCACAGCACGGAAATTAGGAGTTCTAGATTTAGGCAATCTTCAGTGCGCACTTTGGACAACTGGCAATTATATTTCTATGGCTTAGTGGTATGTACTTCCATGGTGCAAGATTTTCTAACTACACAGCATGGCTAAGTAATCCAACCAACATTAAGCCTAGCGCACAAATCGTATGGCCAATAGTAGGCCAAGAAATATTAAATGGCGACGTAGGAGGAGGATTTCAAGGTGTACAAATAACATCAGGATTTTTCCAATTATGGCGAGCATCTGGCATAACCACCGAGTTTGAATTATACGCTACAGCTATAGGTGGATTATTTATGGCTGCTCTAATGGTTTTTGCTGGATGGTTTCATTATCATAAAGCAGCACCCAAATTAGAATGGTTTCAAAATGTTGAGTCTATGATGAATCACCATCTATCTGGTCTATTAGGCTTAGGATGTCTTAGCTGGGCTGGACACCAGATACATATTGCTCTACCTATAAATAAGCTATTAGATGCAGGTGTATCTCCTGAAGAAATTCCTTTGCCACATGAATTTCTTGTTAATAGAGATCTTATAGCAGAACTTTACCCAAGCTTTAGTAAAGGCATACTTCCTTTCTTTACTTTAAATTGGAGTGAATATTCCGATTTTTTAACCTTTAAAGGTGGTCTTAATCCAGTAACTGGTGGTTTATGGTTAAGTGATACTGCACACCATCATCTAGCACTAGCTGTTCTATTTATAGTAGCTGGTCACATGTACCGAACTAATTGGGGTATAGGACATAGTATGAAAGAAATACTAGAAGCTCATAAAGGGCCATTCACAGGTGAGGGCCATAAAGGAATATATGAGATACTAACATCTTCATGGCATGCACAACTAGCTATTAACTTAGCTATGATGGGATCTTTAAGTATCATTGTTGCACATCACATGTACTCTATGCCTCCAGTCTATATATTGGTTGGTTTGGTGTACTAATGATTCCAACGCTATTAACAGCTACATCTGTATTCATCATTGCATTCGTTGCTGCACCTCCAGTTGATATTGATGGAATTCGTGAGCCAGTTGCAGGCTCTCTTTTATATGGTAATAACATCATTTCTGGTGCTATAATACCTAGTTCTGCAGCTATTGGAATTCATTTTTATCCTATTTGGGAAGCTGCATCTTTAGACGAATGGCTATATAACGGTGGTCCTTACCAATTAATTGTTCTACACTTTTTACTAGGTGTATGTTGTTATATTGGACGTGAATGGGAACTAAGCTACCGTTTAGGTATGCGTCCTTGGATCTCAGTTGCTTTTACAGCACCTGTTGCAGCAGCAGCAGCAGTATTCCTTGTATATCCAATTGGTCAAGGAAGCTTCTCTGATGGTATGCCTTTAGGTATCTCAGGTACATTCAATTTTATGCTTGTATTCCAAGCTGAGCATAATATCTTAATGCATCCTTTTCACCAACTAGGTGTAGCAGGTGTATTTGGTGGTTCTTTATTCAGTGCTATGCATGGTTCTCTAGTAACTTCTAGCTTGATCCGTGAAACAACTGAAAGTGAATCAGCGAACAATGGTTACAAGTTTGGTCAAGAAGAAGAAACTTATAATATTGTAGCTGCTCACGGCTACTTTGGTCGCTTAATCTTTCAATATGCAAGCTTCAATAACTCTCGCTCACTACACTTTTTCTTAGGTATGTGGCCTGTAGTAGGTATCTGGTTTACAGCTATGTCTGTTAGTACAATGGCATTTAACTTAAATGGATTTAACTTTAATCAATCAGTAGGCATCCGCTGCCGTTGCAGGTGAATCATCAACAGCTACTTGGACTGTAGTTTGGACAGATTTGCTAACAGCTTGTGATTTATATAGAGCTAAAGCTTATAAAGTAGATATTGTGCCAAATACTACTGATCAATATTTTGCATATATAGCGTATGATATAGACCTATTTGAAGAGGGTTCAATTGCTAACTTAACAGCTTCTATTATTGGTAACGTGTTTGGATTTAAAGCTGTAAAAGCTTTAAGATTAGAAGATATGCGTATTCCTGTTGCATACCTTAAAACCTTCCAAGGTCCTGCCACAGGTATTGTTGTAGAACGTGAACGTATGGATAAATTTGGACGTCCATTCCTAGGAGCAACAGTAAAACCAAAACTTGGTCTGTCAGGAAAAAATTACGGAAGAGTAGTATATGAGGGTCTAAAAGGTGGTCTTGACTTCCTAAAAGATGATGAGAACATTAACTCTCAACCTTTCATGCGTTGGAAAGAAAGATTTCTTTATTCTATGGAAGGTGTAAATCGTTCTATAGCATCATCAGGTGAAATCAAAGGTCACTATATGAATGTGACTGCAGCAACTATGGAAGACATGTATGAAAGAGCTGAATTCGCTAAACAGCTTGGCACAGTCATTATAATGATTGACTTAGTAATAGGCTATACAGCTATTCAAACCATGGCTATATGGGCTCGTAGAAATGATATGATTCTACACTTACATCGTGCTGGTAACTCAACATACTCTCGCCAAAAAAGTCATGGGATGAACTTCCGTGTAATTTGTAAGTGGATGCGTATGGCAGGTGTTGACCATATACACGCTGGTACAGTAGTAGGTAAGCTAGAAGGTGATCCTTTAATGATTAAAGGTTTTTATAACACCCTACTTTTAACTCACTTAGAGACGAATCTACCTCAAGGTATTTTCTTTGAGCAAGACTGGGCATCTTTACGTAAAGTGACACCTGTTGCTTCTGGTGGTATACATTGTGGTCAAATGCACCAATTATTAGATTATTTAGGTGAAGATGTTGTACTTCAATTTGGTGGAGGTACAATTGGTCATCCAGATGGTATTCAAGCAGGTGCAACAGCTAACCGTGTAGCTTTAGAAGCTATGGTTATAGCTCGTAATGAAGGACGCGATTACGTTGCAGAAGGACCACAAATTCTTCGTGATGCAGCTAAAACTTGTGGACCTCTACAAACAGCTTTAGATCTATGGAAAGACATATCATTTAATTATACTTCTACAGATACTGCTGATTTCGTAGAAACTCCAACAGCAAACGTATA?
Phan    AATTAGGATGGAATTAGCTCAACCTGGAAACCATTTACTATTAGGTAATCACCAAGTTTATAATGTTTTGATTACTGCACATGCGTTCTTAATGATATTTTTTATGGTAATGCCTGTATTAATAGGGGGGTTTGGAAATTGATTGGTTCCTATTATGATTGGTAGCCCTGACATGGCGTTTCCTCGTTTAAATAATATTTCATTTTGATTACTACCACCATCATTATGTCTTTTACTGACATCTGCATTAGTTGAAGTAGGTGTAGGAACCGGTTGAACCGTTTATCCCCCTTTAAGTTCTATTCAGAGCCATTCAGGCGGTGCTGTTGACTTAGCAATATTTAGCTTACATATTTCAGGAGCTTCGTCTATTCTAGGAGCTGTTAATTTTATTTCTACCATTTTGAATATGCGCAATCCTGGACAAACAATGTATAGAATGCCATTATTTGTCTGATCGATTTTTGTAACTGCTTTTCTTTTATTATTAGCAGTACCAGTTCTAGCTGGCGCAATTACTATGTTATTAACTGATAGAAATTTTAACACATCATTTTTTGATCCAGCGGGTGGAGGAGATCCAGTACTTTATCAACATTTATTT??????????????????????????????????????????????????????????????????????????????????????????????????????????????????????????????????????????????????????????????????????????????????????????????????????????????????????????????????????????????????????????????????????????????????????????????????????????????????????????????????????????????????????????????????????????????????????????????????????????????????????????????????????????????????????????????????????????????????????????????????????????????????????????????????????????????????????????????????????????????????????????????????????????????????????????????????????????????????????????????????????????????????????????????????????????????????????????????????????????????????????????????????????????????????????????????????????????????????????????????????????????????????????????????????????????????????????????????????????????????????????????????????????????????????????????????????????????????????????????????????????????????????????????????????????????????????????????????????????????????????????????????????????????????????????????????????????????????????????????????????????????????????????????????????????????????????????????????????????????????????????????????????????????????????????????????????????????????????????????????????????????????????????????????????????????????????????????????????????????????????????????????????????????????????????????????????????????????????????????????????????????????????????????????????????????????????????????????????????????????????????????????????????????????????????????????????????????????????????????????????????????????????????????????????????????????????????????????????????????????????????????????????????????????????????????????????????????????????????????????????????????????????????????????????????????????????????????????????????????????????????????????????????????????????????????????????????????????????????????????????????????????????????????????????????????????????????????????????????????????????????????????????????????????????????????????????????????????????????????????????????????????????????????????????????????????????????????????????????????????????????????????????????????????????????????????????????????????????????????????????????????????????????????????????????????????????????????????????????????????????????????????????????????????????????????????????????????????????????????????????????????????????????????????????????????????????????????????????????????????????????????????????????????????????????????????????????????????????????????????????????????????????????GCATCTGCTGCCGTTGCGGGTGAATCATCAACAGCTACTTGGACTGTAGTTTGGACAGATTTGCTAACAGCTTGTGATTTATACAGAGCTAAAGCTTATAAAGTAGATGCTGTACCAAACACTTCTGATCAATATTTTGCATATATAGCATATGATATAGACTTATTTGAAGAAGGTTCAATTGCGAACTTAACAGCTTCTATTATTGGTAATGTATTTGGATTTAAGGCTGTAAAAGCTTTACGTCTAGAAGATATGCGTATTCCTGTTGCATATCTTAAAACTTTCCAAGGTCCTGCTACAGGTATTGTTGTAGAACGTGAGCGTATGGATAAATTTGGACGCCCTTTCCTAGGAGCAACAGTAAAACCAAAACTTGGTTTATCAGGAAAGAATTATGGAAGAGTAGTATATGAAGGTCTAAAAGGCGGTCTTGACTTCCTAAAAGATGATGAGAATATTAACTCTCAACCTTTTATGCGCTGGAAGGAAAGATTCCTTTATTCAATGGAAGGTGTAAATCGCTCTATAGCATCAACTGGTGAAATCAAGGGTCACTATATGAATGTGACTGCAGCAACTATGGAAGACATGTATGAAAGAGCTGAATTTGCTAAGCAGCTTGGCACAGTAATTATCATGATCGACTTAGTAATAGGTTATACAGCTATTCAAACTATGGCTATATGGGCTCGTAAGAACGATATGATTTTACATTTACACCGCGCTGGAAACTCAACATACTCTCGCCAGAAGAGTCATGGTATGAACTTCCGTGTAATTTGCAAATGGATGCGTATGGCAGGTGTTGACCATATACATGCTGGTACAGTTGTAGGTAAATTAGAAGGCGACCCTTTAATGATTAGAGGTTTTTATAACACCCTACTGCTACCTTATTTAGATGTTAATCTACCTCAAGGTATTTTCTTTGAGCAGGATTGGGCATCTTTACGTAAAGTAACTCCTGTTGCTTCTGGTGGTATACACTGTGGCCAAATGCATCAATTGTTAGATTACCTAGGTGAAGATGTTGTACTTCAATTTGGTGGAGGTACTATTGGACATCCAGATGGTATTCAAGCAGGTGCAACAGCTAACCGCGTTGCTCTAGAAGCTATGGTAATAGCTCGTAATGAAGGGCGCGATTACGTTGCAGAAGGACCACAAATTCTTCGTGATGCAGCTAAAACTTGTGGTCCCCTACAAACAGCTTTAGATTTGTGGAAAGATATTACATTTAACTATACTTCTACAGATACTGCTGACTTCGTAGAAAC???????????????????
Psam    GATTAGAATGGAGTTAGCCCAACCTGGTAATCACTTGTTACTAGGTAATCACCAAGTTTATAACGTTTTAATTACTGCACACGCATTTTTAATGATATTTTTCATGGTGATGCCAGTTCTTATAGGTGGTTTTGGAAATTGATTGGTTCCTATTATGATTGGTAGTCCTGATATGGCGTTTCCCCGTTTGAATAACATTTCATTTTGATTACTGCCACCATCATTATGTTTATTACTGACATCTGCACTAGTTGAAGTAGGCGTAGGAACTGGTTGAACTGTTTATCCCCCTTTAAGCTCAATTCAAAGCCACTCAGGTGGTGCCGTTGATTTAGCTATATTTAGCTTACATATATCAGGTGCTTCATCTATTTTAGGTGCCGTTAATTTTATTTCTACTATCTTAAATATGCGTAATCCTGGTCAAACTATGTACAGAATGCCACTATTTGTTTGATCAATTTTTGTGACAGCTTTTTTACTACTATTGGCGGTACCAGTTCTAGCTGGCGCAATTACTATGTTGTTAACTGATAGAAATTTTAATACATCATTCTTTGATCCAGCAGGAGGAGGTGATCCAGTACTTTATCAACATTTATTTATTATTACAGGAATTTTTTTAGCTATGCATTACACTCCCCATGTGGATTTAGCTTTTGCTAGTGTTGAACATATAATGCGTGATGTTAATTACGGATGATTACTTCGATATATTCATGCAAACGGGGCATCAATGTTTTTTATTGTAGTTTATGTTCATATATTTAGAGGTTTATATTTCGGATCCTACACAAAACCAAGACATTTAGTTTGAGTTGTAGGTGTAATAATATTTTTTTTAATGATGGGTACTGCATTCATTGGTTATGTTTTACCTTGAGGTCAAATGAGTTTATGGGGAGCTACAGTTATAACTAATTTAGTATCTGCTATTCCTTTTGTGGGCGGTTCGATTGTAACTTGACTTTGAGGAGGCTTTTCAGTTGATAACGCAACATTAAATAGATTTTTTAGCCTTCATTATTTGTTACCTTTCATTATTGCTGCGGCTTCCTTAATACATTTAGCAATTTTACATCAAGATGGATCAGGAAATCCATTAGGTATTGATTCTAATGTTGATAAAATAAGTATGTTCCCTTATTTCATAGTCAAAGATTTATTGGGACTGATAGTCTTTTTAGTCTTTTTTTCTGCTTTTGTATATTTTTCTCCCAACATATTAGGACATGCAGACAATTATATTGAAGCAAACCCAATGGTAACACCTGCTCATATCGTTCCAGAATGGTATTTTTTACCTTTTTACGCTATTTTAAGGAGTATACCTCATAAATTAGGAGGAGTTATAGCAATGATTTCTGCTATTGCTATATTAGCCTTATTACCTTGAATTCATAGTACTGAAATTCGAAGTTCTCGATTTAGACAATCTTTAGTGCGCATTTTGGACAACTTGCAATTATATTTCTATGGCTTAGTGGTATGTACTTCCACGGCGCAAGATTTTCTAACTACACAGCATGGTTAAGTAACCCAACTAACATTAAACCTAGTGCACAAATCGTATGGCCAATAGTAGGACAAGAAATACTAAATGGTGACGTAGGTGGAGGATTTCAGGGTGTACAAATAACTTCAGGATTTTTCCAGTTATGGCGAGCATCAGGTATAACCACAGAATTTGAATTATATGCTACAGCCATAGGCGGACTATTCATGGCTGCTCTAATGGTTTTTGCTGGATGGTTTCACTATCATAAAGCTGCACCTAAATTAGAATGGTTTCAGAATGTTGAGTCTATGATGAACCACCATTTATCTGGCTTACTAGGCCTAGGGTGCCTTAGCTGGGCTGGGCACCAAATACACATTGCTTTACCTATAAATAAACTAATGGATGCAGGTGTATCTCCTCAAGAAATTCCTCTACCACATGAATTTTTAGTTAATCGAGATCTTATGTGTGAACTTTATCCAAGTTTTAGTAAAGGCATACTTCCTTTCTTTACTTTGAATTGGAGTGAATATTCTGACTTCTTAACCTTCAAAGGTGGGCTTAATCCAGTAACTGGGGGCCTATGGTTAAGTGATACTGCACACCATCATCTAGCACTAGCTGTTTTATTTCTAGTAGCCGGTCACATGTATCGAACTAATTGGGGTATAGGACATAGTATGAAAGAAATACTAGATGCCCATAAAGGACCCTTTACAGGAGAAGGCCACAAAGGTATATATGAAATACTAACATCTTCATGGCATGCACAGCTAGCTATCAACTTAGCTATGATGGGATCGTTAAGTATTATCGTTGCGCACCACATGTACTCAATGCCTCCAGTCTATATATTGGCTGGTTTGGTGTACTAATGATCCCAACACTATTAACAGCTACATCTGTATTCATCATTGCATTCGTTGCTGCGCCTCCAGTTGATATTGATGGAATCCGTGAACCAGTTGCAGGTTCTCTTTTATATGGTAACAATATCATCTCTGGTGCCATAATCCCTAGTTCTGCAGCTATTGGAATTCATTTTTATCCTATTTGGGAAGCTGCATCTCTAGACGAATGGCTATATAACGGTGGCCCTTACCAATTAATCGTACTACACTTCTTATTAGGTGTATGTTGTTATATTGGGCGTGAATGGGAGCTAAGCTACCGTTTAGGTATGCGTCCTTGGATCTCAGTTGCTTTTACAGCACCTGTTGCAGCAGCAGCAGCAGTATTCCTTGTGTACCCAATTGGTCAAGGAAGCTTCTCTGATGGTATGCCTCTAGGTATCTCAGGTACATTCAATTTTATGCTTGTGTTCCAAGCTGAGCATAATATCTTAATGCACCCTTTCCACCAATTAGGTGTAGCAGGTGTGTTTGGTGGTTCTTTGTTCAGTGCTATGCACGGTTCTCTAGTAACTTCTAGTTTAATTCGTGAAACTACTGAAAATGAATCAGCTAACAATGGCTATAAATTTGGTCAAGAAGAAGAAACTTACAATATTGTAGCTGCTCATGGTTATTTTGGTCGTTTAATTTTCCAATATGCAAGCTTCAATAACTCTCGCTCACTACACTTTTTCTTAGGTATGTGGCCTGTAGTAGGTATCTGGTTCACAGCTATGTCTGTTAGCACAATGGCATTTAACTTAAATGGATTTAACTTTAACCAATCTGTAG?????????????????????????????????????????????????????????????????????????????????????????????????????????????????????????????????????????????????????????????????????????????????????????????????????????????????????????????????????????????????????????????????????????????????????????????????????????????????????????????????????????????????????????????????????????????????????????????????????????????????????????????????????????????????????????????????????????????????????????????????????????????????????????CAATGGAAGGTGTAAATCGCTCTATAGCATCAACAGGTGAAATTAAAGGTCACTACATGAATGTGACTGCAGCAACTATGGAAGACATGTATGAAAGAGCTGAATTTGCTAAGCAACTTGGCACAGTAATTGTCATGATCGACTTAGTAATAGGCTATACAGCTATTCAAACTATGGCGATATGGGCTCGTAAAAATGATATGATTCTGCATCTACACCGTGCTGGAAACTCAACATACTCTCGCCAGAAAAGTCATGGAATGAACTTCCGTGTAATCTGTAAGTGGATGCGTATGGCAGGTGTTGACCATATACATGCTGGTACAGTAGTAGGTAAACTAGAAGGTGACCCTTTAATGATTAGAGGTTTTTATAACACTTTACTTTTACCTTATTTAGATGTTAATCTACCTCAAGGTATTTTCTTTGAACAGGATTGGGCATCTTTGCGTAAAGTAACTCCTGTTGCTTCTGGTGGTATACACTGTGGTCAAATGCACCAATTACTAGATTACCTAGGTGAAGATGTTGTACTTCAGTTTGGTGGAGGCACTATTGGACATCCAGACGGCATTCAAGCAGGCGCAACAGCTAACCGCGTTGCTCTAGAGGCTATGGTAATAGCTCGTAATGAAGGGCGTGATTACGTTGCAGAAGGACCACAAATTCTTCGTGATGCAGCTAAAACTTGTGGTCCCCTACAAACAGCTTTAGATCTATGGAAAGATATTACATTTAATTACACTTCTACAGATACAGCTGACTTCGTAGAAACTCCAACAGCAAACGTATAA
Sanc    AATAAGAATGGAGTTAGCTCAACCTGGAAATCACTTATTATTAGGTAATCATCAAGTTTATAATGTTTTAATTACCGCACATGCATTTTTAATGATATTTTTTATGGTGATGCCTGTATTAATAGGAGGATTCGGAAATTGATTAGTTCCTATTATGATTGGTAGTCCTGATATGGCGTTTCCTCGTCTAAATAATATTTCGTTTTGATTATTACCACCTTCATTATGTTTATTATTAACATCTGTATTAGTTGAAGTGGGTGTAGGAACAGGTTGAACCGTTTATCCTCCTTTAAGTTCAATTCAAAGCCACTCAGGGGGCGCTGTTGATTTAGCTATTTTTAGCTTACATATTTCAGGAGCTTCATCTATTTTAGGAGCTGTTAACTTTATTTCTACTATTTTAAATATGCGCAATCCTGGACAAACAATGTATAGAATGCCATTGTTTGTTTGATCAATTTTTGTAACTGCTTTTTTACTACTACTAGCAGTACCAGTTTTAGCTGGAGCGATTACTATGCTATTAACTGATAGAAATTTCAATACATCATTCTTTGATCCGGCAGGTGGGGGAGATCCAGTGCTTTACCAACATTTATTT?????????????????????????????????????????????????????????????????????????????????????????????????????????????????????????????????????????????????????????????????????????????????????????????????????????????????????????????????????????????????????????????????????????????????????????????????????????????????????????????????????????????????????????????????????????????????????????????????????????????????????????????????????????????????????????????????????????????????????????????????????????????????????????????????????????????????????????????????????????????????????????????????????????????????????????????????????????????????????????????????????????????????????????????????????????????????????????????????????????????????????????????????????????????????????????????????????????????????????????????????????????????????????????????????????????????????????????????????????????????????????????????????????????????????????????????????????????????????????????????????????????????????????????????????????????????????????????????????????????????????????????????????????????????????????????????????????????????????????????????????????????????????????????????????????????????????????????????????????????????????????????????????????????????????????????????????????????????????????????????????????????????????????????????????????????????????????????????????????????????????????????????????????????????????????????????????????????????????????????????????????????????????????????????????????????????????????????????????????????????????????????????????????????????????????????????????????????????????????????????????????????????????????????????????????????????????????????????????????????????????????????????????????????????????????????????????????????????????????????????????????????????????????????????????????????????????????????????????????????????????????????????????????????????????????????????????????????????????????????????????????????????????????????????????????????????????????????????????????????????????????????????????????????????????????????????????????????????????????????????????????????????????????????????????????????????????????????????????????????????????????????????????????????????????????????????????????????????????????????????????????????????????????????????????????????????????????????????????????????????????????????????????????????????????????????????????????????????????????????????????????????????????????????????????????????????????????????????????????????????????????????????????????????????????????????????????????????????????????????????????????????????????????????????????????????????????????????????????????????????????????????????????????????????????????????????????????????????????????????????????????????????????????????????????????????????????????????????????????????????????????????????????????????????????????????????????????????????????????????????????????????????????????????????????????????????????????????????????????????????????????????????????????????????????????????????????????????????????????????????????????????????????????????????????????????????????????????????????????????????????????????????????????????????????????????????????????????????????????????????????????????????????????????????????????????????????????????????????????????????????????????????????????????????????????????????????????????????????????????????????????????????????????????????????????????????????????????????????????????????????????????????????????????????????????????????????????????????????????????????????????????????????????????????????????????????????????????????????????????????????????????????????????????????????????????????????????????????????????????????????????????????????????????????????????????????????????????????????????????????????????????????????????????????????????????????????????????????????????????????????????????????????????????????????????????
Tenu    ??????????????????????????????????????????????????????????TACAATGTTTTAATCACTGCTCATGCATTTTTAATGATATTTTTCATGGTGATGCCTGTATTAATTGGAGGATTTGGAAATTGATTAGTACCTATAATGATAGGTAGCCCTGACATGGCATTCCCTCGTCTAAATAATATTTCGTTTTGGTTACTACCTCCATCGTTATGTTTATTGTTAACATCTGCGTTAGTTGAAGTAGGTGTTGGAACTGGTTGAACAGTTTACCCACCCTTAAGTTCAATTCAAAGTCATTCTGGAGGAGCTGTTGATCTTGCTATATTTAGCTTGCATATCTCAGGAGCTTCATCAATTTTAGGCGCTGTAAATTTTATTTCAACTATTTTAAATATGCGTAATCCCGGTCAAACAATGTATAGAATGCCTTTGTTTGTTTGATCAATTTTCGTAACAGCCTTTTTATTATTATTAGCAGTACCAGTTTTAGCTGGTGCTATTACTATGTTATTAACCGATAGAAATTTTAATACATCGTTCTTTGATCCTGCAGGTGGAGGTGACCCAGTATTATATCAACATTTATTTATTATAACAGGAATTTTTTTAGCTATGCATTACACACCTCACGTAGATTTAGCTTTTGCTAGTGTGGAGCACATAATGCGCGACGTTAATTATGGATGATTATTAAGATATATCCATGCAAATGGAGCTTCAATGTTCTTTATCGTAGTTTATATTCATATATTCAGGGGCCTATATTTTGGATCATACACTAAACCCCGACATTTGGTTTGAGTTGTAGGAGTCCTAATTTTTTTTCTAATGATGGGTACCGCATTTATAGGTTATGTTTTACCTTGAGGTCAGATGAGTTTATGAGGAGCTACAGTAATAACTAATCTAGTGTCAGCTATTCCTTTTATAGGAGACTCAGTCGTAACTTGACTTTGAGGTGGTTTTTCAGTTGATAATGCAACATTAAATAGATTTTTTAGCCTTCATTACTTATTACCTTTTATTATTACTGCGGCTACTTTAATCCACTTAGCTATTTTACATCAAGATGGATCAGGAAATCCTTTAGGAATCGATTCAAATGTTGATAAAATTAGCATGTTTCCCTACTTTATAATTAAAGATTTATTAGGGTTAATAAGTTTTTTAATATTCTTTTCTATATTTGTTTACTTTTCACCTAATATATTAGGCCATGCTGACAATTACATTGAAGCAAATCCTATGGTTACACCTGCACATATTGTACCAGAATGGTATTTTTTACCTTTTTATGCTATTCTAAGAAGTATTCCGCATAAGTTGGGCGGTGTCATTGCTATGATTTCTGCTATTGCTATATTAGCCTTATTACCTTGAATTCACAGTACGGAAATTAGAAGTTCTCGATTCAGACAATCTTCAGTGCACATTTTGGACAACTGGCAATTATATTTCTATGGCTTAGTGGTATGTACTTCCATGGTGCAAGATTTTCTAACTACACAGCATGGCTAAGTAACCCAACAAACATTAAGCCTAGTGCACAAATCGTATGGCCAATAGTAGGTCAAGAAATACTAAATGGCGACGTAGGAGGAGGATTTCAAGGTGTACAAATAACATCAGGGTTTTTCCAATTATGGCGAGCATCTGGCATAACTACTGAGTTTGAATTATATGCTACAGCTATAGGTGGATTATTTATGGCTGCTCTAATGGTTTTTGCTGGATGGTTTCATTATCATAAAGCAGCACCTAAACTAGAATGGTTCCAAAATGTTGAATCTATGATGAATCACCATTTATCTGGCCTATTAGGTTTAGGATGTCTTAGCTGGGCTGGACATCAAATACATATTGCTCTACCTATAAATAAACTATTAGATGCAGGTGTATCTCCTGAAGAAATTCCTTTACCACATGAATTTCTTGTTAATAGAGATCTCATAGCCGAACTTTACCCAAGCTTTAATAAAGGAATACTTCCTTTCTTTACTTTAAATTGGAGTGAATATTCTGATTTTTTAACCTTTAAAGGTGGTCTTAATCCAGTAACTGGTGGTTTATGGTTAAGTGACACTGCACACCATCATCTAGCATTAGCCGTTCTATTTATAGTAGCTGGTCACATGTATCGAACTAATTGGGGTATAGGACATAGTATGAAAGAAATACTAGAAGCCCATAAAGGACCATTTACAGGAGAAGGACATAAAGGAATATATGAGATACTAACATCTTCGTGGCATGCACAACTAGCTATTAACTTAGCTATGATGGGATCTTTAAGTATCATTGTTGCACATCACATGTACTCTATGCCTCCAGTCTATATATTGGTTGGTTTGGTGTACTAATGATTCCAACACTATTAACAGCTACATCTGTATTCATCATTGCATTCGTTGCTGCACCTCCAGTTGATATTGATGGAATTCGTGAGCCAGTTGCAGGTTCTCTTTTATATGGTAATAACATCATTTCTGGTGCTATAATACCTAGTTCTGCAGCTATTGGAATTCATTTCTATCCTATTTGGGAAGCTGCATCTTTAGACGAATGGCTATATAACGGTGGCCCTTACCAATTAATTGTTCTACACTTTTTATTAGGTGTATGTTGTTATATTGGACGTGAATGGGAACTAAGCTACCGTTTAGGTATGCGTCCTTGGATCTCAGTTGCTTTTACAGCACCTGTTGCAGCAGCAGCAGCAGTATTCCTTGTATATCCAATTGGTCAAGGAAGCTTCTCTGATGGTATGCCTTTAGGTATCTCAGGTACATTCAATTTTATGCTTGTATTCCAAGCTGAGCATAATATCTTAATGCATCCTTTTCACCAACTAGGTGTAGCAGGTGTATTTGGTGGTTCTTTATTCAGTGCTATGCATGGTTCTCTAGTAACTTCTAGTTTAATCCGTGAAACAACTGAAAGCGAATCAGCTAATAATGGTTATAAGTTTGGTCAAGAAGAAGAAACGTATAATATTGTAGCTGCTCACGGTTACTTTGGTCGCTTAATTTTTCAATATGCAAGCTTCAATAACTCTCGCTCACTACACTTTTTCTTAGGTATGTGGCCTGTAGTAGGTATCTGGTTTACAGCTATGTCTGTTAGTACAATGGCATTTAACTTGAATGGATTCAACTTTAATCAATCAGTTGGCATCCGCTGCAGTTGCAGGTGAATCATCGACAGCTACTTGGACTGTAGTTTGGACAGATTTGCTAACAGCTTGTGATTTATATAGGGCTAAAGCTTATAAAGTAGATGATGTACCCAATACTAATGATCAATATTTTGCATATATAGCATATGACATAGACTTATTTGAAGAGGGTTCAATTGCTAATTTAACAGCTTCTATTATTGGTAACGTATTTGGATTTAAAGCTGTAAAAGCTTTAAGATTAGAAGATATGCGTATACCTGTTGCGTACCTTAAAACTTTCCAAGGTCCTGCTACAGGTATCGTAGTAGAACGTGAGCGTATGGACAAATTTGGACGTCCATTCTTAGGAGCAACAGTAAAACCAAAACTTGGTCTGTCAGGTAAAAACTATGGAAGAGTAGTATATGAAGGACTAAAAGGTGGTCTTGACTTCCTAAAAGATGATGAGAATATCAACTCTCAACCTTTTATGCGTTGGAAAGAAAGATTTCTTTACTCTATGGAAGGTGTAAATCGTTCTATAGCATCATCAGGTGAAATCAAAGGTCACTATATGAATGTGACTGCAGCGACTATGGAAGACATGTATGAAAGAGCTGAATTTGCTAAGCAACTTGGCACAGTCATTGTAATGATTGACTTAGTAATAGGCTATACAGCTATTCAAACTATGGCTATATGGGCTCGTAGGAATGATATGATTCTGCACTTACATCGTGCTGGTAACTCAACATACTCTCGCCAAAAAAGTCATGGCATGAACTTCCGTGTAATTTGTAAGTGGATGCGTATGGCTGGTGTTGATCATATACACGCTGGTACAGTAGTAGGTAAATTAGAAGGTGATCCTTTAATGATTAAAGGCTTTTATAATACCCTACTTTTAACTCACTTAGATACTAATCTACCTCAAGGTATTTTCTTTGAGCAGGACTGGGCATCTTTACGTAAAGTAACACCTGTTGCTTCTGGTGGTATACACTGTGGTCAAATGCATCAATTATTAGATTATCTAGGTGAAGATGTTGTACTTCAGTTTGGTGGGGGTACCATTGGTCATCCAGATGGTATTCAAGCAGGTGCAACAGCTAACCGTGTTGCTCTAGAAGCTATGGTCATAGCTCGTAATGAAGGACGTGATTACGTTGCAGAAGGACCACAAATTCTTCGCGATGCGGCTAAAACTTGTGGACCTCTACAAACAGCTTTAGATCTATGGAAAGACATATCATTTAATTATACTTCTACAGATACTGCTGACTTCGTAGAAACTCCAACAGCAAACGTATA?
Sp1     GATTAGAATGGAGTTAGCTCAACCTGGAAATCACTTGTTATTGGGTAATCATCAGGTTTATAATGTTTTGATTACTGCACATGCATTTTTAATGATATTTTTTATGGTTATGCCTGTTCTTATAGGAGGTTTCGGAAATTGATTAGTTCCTATTATGATAGGGAGTCCTGATATGGCATTTCCTCGTTTGAATAATATTTCATTTTGATTACTACCACCATCATTATGCTTACTACTAACATCTGCATTAGTTGAAGTAGGCGTGGGAACGGGTTGAACTGTTTACCCTCCCTTAAGTTCAATTCAAAGCCATTCAGGTGGTGCTGTAGATTTAGCTATATTTAGTTTACATATTTCAGGTGCTTCATCTATTTTAGGAGCTGTTAATTTTATTTCTACTATTTTGAATATGCGTAATCCAGGCCAAACTATGTATAGAATGCCGTTATTTGTTTGATCAATTTTTGTAACGGCTTTTCTATTATTATTAGCAGTACCAGTTTTAGCTGGTGCAATCACTATGCTATTAACTGATAGGAATTTCAATACGTCATTTTTTGATCCGGCAGGAGGTGGTGATCCGGTACTTTATCAACACTTATTTATCATTACCGGAATTTTTTTAGCTATGCATTATACACCTCATGTAGATTTAGCCTTTGCTAGCGTTGAACACATAATGCGTGACGTTAATTACGGATGATTACTTCGATATGTTCACGCAAACGGAGCATCAATGTTTTTTATTGTAGTTTACATTCACATATTTAGGGGTTTATATTTCGGATCCTACACAAAACCAAGACATTTAGTTTGAGTTGTAGGTGTAATAATATTTTTTTTAATGATGGGTACAGCATTCATTGGTTATGTTTTACCTTGGGGTCAAATGAGTTTATGAGGAGCTACGGTTATAACTAATTTAGTATCTGCTATCCCCTTTGTAGGTGATTCAATTGTAACTTGACTTTGAGGAGGTTTTTCAGTTGATAATGCAACATTAAACAGATTTTTTAGCCTTCATTATTTATTACCGTTTATTATTGCCGCGGCTTCCTTAATACATCTGGCAGTTTTGCATCAAGATGGATCAGGAAATCCATTAGGTGTTGATTCTAATGTTGACAAAGTAAGTATGTTTCCTTATTTTATAATCAAAGACTTATTAGGGTTAATAGTCTTTTTAATATTTTTTTCTGCTTTTGTGTATTTCTCTCCTAATATATTAGGTCATGCAGATAATTATATTGAGGCAAATCCTATGGTAACACCTGCTCATATTGTACCAGAATGATATTTCTTACCTTTTTACGCTATTTTAAGAAGTATACCTCATAAACTAGGAGGGGTTATAGCAATGATTTCTGCTATTGCTGTATTAGCTTTATTGCCTTGGATTCATAGTACTGAAATTCGAAGTTCTAGATTTAGAC?????????????????????????????????????????????????????????????????????????????????????????????????????????????????????????????????????????????????????????????????????????????????????????????????????????????????????????????????????????????????????????????????????????????????????????????????????????????????????????????????????????????????????????????????????????????????????????????????????????????????????????????????????????????????????????????????????????????????????????????????????????????????????????????????????????????????????????????????????????????????????????????????????????????????????????????????????????????????????????????????????????????????????????????????????????????????????????????????????????????????????????????????????????????????????????????????????????????????????????????????????????????????????????????????????????????????????????????????????????????????????????????????????????????????GTCTATATATTGGTTGGTTCGGTGTACTAATGATCCCAACACTATTGACAGCTACATCTGTATTCATCATTGCATTCGTTGCTGCGCCTCCAGTTGATATTGATGGAATTCGTGAACCAGTTGCAGGTTCTCTTTTATATGGTAACAATATCATCTCTGGTGCCATAATTCCTAGTTCTGCAGCTATTGGAATTCATTTTTATCCTATTTGGGAAGCTGCATCTCTAGACGAATGGCTATATAACGGTGGCCCTTACCAATTAATTGTACTACATTTCTTATTAGGTGTATGTTGTTATATTGGACGTGAATGGGAACTAAGCTACCGTTTAGGTATGCGTCCTTGGATCTCAGTTGCTTTTACAGCACCTGTTGCAGCAGCAGCAGCAGTATTCCTTGTATATCCAATTGGTCAAGGAAGCTTCTCTGATGGTATGCCTCTAGGTATCTCAGGTACATTCAATTTTATGCTTGTGTTCCAAGCTGAGCATAATATCTTAATGCACCCTTTCCACCAATTAGGTGTAGCAGGTGTATTTGGTGGTTCTTTATTCAGTGCTATGCACGGTTCTCTAGTAACTTCTAGTTTAATTCGTGAAACTACTGAAAATGAATCAGCTAATAATGGCTATAAATTTGGTCAAGAAGAAGAAACTTACAATATTGTAGCTGCTCATGGTTATTTTGGTCGCTTAATTTTTCAATATGCAAGCTTCAATAACTCTCGCTCACTACACTTTTTCTTAGGTATGTGGCCTGTAGTAGGTATCTGGTTCACAGCTATGTCTGTTAGCACAATGGCATTTAACTTAAATGGATTCAACTTTAACCAATCTGTAG???????????????????????????????????????????????????????????????????????????????????????????????????????????????????????????????????????????????????????????????????????????????????????????????????????????????????????????????????????????????????????????????????????????????????????????????????????????????????????????????????????????????????????????????????????????????????????????????????????????????????????????????????????????????????????????????????????????????????????????????????????????????????????????????????????????????????????????????????????????????????????????????????????????????????????????????????????????????????????????????????????????????????????????????????????????????????????????????????????????????????????????????????????????????????????????????????????????????????????????????????????????????????????????????????????????????????????????????????????????????????????????????????????????????????????????????????????????????????????????????????????????????????????????????????????????????????????????????????????????????????????????????????????????????????????????????????????????????????????????????????????????????????????????????????????????????????????????????????????????????????????????????????????????????????????????????????????????????????????????????????????????????????
Sp2     GATTAGAATGGAGTTAGCTCAACCTGGAAATCACTTGTTATTAGGTAATCATCAGGTTTATAATGTTTTGATTACTGCACATGCATTTTTAATGATATTTTTTATGGTTATGCCTGTTCTTATAGGTGGTTTTGGAAATTGATTAGTTCCCATCATGATAGGTAGCCCTGACATGGCATTTCCTCGTTTGAACAACATTTCATTTTGATTACTGCCCCCATCATTGTGTTTACTATTAACATCTGCATTAGTTGAAGTAGGTGTAGGAACGGGTTGAACTGTCTACCCTCCCTTAAGCTCAATTCAAAGCCATTCAGGAGGAGCTGTTGATTTAGCTATATTTAGTTTACATATTTCAGGTGCTTCATCTATTTTAGGAGCTGTTAATTTTATTTCTACTATTTTGAATATGCGTAATCCGGGTCAAACCATGTACAGAATGCCGTTATTTGTTTGATCAATCTTTGTAACGGCTTTTCTATTATTATTAGCCGTACCAGTTTTAGCTGGTGCAATTACTATGTTACTAACTGATAGAAATTTTAATACATCGTTTTTTGATCCAGCAGGGGGTGGAGATCCAGTACTTTATCAACACTTATTTATCATTACCGGAATTTTTTTAGCTATGCATTATACACCTCATGTAGATTTAGCCTTTGCTAGCGTTGAACATATAATGCGTGACGTTAATTATGGATGATTACTTCGATATATTCACGCAAATGGGGCATCAATGTTTTTTATTGTAGTTTACATTCACATATTTAGAGGTTTATATTTTGGATCTTACACAAAACCAAGACATTTAGTTTGAGTTGTAGGTGTAATAATATTTTTTTTAATGATGGGTACAGCATTCATAGGTTATGTTTTACCTTGAGGTCAAATGAGTTTATGAGGAGCTACAGTTATAACTAATTTAGTATCCGCTATCCCCTTTGTAGGTGATTCAATTGTAACTTGACTTTGAGGAGGTTTTTCAGTTGATAATGCAACATTAAACAGATTTTTTAGCCTTCATTATTTATTACCGTTTATTATTGCTGCAGCTTCTTTAATACATTTGGCAGTTCTGCATCAAGATGGATCAGGAAACCCATTAGGTATTGATTCTAATGTTGACAAAATAAGTATGTTTCCTTATTTTATAGTCAAAGACTTATTAGGATTAATAGTCTTTTTAATATTTTTTTCTGCTTTTGTGTATTTCTCCCCTAATATATTAGGTCATGCAGATAACTATATTGAGGCAAATCCTATGGTAACACCTGCTCATATCGTTCCAGAATGATATTTCTTACCTTTCTACGCTATTTTAAGAAGTATACCCCATAAGTTAGGGGGGGTTATAGCGATGATTTCTGCAATTGCTGTATTAGCTTTATTACCTTGAATTCATAGTACTGAAATTCGAAGTTCTCGATTTAGGCAATCTTTAGTGCGCATTTTGGACAACTTGCAATTATATTTCTATGGCTTAGTGGTATGTACTTCCACGGTGCAAGATTTTCTAACTATACAGCATGGTTAAGTAACCCAACTAACATTAAACCTAGTGCACAAATCGTATGGCCAATAGTAGGACAGGAAATACTAAATGGTGACGTAGGTGGAGGATTTCAGGGTGTGCAAATAACCTCAGGATTTTTCCAGTTATGGCGAGCATCAGGTATAACCACAGAATTCGAATTATATGCTACAGCTATAGGCGGACTATTCATGGCTGCTCTAATGGTTTTTGCTGGATGGTTTCACTATCATAAAGCAGCGCCTAAATTAGAATGGTTTCAGAATGTTGAGTCCATGATGAACCACCATCTATCTGGCTTATTAGGCCTAGGGTGTCTTAGCTGGGCTGGACATCAAATACACATTGCTTTACCTATCAATAAATTACTGGATGCAGGTGTATCTCCTCAAGAAATTCCTCTACCACATGAATTTTTAGTTAATCGAGATCTTATGTGTGAACTCTATCCAAGTTTTAGTAAAGGCATACTTCCTTTCTTTACTTTGAATTGGAGCGAATATTCTGACTTCTTAACCTTTAAAGGCGGACTTAATCCAGTAACTGGCGGTCTATGGTTAAGCGATACTGCACACCATCATCTAGCACTAGCTGTTTTATTCCTAGTAGCTGGTCACATGTATCGAACTAATTGGGGTATAGGACATAGTATGAAAGAAATACTAGAAGCCCATAAAGGACCATTTACAGGAGAAGGCCATAAAGGTATATATGAAATACTAACATCTTCATGGCATGCACAACTAGCTATCAACTTAGCTATGATGGGATCTTTAAGTATTATTGTTGCACACCACATGTACTCAATGCCTCCAGTCTATATATTGGTTGGTTCGGTGTACTAATGATCCCAACACTATTAACAGCTACATCTGTATTCATCATTGCATTCGTTGCTGCGCCTCCAGTTGATATTGATGGAATTCGTGAACCAGTTGCAGGTTCTCTTTTATATGGTAATAATATCATCTCTGGTGCCATAATTCCTAGTTCTGCAGCTATTGGAATTCATTTTTATCCTATTTGGGAAGCTGCATCTCTAGACGAATGGCTATATAACGGTGGCCCTTACCAATTAATTGTACTACATTTCTTATTAGGTGTATGTTGTTATATTGGACGTGAATGGGAACTAAGCTACCGTTTAGGTATGCGTCCTTGGATCTCAGTTGCTTTTACAGCACCTGTTGCAGCAGCAGCAGCAGTATTCCTTGTATATCCAATTGGTCAAGGAAGCTTCTCTGATGGTATGCCTCTAGGTATCTCAGGTACATTTAATTTTATGCTTGTGTTCCAAGCTGAGCATAATATCTTAATGCACCCTTTCCACCAATTAGGTGTAGCAGGTGTGTTTGGTGGTTCTTTATTCAGTGCTATGCACGGTTCTCTAGTAACTTCTAGTTTAATTCGTGAAACTACTGAAAACGAATCAGCTAACAATGGCTATAAATTTGGTCAAGAAGAAGAAACTTACAATATTGTAGCTGCTCATGGTTATTTTGGTCGCTTAATTTTTCAATATGCAAGCTTCAATAACTCTCGCTCACTACACTTTTTCTTAGGTATGTGGCCTGTGGTAGGTATCTGGTTCACAGCTATGTCTGTTAGCACAATGGCATTTAACTTAAATGGATTTAACTTTAACCAATCTGTAG?????????????????????????????????????????????????????????????????????????????????????????????????????????????????????????????????????????????????????????????????????????????????????????????????????????????????????????????????????????????????????????????????????????????????????????????????????????????????????????????????????????????????????????????????????????????????????????????????????????????????????????????????????????????????????????????????????????????????????????????????????????????????????????CAATGGAAGGTGTAAATCGCTCTATAGCATCAACCGGTGAAATTAAAGGTCACTACATGAATGTGACTGCAGCAACTATGGAAGACATGTATGAAAGAGCTGAATTTGCTAAGCAACTTGGCACAGTAATTATCATGATCGACTTAGTAATAGGCTATACGGCTATTCAAACTATGGCTATATGGGCTCGTAAGAATGATATGATTCTACATCTACACCGCGCTGGAAACTCAACATACTCTCGCCAGAAAAGTCATGGTATGAACTTCCGTGTAATTTGTAAATGGATGCGTATGGCAGGTGTTGACCATATACATGCTGGTACAGTAGTAGGTAAACTAGAAGGTGACCCTTTAATGATTAGAGGTTTTTATAACACTTTACTTTTACCTTATTTAGATGTTAATCTACCTCAGGGTATCTTCTTCGAACAGGATTGGGCATCTTTGCGTAAGGTAACTCCTGTTGCTTCTGGTGGTATACACTGTGGTCAAATGCACCAATTGCTGGATTATCTAGGTGAAGATGTTGTACTTCAGTTTGGTGGAGGCACTATTGGACATCCAGACGGCATTCAAGCAGGCGCAACAGCTAACCGCGTTGCTCTAGAGGCTATGGTAATAGCTCGTAATGAAGGGCGTGATTACGTTGCAGAAGGACCACAAATTCTTCGTGATGCAGCCAAAACTTGTGGTCCCCTACAAACAGCTTTAGATCTATGGAAAGACATTACATTTAACTACACTTCTACAGATACAGCTGACTTCGTAGAAACTCCAACAGCAAACGTATAA
Sp3     GATTAGAATGGAATTAGCTCAGCCTGGAAATCATTTGTTATTAGGTAATCATCAAGTTTACAATGTTTTAATTACTGCACATGCATTTTTAATGATATTTTTTATGGTAATGCCCGTTCTTATCGGGGGTTTTGGAAATTGATTAGTTCCCATTATGATTGGTAGTCCAGATATGGCATTTCCTCGATTGAATAATATCTCATTTTGATTATTACCACCATCATTATGTTTACTATTGACATCTGCATTGGTTGAAGTAGGTGTAGGAACAGGTTGAACTGCTTATCCTCCTTTAAGCTCAATTCAAAGTCATTCGGGGGGTGCTGTTGATTTAGCTATATTCAGTTTGCATATTTCAGGTGCTTCGTCTATATTAGGAGCTGTGAATTTTATTTCTACCATCTTAAATATGCGTAATCCAGGTCAAACTATGTACAGAATGCCGTTATTTGTTTGATCGATTTTTGTAACAGCTTTTTTATTATTATTGGCGGTACCGGTTTTAGCTGGTGCAATTACTATGTTGTTAACTGATAGAAACTTTAACACATCATTCTTTGATCCAGCAGGAGGAGGTGATCCGGTACTTTATCAACATTTATTTATTATTACCGGAATTTTTTTAGCTATGCATTATACACCTCATGTGGATTTAGCTTTTGCTAGTGTTGAGCATATAATGCGTGATGTTAATTATGGATGATTACTCCGATATATTCACGCAAACGGAGCATCAATGTTTTTTATTGTAGTTTACATTCATATATTTAGAGGTTTATATTTTGGATCTTATACAAAACCAAGACATTTAGTTTGAGTTGTAGGTGTAATAATATTTTTTTTAATGATGGGTACAGCATTTATCGGTTATGTTTTACCTTGAGGTCAAATGAGTCTATGGGGAGCTACAGTTATAACTAATTTAGTATCTGCTATTCCTTTTGTGGGCGACTCAATTGTAACTTGACTTTGGGGAGGTTTTTCAGTTGACAATGCAACGTTAAATAGATTTTTTAGCCTTCATTATTTGTTACCTTTTATTATTGCTGCAGCTTCCTTAATACATTTAGCAGTTTTACATCAAGATGGATCAGGAAACCCATTAGGTATTGACTCTAACGTTGATAAAATAAGTATGTTTCCTTATTTTATTATTAAAGATTTATTAGGGCTAATAACTTTTTTAATATTTTTTTCTGCTTTCGTTTACTTTTCTCCCAACATATTAGGTCATGCAGATAACTACATTGAAGCAAATCCTATGGTAACTCCTGCTCACATTGTTCCAGAATGATATTTCTTACCTTTTTACGCTATTTTAAGAAGTATACCTCATAAATTGGGGGGGGTTATAGCAATGATTTCTGCTATCGCTATATTAGCTTTACTGCCTTGAATTCATAGTACTGAAATTCGAAGTTCTAGATTTAGACAATCTTCAGTGCGCATTTTGGACAACTTGCAATTATATTTCTATGGCTTAGTGGTATGTACTTCCACGGTGCAAGATTTTCTAACTACACAGCATGGTTAAGCAATCCAACTAACATTAAACCTAGTGCACAAATCGTATGGCCAATAGTAGGACAAGAAATACTAAATGGTGACGTGGGTGGAGGATTTCAGGGTGTACAAATAACCTCAGGATTTTTCCAGTTATGGCGAGCATCCGGTATAACGACAGAATTCGAATTATATGCTACAGCTATAGGCGGACTATTCATGGCTGCTCTAATGGTTTTTGCTGGATGGTTTCACTATCATAAAGCAGCACCTAAATTAGAATGGTTTCAGAATGTTGAGTCTATGATGAACCACCATTTATCTGGCTTATTAGGCCTAGGGTGTCTTAGCTGGGCTGGACATCAAATACATATTGCTTTACCTATAAATAAACTATTGGATGCAGGTGTATCTCCTCAAGAAATCCCTCTACCACATGAATTTTTAGTTAATCGAGATCTTATGTGCGAACTTTATCCAAGTTTTAGTAAAGGTATACTTCCTTTCTTTACTTTGAATTGGAGCGAATATTCTGACTTCTTAACCTTCAAAGGAGGACTTAATCCAGTAACGGGTGGTCTATGGTTAAGTGATACTGCACACCATCATCTAGCACTAGCTGTTTTATTTCTAGTAGCTGGTCATATGTATCGAACTAATTGGGGTATAGGACATAGCATGAAAGAAATACTAGAGGCCCATAAAGGACCCTTTACAGGAGAAGGCCACAAAGGTATATACGAAATATTAACATCTTCATGGCATGCACAACTAGCTATAAACTTAGCTATGATGGGATCATTAAGTATTATCGTTGCACACCACATGTACTCAATGCCTCCAGTCTATATATTGGTTGGTTTGGTGTACTAATGATCCCAACACTATTAACAGCTACATCTGTATTCATCATTGCATTCGTTGCTGCACCTCCAGTTGATATTGATGGAATTCGTGAACCGGTTGCAGGTTCTCTTTTATATGGCAACAATATTATCTCTGGTGCTATAATTCCTAGTTCTGCAGCTATTGGAATTCATTTTTATCCTATTTGGGAAGCTGCATCTCTAGACGAATGGCTATATAACGGTGGCCCTTACCAATTAATTGTACTACACTTCTTACTAGGTGTATGCTGTTATATTGGACGTGAATGGGAACTAAGCTACCGTTTAGGTATGCGTCCTTGGATCTCAGTTGCTTTTACAGCACCTGTTGCAGCAGCAGCAGCAGTATTCCTTGTGTACCCAATTGGTCAAGGAAGCTTCTCTGATGGTATGCCTCTAGGTATCTCAGGTACATTCAATTTTATGCTTGTGTTCCAAGCTGAGCATAATATCTTAATGCACCCTTTCCACCAATTAGGTGTAGCAGGTGTGTTTGGTGGTTCTTTATTCAGTGCTATGCACGGTTCTCTAGTAACTTCTAGTTTAATTCGTGAAACTACTGAAAATGAATCAGCTAACAATGGCTATAAATTTGGTCAAGAAGAAGAAACTTACAATATTGTAGCTGCTCATGGTTATTTTGGTCGCTTAATTTTCCAATATGCAAGCTTCAATAACTCTCGCTCACTACACTTTTTCTTAGGTATGTGGCCTGTAGTAGGTATCTGGTTCACAGCTATGTCTGTTAGCACAATGGCATTCAATTTAAATGGATTTAACTTTAACCAATCTGTAGGCATCAGCTGCAGTTGCGGGTGAATCATCAACAGCTACTTGGACTGTAGTTTGGACAGATTTGCTAACAGCTTGTGATTTATATAGAGCTAAAGCTTATAAGGTAGATGCTGTGCCAAATACTACTGATCAATATTTTGCATATATAGCATATGATATAGACTTATTTGAAGAAGGTTCAATCGCAAATTTAACAGCTTCTATTATTGGTAACGTATTTGGATTCAAAGCCGTAAAAGCTTTACGTCTAGAGGATATGCGTATTCCTGTTGCATATCTTAAAACTTTCCAGGGTCCTGCTACAGGTATTATTGTGGAACGTGAGCGTATGGATAAGTTTGGGCGCCCTTTCCTAGGAGCAACAGTAAAGCCAAAACTTGGTTTATCAGGAAAGAATTATGGAAGAGTAGTATATGAAGGACTAAGAGGCGGTCTTGATTTTCTGAAAGATGATGAGAATATTAACTCTCAACCTTTTATGCGCTGGAAAGAAAGATTCCTTTATTCAATGGAAGGTGTAAATCGTTCTATAGCATCAACTGGTGAAATTAAAGGTCACTATATGAATGTGACTGCAGCAACTATGGAAGACATGTATGAAAGAGCTGAGTTTGCTAAGCAACTTGGTACAGTAATTATCATGATCGACTTAGTAATAGGCTATACAGCTATTCAAACTATGGCTATATGGGCTCGTAAAAATGATATGATTCTACATCTACACCGTGCTGGAAACTCAACATACTCTCGCCAGAAGAGTCATGGTATGAATTTCCGTGTAATTTGTAAATGGATGCGTATGGCAGGTGTTGACCATATACATGCTGGTACAGTAGTAGGTAAATTAGAAGGTGATCCTTTAATGATTAGAGGTTTTTATAACACTTTACTTTTACCTTATTTAGATGTTAATCTGCCTCAAGGTATTTTCTTCGAACAGGATTGGGCATCTTTGCGCAAAGTAACTCCTGTTGCTTCTGGTGGTATACACTGTGGTCAAATGCACCAATTGCTAGATTACCTAGGTGAAGATGTTGTACTTCAGTTTGGTGGAGGCACTATTGGACATCCAGATGGTATTCAAGCAGGCGCAACAGCTAACCGCGTTGCTCTAGAGGCTATGGTAATAGCTCGTAATGAAGGGCGTGATTACGTTGCAGAAGGACCACAAATTCTTCGTGATGCAGCTAAAACTTGTGGTCCCCTACAAACAGCTTTAGATCTATGGAAAGATATTACATTTAACTATACTTCTACAGATACAGCTGACTTCGTAGAAACTCCAACAGCAAACGTATAA
Sp4     GATTAGGATGGAATTAGCTCAGCCTGGAAATCATTTGTTATTAGGTAATCATCAAGTTTACAATGTTTTAATTACTGCTCATGCATTTTTAATGATATTTTTCATGGTAATGCCTGTTCTTATAGGAGGATTTGGAAATTGATTAGTTCCCATCATGATTGGTAGTCCTGATATGGCGTTTCCTCGTCTAAATAATATTTCATTTTGATTATTACCACCATCATTGTGTTTATTGTTGACATCTGCATTAGTTGAAGTAGGTGTAGGAACTGGTTGAACTGTCTATCCTCCTTTAAGCTCAATTCAAAGTCATTCAGGAGGAGCTGTTGATTTAGCTATATTTAGTTTGCATATCTCCGGAGCTTCATCTATTTTAGGTGCTGTTAATTTTATCTCTACCATTTTAAATATGCGTAATCCAGGACAAACAATGTATAGAATGCCATTGTTTGTCTGATCGATTTTTGTAACAGCTTTCCTATTATTATTAGCGGTACCAGTTTTAGCGGGTGCAATTACTATGTTGTTAACTGATAGAAATTTCAATACATCATTCTTTGATCCAGCAGGAGGAGGTGATCCGGTACTTTATCAACATTTATTTATTATCACGGGAATTTTTTTAGCTATGCACTATACACCTCATGTAGATTTAGCTTTTGCTAGTGTTGAACACATAATGCGCGATGTTAATTATGGTTGATTGCTACGATACATTCACGCAAACGGAGCATCAATGTTCTTTATCGTAGTTTATATTCACATATTTAGAGGTTTATATTTTGGATCATACACAAAACCGAGGCACTTAGTTTGAGTTGTGGGTGTAATAATATTTTTTTTGATGATGGGTACAGCCTTTATTGGTTATGTTTTACCTTGAGGTCAGATGAGTTTGTGGGGAGCTACAGTTATAACTAATTTAGTATCTGCTATTCCTTTTATAGGAGATTCAATTGTAACATGACTTTGAGGAGGCTTTTCAGTTGATAACGCAACATTAAATAGATTTTTTAGCCTTCACTATTTATTACCTTTTATAATTGCTGCAGCTTCTTTAATACATTTGGCGGTTTTACATCAAGATGGATCAGGAAATCCATTAGGTATTGATTCTAATGTTGATAAAATAAGTATGTTTCCTTATTTTATAGTTAAAGATCTATTAGGATTAATAATCTTTTTAATCTTTTTTTCTGCTTTTGTATATTTTTCTCCTAATATATTAGGTCATGCAGACAATTACATTGAAGCAAATCCTATGGTAACACCTGCCCATATTGTTCCGGAATGATATTTTTTACCTTTTTATGCTATTTTAAGGAGTATACCTCATAAATTAGGAGGAGTTATAGCTATGATCTCTGCTATTGCTATATTAGCCTTATTACCTTGAATTCATAGTACTGAAATTAGAAGTTCTCGATTTAGGCAATCTTCAGTGCGCATTTTGGACAACTTGCAATTATATTTCTATGGCTTAGTGGTATGTACTTCCACGGTGCAAGATTTTCCAACTACACAGCATGGTTAAGTAACCCAACTAACATTAAACCCAGTGCACAAATCGTATGGCCAATAGTAGGACAAGAAATACTAAATGGTGACGTAGGTGGAGGATTTCAGGGTATACAAATAACTTCAGGATTTTTCCAGTTATGGCGAGCATCAGGTATAACCACAGAATTCGAATTATATGCTACAGCTATAGGCGGATTATTCATGGCTGCTCTAATGGTTTTTGCTGGATGGTTTCATTATCATAAAGCAGCACCTAAATTAGAATGGTTTCAGAATGTTGAGTCTATGATGAACCACCATTTATCTGGCTTATTAGGCCTAGGGTGTCTTAGCTGGGCTGGACATCAAATACACATTGCTTTACCTATAAATAAACTACTGGATGCAGGTGTATCTCCTCAAGAAATTCCTCTACCACATGAATTTTTAGTTAATCGAGATCTTATATGTGAACTTTATCCAAGTTTTAGCAAAGGCATACTTCCTTTCTTCACTTTGAATTGGAGCGAATATTCTGACTTTTTAACCTTCAAAGGAGGGCTTAATCCAGTAACTGGAAGTCTATGGTTAAGCGATACTGCACACCATCATTTAGCACTAGCTGTTTTATTTCTAGTAGCTGGTCATATGTATCGAACTAATTGGGGTATAGGACATAGTATGAAGGAAATACTAGAAGCGCATAAAGGACCCTTTACAGGAGAAGGTCATAAAGGTATGTATGAAATACTAACATCCTCATGGCATGCACAACTAGCTATCAACTTAGCTATGATGGGATCTTTAAGTATTATCGTTGCGCACCACATGTACTCAATGCCTCCAGTCTATATATTGGTTGGTTTGGTGTACTAATGATCCCAACACTATTAACAGCTACATCTGTATTCATCATTGCATTCGTTGCTGCGCCTCCAGTTGATATTGATGGAATTCGTGAACCAGTTGCAGGTTCTCTTTTATATGGTAACAACATCATCTCTGGTGCTATAATTCCTAGTTCTGCAGCTATTGGAATTCATTTTTATCCTATTTGGGAAGCTGCATCTCTAGACGAATGGCTATATAACGGTGGCCCTTACCAATTAATCGTACTACACTTCTTATTAGGTGTATGTTGTTATATTGGACGTGAATGGGAACTAAGCTACCGTTTAGGTATGCGTCCTTGGATCTCAGTTGCTTTTACAGCACCTGTTGCAGCAGCAGCAGCAGTATTCCTTGTATATCCAATTGGTCAAGGAAGCTTCTCTGATGGTATGCCTCTAGGTATCTCAGGTACATTCAATTTTATGCTTGTGTTCCAAGCTGAGCATAATATCTTAATGCACCCTTTCCACCAATTAGGTGTAGCAGGTGTGTTTGGTGGTTCTTTATTCAGTGCTATGCATGGTTCTCTAGTAACGTCTAGTTTAATTCGTGAAACTACTGAAAATGAATCAGCTAACAATGGCTATAAATTTGGCCAAGAAGAAGAAACTTACAATATTGTAGCTGCTCATGGTTATTTTGGCCGCTTAATTTTCCAATATGCAAGCTTCAATAACTCTCGCTCGCTACACTTTTTCTTAGGCATGTGGCCTGTAGTAGGTATTTGGTTCACAGCTATGTCTGTTAGCACAATGGCATTTAACTTAAACGGATTTAACTTTAACCAATCTGTAGGCATCAGCTGCAGTTGCAGGTGAATCATCAACAGCTACTTGGACTGTAGTTTGGACAGATTTGCTAACAGCTTGTGATTTATATAGAGCTAAAGCTTATAAGGTAGATGCTGTACCAAATACTTCTGACCAATATTTTGCATATATAGCATATGATATAGACTTATTTGAAGAAGGTTCAATTGCAAATTTAACAGCTTCTATTATTGGTAACGTATTTGGATTTAAAGCTGTAAAAGCTTTACGTCTAGAGGATATGCGTATTCCTGTCGCATATCTGAAGACTTTCCAAGGTCCTGCTACAGGTATTGTTGTGGAACGTGAGCGTATGGATAAATTTGGACGCCCTTTCCTAGGAGCAACAGTAAAACCAAAACTTGGTTTATCAGGAAAGAACTATGGAAGAGTAGTATATGAAGGACTAAGAGGTGGTCTTGATTTTCTAAAGGATGATGAGAACATTAACTCTCAACCTTTTATGCGTTGGAAAGAAAGATTCCTTTATTCAATGGAAGGTGTAAATCGCTCTATAGCATCAACAGGTGAAATTAAAGGTCACTACATGAATGTGACTGCAGCAACTATGGAAGACATGTATGAAAGAGCTGAATTTGCTAAGCAACTTGGCACAGTAATTGTCATGATCGACTTAGTAATAGGCTATACAGCTATTCAAACTATGGCTATATGGGCTCGTAAAAATGATATGATTCTACACCTACATCGTGCTGGAAACTCAACATACTCACGCCAGAAAAGTCATGGTATGAACTTCCGTGTAATTTGTAAATGGATGCGTATGGCAGGTGTTGACCATATACATGCTGGTACAGTAGTAGGTAAACTAGAAGGTGATCCTTTAATGATTAGAGGTTTTTATAACACTTTACTTTTACCTTATTTAGATGTTAATCTACCTCAAGGTATTTTCTTTGAACAGGATTGGGCATCTTTACGTAAAGTAACTCCAGTTGCTTCTGGTGGTATACACTGTGGTCAAATGCACCAATTACTAGATTACCTAGGTGAAGATGTTGTACTTCAGTTTGGTGGAGGTACTATTGGACATCCAGACGGTATTCAAGCAGGCGCAACAGCTAACCGCGTTGCTCTAGAAGCTATGGTAATAGCTCGTAATGAAGGACGTGATTACGTTGCAGAAGGACCACAAATTCTTCGTGATGCAGCTAAAACTTGTGGTCCTCTACAAACAGCTCTAGATCTATGGAAAGATATTACATTTAATTATACTTCTACAGATACAGCTGACTTTGTAGAAACTCCAACAGCAAACGTATAA
Sp5     AATTAGGATGGAATTAGCTCAGCCTGGAAACCATTTACTATTAGGTAATCATCAAGTTTACAATGTTTTGATTACTGCACATGCATTCTTAATGATATTTTTTATGGTAATGCCTGTATTAATAGGAGGATTCGGAAATTGATTAGTTCCTATTATGATAGGTAGTCCCGATATGGCATTTCCTCGTTTGAATAACATATCGTTTTGATTATTACCGCCATCACTATGTTTACTATTAACATCTGCATTAGTTGAAGTAGGTGTAGGAACAGGTTGAACCGTTTATCCTCCTTTAAGCGCTATTCAAAGTCATTCGGGTGGTGCCGTTGACTTAGCAATATTTAGTTTACATATTTCAGGAGCTTCATCTATTTTAGGCGCCGTTAATTTTATTTCTACTATTTTAAATATGCGTAATCCTGGACAAACAATGTATAGAATGCCATTGTTTATTTGATCGATTTTTGTAACAGCTTTTCTTTTATTACTAGCAGTACCGGTTTTAGCTGGGGCAATTACTATGTTATTAACAGATAGAAATTTTAACACTTCGTTTTTCGATCCAGCAGGTGGAGGGGATCCAGTACTTTATCAACATTTATTTATTGTTACAGGAATTTTTTTAGCTATGCATTATACACCTCACGTAGATTTAGCTTTTGCTAGTGTTGAACATATAATGCGTGACGTTAACTATGGGTGATTGTTACGATATATTCATGCAAATGGAGCATCTATGTTTTTTATTGTGGTTTATATTCATATATTTAGAGGGTTATATTTTGGATCTTATACAAAACCGAGACATTTAGTTTGAGTTGTAGGTGTAATAATATTTTTTTTGATGATGGGTACCGCATTTATAGGTTATGTTTTACCTTGAGGTCAAATGAGTTTATGAGGTGCTACCGTTATAACTAATTTAGTATCTGCTATTCCGTTTATAGGAGATTCAATTGTAACTTGACTTTGAGGAGGTTTTTCGGTTGATAATGCAACATTAAACAGATTTTTTAGCCTTCATTATTTGTTACCATTTATTATTGCTGCAGCTTCTTTAATACATTTAGCAGTTTTACATCAAGATGGATCAGGAAATCCATTAGGTATTGATTCTAATGTTGATAAAATAAGTATGTTTCCTTATTTTATAGTTAAAGATCTATTAGGATTAATAATTTTTTTAATATTTTTCTCTGCTTTTGTATATTTTTCCCCTAACGCGTTAGGTCATGCCGATAACTATATCGAAGCAAATCCTATGGTTACTCCTGCCCATATTGTGCCAGAATGATATTTTTTACCTTTTTACGCTATTCTAAGAAGTATACCACACAAGTTAGGAGGTGTAATAGCTATGATTTCCGCTATCGCTATACTAGCTTTATTACCTTGAATTCATAGTACTGAGATTAGAAGTTCTAGATTTAGACAATCTTCAGTGCACATTTTGGACAACTTGCCATTATATTTCTATGGCTTAGTGGTATGTACTTCCACGGTGCAAGATTTTCTAATTACACAGCATGGTTAAGTAACCCAACTAACATTAAGCCTAGCGCACAAATCGTATGGCCAATAGTAGGACAAGAAATACTAAATGGTGACGTAGGTGGAGGCTTTCAAGGTGTACAAATAACTTCAGGATTTTTCCAGCTATGGAGAGCATCCGGTATAACCACAGAATTTGAATTATATGCTACAGCTATAGGTGGCTTGTTCATGGCTGCTCTTATGGTCTTTGCTGGATGGTTTCACTATCATAAAGCAGCACCTAAATTGGAATGGTTTCAGAACGTTGAGTCTATGATGAATCATCATTTATCTGGATTATTAGGATTAGGATGCCTTAGCTGGGCTGGGCATCAAATACACATTGCTTTACCCATAAATAAATTATTGGACGCAGGTGTATCTCCTAAAGAAATTCCTCTGCCACATGAATTTTTAGTTAACCGAGATCTTATATGCGAACTTTATCCAAGTTTTGGCAAAGGAATTCTTCCATTCTTTACTTTAAACTGGAGCGAGTACTCTGATTTCTTAACTTTCAAAGGGGGACTCAATCCAGTAACTGGTGGTCTATGGTTAAGCGATACTGCACACCATCATTTAGCATTAGCTGTTTTATTTCTAGTAGCTGGTCATATGTATCGAACTAATTGGGGTATAGGACATAGTATGAAAGAAATACTAGAAGCCCATAAAGGACCATTTACAGGAGAAGGTCACAAAGGTATATATGAAATACTAACATCTTCATGGCATGCACAACTAGCTATCAACCTAGCTATGATGGGGTCTTTAAGCATTATTGTTGCACACCACATGTATTCAATGCCTCCAGTCTGTATATTGGTTGGTTCGGCGTACTAATGATCCCAACACTATTAACAGCTACATCTGTATTCATCATTGCATTCGTTGCTGCACCTCCAGTTGATATTGATGGTATCCGTGAACCAGTTGCAGGTTCTCTTCTATACGGTAATAACATCATCTCTGGTGCCATAATTCCTAGTTCTGCAGCTATTGGAATTCATTTTTATCCTATTTGGGAAGCTGCATCTCTAGACGAATGGCTATATAACGGTGGCCCTTACCAATTAATTGTACTACATTTCTTGTTAGGTGTATGTTGCTATATTGGACGTGAATGGGAACTAAGCTACCGTTTAGGTATGCGTCCTTGGATCTCAGTTGCTTTTACAGCACCTGTTGCAGCAGCAGCAGCAGTATTCCTTGTATACCCAATTGGTCAAGGAAGCTTCTCTGATGGTATGCCTCTAGGTATCTCAGGTACATTCAACTTTATGCTTGTATTCCAAGCTGAGCATAATATCTTAATGCACCCTTTCCACCAATTAGGTGTAGCAGGTGTGTTTGGTGGTTCTTTATTCAGTGCTATGCACGGTTCTCTAGTAACATCTAGCTTAATTCGTGAGACTACTGAAAATGAATCAGCTAACAATGGTTATAAATTTGGTCAAGAAGAAGAAACTTACAATATTGTAGCTGCTCATGGCTATTTTGGTCGTTTGATCTTCCAATATGCAAGTTTCAATAACTCACGCTCACTACACTTTTTCTTAGGTATGTGGCCTGTAGTAGGTATCTGGTTTACAGCTATGTCTGTTAGCACAATGGCATTTAACTTAAATGGATTCAACTTCAACCAATCTGTAG???????????????????????????????????????????????????????????????????????????????????????????????????????????????????????????????????????????????????????????????????????????????????????????????????????????????????????????????????????????????????????????????????????????????????????????????????????????????????????????????????????????????????????????????????????????????????????????????????????????????????????????????????????????????????????????????????????????????????????????????????????????????????????????????????????????????????????????????????????????????????????????????????????????????????????????????????????????????????????????????????????????????????????????????????????????????????????????????????????????????????????????????????????????????????????????????????????????????????????????????????????????????????????????????????????????????????????????????????????????????????????????????????????????????????????????????????????????????????????????????????????????????????????????????????????????????????????????????????????????????????????????????????????????????????????????????????????????????????????????????????????????????????????????????????????????????????????????????????????????????????????????????????????????????????????????????????????????????????????????????????????????????????
Sp6     GATTAGAATGGAATTAGCTCAGCCTGGGAATCATTTGCTATTAGGTAATCATCAAGTCTACAATGTTTTAATTACTGCACACGCATTCTTAATGATATTTTTTATGGTGATGCCGGTATTAATAGGAGGGTTTGGAAATTGACTAGTTCCTATTATGATTGGTAGTCCTGATATGGCATTTCCTCGTTTGAATAATATTTCATTTTGATTACTACCGCCATCGTTATGCTTGTTACTGACATCTGCATTAGTTGAAGTAGGTGTTGGAACGGGTTGAACTGTTTACCCTCCTTTAAGTGCTATTCAAAGTCACTCGGGTGGTGCTGTTGATTTAGCAATATTTAGTTTACATATTTCAGGAGCTTCATCTATCTTGGGAGCTGTTAATTTTATTTCTACCATCTTAAACATGCGTAATCCCGGGCAAACAATGTATAGAATGCCATTATTTGTTTGATCTATTTTTGTAACAGCTTTTCTTTTATTGTTAGCAGTACCAGTTTTAGCTGGTGCAATTACTATGCTATTGACCGATAGAAATTTTAATACTTCATTCTTTGATCCAGCAGGTGGAGGAGATCCAGTACTGTATCAACACTTATTTATTGTTACGGGAATTTTTTTAGCTATGCATTATACGCCTCATGTAGATTTAGCTTTTGCTAGTGTTGAACACATAATGCGTGATGTTAATTACGGGTGATTATTACGATACATTCATGCAAATGGAGCATCCATGTTTTTTATTGTGGTTTATATTCATATATTTAGAGGTTTATATTTCGGATCTTACACAAAGCCAAGGCATTTAGTTTGAGTTGTAGGTGTTATAATATTTTTTTTAATGATGGGTACTGCATTTATAGGTTACGTTTTACCTTGAGGTCAAATGAGTTTATGAGGAGCTACTGTTATAACCAACTTAGTGTCTGCTATTCCATTTATAGGAGATTCCATTGTAACATGACTTTGAGGAGGTTTTTCGGTTGATAATGCAACATTAAATAGATTTTTTAGCCTTCATTATTTACTACCGTTTATTATTGCTGCAGCTTCTTTAATACATTTAGCAGTTTTACATCAAGATGGATCAGGAAATCCATTAGGTATCGACTCTAATGTTGATAAAATAAGTATGTTTCCTTATTTTATAGTTAAAGATCTATTAGGGTTAATAATCTTTTTAATCTTTTTCTCCGCTTTTGTATACTTTTCCCCTAATGTGTTAGGCCACGCAGACAATTATATCGAAGCAAATCCTATGGTTACCCCTGCACATATTGTTCCAGAATGGTATTTTTTACCTTTTTACGCTATTTTAAGAAGTATACCGCATAAATTGGGAGGTGTAATAGCTATGATTTCTGCTATCGCTATATTAGCTTTACTACCTTGAATTCATAGTACTGAAATTAGAAGTTCTAGATTTAGACAATCTTCAGTGCACATTTTGGACAGCTTGCAATTATATTTCTATGGCTTAGTGGTATGTACTTCCACGGTGCAAGATTTTCTAATTACACAGCATGGTTAAGTAACCCAACTAACATCAAGCCTAGCGCACAAATCGTATGGCCAATAGTAGGGCAGGAAATACTAAATGGTGACGTAGGTGGAGGCTTTCAAGGTGTACAAATAACTTCAGGATTTTTCCAGTTATGGAGAGCATCCGGTATAACCACAGAATTTGAATTATATGCTACAGCTATAGGTGGATTGTTCATGGCTGCTCTTATGGTCTTTGCTGGWTGGTTTCACTATCATAAAGCAGCACCTAAATTGGAATGGTTTCAGAACGTTGAGTCTATGATGAATCATCATTTATCTGGCTTATTGGGATTGGGATGTCTTAGCTGGGCTGGGCATCAAATACATATTGCCTTACCCATAAATAAATTATTGGATGCAGGTGTATCTCCTCAAGAAATTCCTCTACCACATGAATTTTTAGTTAACCGAGATCTGATATGCGAACTTTATCCAAGCTTTAGTAAAGGAATACTTCCATTCTTTACTTTAAACTGGAGCGAGTATTCTGATTTCTTAACTTTCAAAGGTGGTCTCAATCCAGTAACTGGGGGTCTATGGTTAAGCGATACTGCACACCATCATTTAGCACTAGCTGTTTTATTTATAGTAGCTGGTCATATGTATCGAACTAATTGGGGTATAGGGCATAGTATGAAAGAAATACTAGAAGCCCATAAAGGACCATTTACAGGAGAAGGTCACAAAGGTATCTATGAAATACTAACTTCTTCATGGCATGCACAACTAGCTATCAACTTAGCTATGATGGGATCTTTAAGCATTATTGTTGCACACCACATGTATTCAATGCCTCCAGTCTGTATATTGGTTGGTTTGGCGTACTAATGATCCCAACACTATTAACAGCTACATCTGTATTCATCATTGCATTCGTTGCTGCACCTCCAGTTGATATTGATGGTATCCGTGAACCAGTTGCAGGTTCTCTTCTATATGGTAACAACATCATCTCTGGTGCCATAATTCCTAGTTCTGCAGCTATCGGAATTCATTTTTATCCTATTTGGGAAGCTGCATCTCTAGACGAATGGCTATATAACGGTGGTCCTTACCAATTAATTGTGCTACACTTCTTATTAGGTGTATGTTGCTATATTGGACGTGAATGGGAACTAAGCTACCGTTTAGGTATGCGTCCTTGGATTTCAGTTGCTTTTACAGCACCTGTTGCAGCAGCAGCAGCAGTATTCCTTGTATATCCAATTGGCCAAGGAAGCTTCTCTGATGGTATGCCTCTAGGTATCTCAGGTACATTCAACTTTATGCTTGTATTCCAAGCTGAGCATAATATCTTAATGCACCCTTTCCACCAATTAGGTGTAGCAGGTGTGTTCGGTGGTTCTTTATTCAGTGCTATGCATGGTTCTCTAGTAACATCTAGCTTAATTCGTGAAACTACTGAAAATGAATCAGCTAACAATGGTTATAAATTTGGTCAAGAAGAAGAAACTTACAATATTGTAGCTGCTCATGGCTATTTTGGTCGTTTGATTTTCCAATATGCAAGTTTCAATAACTCACGCTCACTACACTTTTTCTTAGGTATGTGGCCTGTAGTAGGTATCTGGTTTACAGCTATGTCTGTTAGCACAATGGCATTTAACTTAAATGGATTTAACTTCAACCAATCTGTAGGCATCTGCTGCCGTTGCGGGTGAATCATCGACAGCTACTTGGACTGTAGTTTGGACAGACTTGCTAACAGCTTGTGATTTATATAGAGCTAAAGCTTATAAAGTAGACGCTGTACCAAACACTTCTGATCAATATTTTGCATATATATCATATGATATAGACTTATTTGAAGAAGGTTCAATTGCGAACTTAACAGCTTCTATTATTGGTAAYGTATTTGGWTTTAARGCTGTAMRWGCTTTACGTCTAGARGATATGCGTATTCCTGTTGCATATCTTAAAACTTTCCAAGGTCCTGCGACAGGTATTGTTGTAGAACGTGAGCGTATGGATAAATTTGGACGCCCTTTCCTAGGAGCAACAGTAAAGCCAAAACTTGGTTTATCAGGAAAGAACTACGGAAGAGTAGTATATGAAGGTCTAAGAGGTGGTCTTGACTTCCTAAAAGATGATGAGAATATTAACTCTCAACCTTTTATGCGTTGGAAGGAAAGATTCCTTTACTCGATGGAAGGTGTCAATCGTTCTATAGCAGCAACTGGTGAAATCAAAGGTCACTACATGAATGTGACTGCAGCAACTATGGAAGACATGTATGAAAGAGCTGAATTTGCTAAGCAACTCGGCACAGTAATTATCATGATCGACTTAGTAATAGGTTATACAGCTATTCAAACTATGGCTATATGGGCTCGTAAGAACGATATGATTCTACATTTACACCGTGCTGGAAACTCAACATACTCTCGCCAGAAAAGTCATGGTATGAACTTCCGTGTAATTTGCAAATGGATGCGTATGGCAGGTGTTGACCATATACATGCTGGTACAGTTGTAGGTAAATTAGAAGGTGACCCTTTAATGATCAGAGGTTTTTATAACACTTTACTTTTACCTTATTTAGATGTTAATCTACCTCAAGGTATTTTCTTTGAGCAAGATTGGGCATCTTTACGTAAAGTAACTCCTGTTGCTTCTGGTGGCATACACTGTGGCCAAATGCATCAATTACTGGATTACCTAGGTGAAGATGTTGTACTTCAGTTTGGTGGAGGTACTATTGGACATCCAGATGGTATTCAAGCAGGCGCAACAGCTAACCGCGTTGCTCTAGAAGCTATGGTAATAGCTCGTAATGAAGGGCGTGATTACGTTGCAGAAGGACCACAAATTCTTCGTGATGCAGCTAAAACTTGTGGTCCCCTACAAACAGCTTTAGATCTATGGAAAGATATTACATTTAACTATACTTCTACAGATACTGCTGACTTCGTAGAAACTCCAACAGCAAACGTATAA
Sp7     GATCAGAATGGAATTAGCTCAGCCTGGAAATCATTTATTATTAGGTAATCATCAAGTATATAACGTTTTGATTACTGCGCATGCGTTCTTAATGATATTTTTTATGGTAATGCCTGTATTAATAGGAGGATTTGGAAATTGACTGGTTCCTATCATGATTGGTAGTCCTGATATGGCGTTTCCTCGTTTAAACAATATTTCGTTCTGGCTATTACCACCATCATTATGTTTATTATTAACATCTGCATTAGTTGAGGTAGGTGTAGGAACAGGCTGGACTGTTTACCCTCCTTTAAGTTCTATTCAAAGTCATTCGGGAGGTGCTGTTGATTTAGCAATATTTAGCTTACATATCTCAGGAGCTTCGTCTATTTTGGGAGCTGTTAATTTTATTTCTACCATTTTGAATATGCGTAATCCCGGACAGACAATGTATAGAATGCCACTATTTGTTTGATCGATTTTTGTAACAGCTTTTCTTCTATTGTTAGCAGTACCTGTTTTAGCGGGTGCAATTACTATGTTATTGACCGATAGAAACTTTAATACTTCATTTTTTGATCCAGCGGGTGGAGGAGATCCAGTACTTTATCAACACTTATTTATTGTTACAGGAATTTTTTTAGCAATGCATTATACTCCTCATGTGGATTTAGCTTTTGCCAGTGTTGAGCATATAATGCGTGATGTTAATTACGGATGATTATTACGATATATTCATGCAAATGGAGCATCTATGTTTTTTATTGTGGTTTATATCCATATATTTAGAGGTTTATATTTCGGATCTTACACAAAACCAAGACATTTAGTTTGAGTTGTAGGTGTAATAATATTTTTTTTGATGATGGGTACTGCATTTATAGGTTATGTTTTACCCTGAGGTCAAATGAGTTTATGAGGTGCTACTGTTATAACGAACTTAGTATCTGCTATTCCATTTGTAGGAGATTCAATTGTAACTTGACTCTGAGGAGGCTTTTCAGTTGATAACGCAACACTAAATAGATTTTTTAGCCTTCATTATCTGTTACCTTTTATTATTGCTGCGGTTTCCTTAATACATTTAGCAGTTTTACATCAAGATGGATCAGGAAATCCATTAGGTATTGATTCTAATGTTGACAAAATAAGTATGTTCCCTTATTTTATAATTAAAGATTTATTAGGGTTAATAGTTTTTTTAATATTTTTTTCTGCTTTTGTGTATTTTTCCCCTAATATGTTAGGTCATGCAGACAACTATATTGAAGCAAATCCTATGGTTACTCCTGCACATATTGTTCCAGAGTGATATTTTTTGCCCTTTTATGCTATACTAAGAAGTATACCACATAAATTAGGAGGCGTAATAGCTATGATTTCTGCTATTGCTATATTAGCTTTATTACCTTGAATCCACAGTACCGAAATTAGAAGTTCTAGATTTAGAC?????????????????????????????????????????????????????????????????????????????????????????????????????????????????????????????????????????????????????????????????????????????????????????????????????????????????????????????????????????????????????????????????????????????????????????????????????????????????????????????????????????????????????????????????????????????????????????????????????????????????????????????????????????????????????????????????????????????????????????????????????????????????????????????????????????????????????????????????????????????????????????????????????????????????????????????????????????????????????????????????????????????????????????????????????????????????????????????????????????????????????????????????????????????????????????????????????????????????????????????????????????????????????????????????????????????????????????????????????????????????????????????????????????????????GTCTGTATATTGGTTGGTTCGGCGTACTAATGATCCCAACACTATTAACAGCTACATCTGTATTCATCATTGCATTCGTTGCTGCACCTCCAGTTGATATTGATGGTATCCGTGAACCAGTTGCAGGTTCTCTTCTATATGGTAACAACATCATCTCTGGTGCCATAATTCCTAGTTCTGCAGCTATTGGAATCCATTTTTATCCTATTTGGGAAGCTGCATCTCTAGACGAATGGCTATATAACGGTGGTCCTTACCAATTAATTGTACTACACTTCTTATTAGGTGTATGTTGTTATATTGGACGTGAATGGGAACTAAGCTACCGTTTAGGTATGCGTCCTTGGATTTCAGTTGCTTTTACAGCACCTGTTGCAGCAGCAGCAGCAGTATTCCTTGTATACCCAATTGGTCAAGGAAGCTTCTCTGATGGTATGCCTCTAGGTATCTCAGGTACATTCAACTTTATGCTTGTATTCCAAGCTGAGCATAATATCTTAATGCACCCTTTCCACCAATTAGGTGTAGCAGGTGTGTTTGGTGGTTCTTTATTCAGTGCTATGCACGGTTCTCTAGTAACATCTAGCTTAATTCGTGAGACTACTGAAAATGAATCAGCTAATAATGGTTATAAATTTGGTCAAGAAGAAGAGACTTACAATATTGTAGCTGCTCATGGCTATTTTGGTCGTTTGATTTTCCAATATGCAAGTTTCAATAACTCACGCTCACTACACTTTTTCTTAGGTATGTGGCCTGTAGTAG???????????????????????????????????????????????????????????????????????????GCATCTGCTGCCGTTGCGGGTGAATCATCAACAGCTACTTGGACTGTAGTTTGGACAGATTTGCTAACAGCTTGTGATTTATATAGAGCTAAAGCTTATAAGGTAGATGCTGTACCAAACACTTCTGATCAATATTTTGCATATATATCATATGATATAGATTTATTTGAAGAAGGTTCAATTGCGAACTTAACAGCTTCTATTATTGGTAATGTGTTTGGATTTAAGGCTGTAAAAGCTTTACGTCTAGAAGATATGCGTATTCCTGTTGCATATCTTAAAACTTTCCAAGGTCCTGCTACAGGCATTGTCGTGGAACGTGAGCGTATGGATAAATTTGGACGCCCTTTCCTAGGAGCAACAGTAAAACCAAAACTTGGTTTATCAGGAAAGAACTACGGAAGAGTAGTATACGAAGGTCTAAGAGGTGGTCTTGACTTCCTTAAAGATGATGAGAATATTAACTCTCAACCTTTTATGCGCTGGAAAGAAAGATTCCTTTACTCAATGGAAGGTGTAAATCGATCTATAGCATCAACTGGTGAAATCAAAGGTCACTACATGAATGTGACTGCAGCAACTATGGAAGACATGTATGAAAGAGCTGAGTTTGCTAAGCAGCTCGGTACAGTAATTATCATGATCGACTTAGTAATAGGTTATACAGCTATTCAAACTATGGCTATATGGGCTCGTAAGAACGATATGATTCTACATTTACACCGTGCTGGAAACTCAACATACTCTCGTCAGAAGAGTCATGGTATGAACTTCCGTGTAATTTGCAAATGGATGCGTATGGCTGGTGTTGACCATATACATGCTGGTACAGTTGTAGGTAAATTAGAAGGTGACCCTTTAATGATTAGAGGTTTTTATAACACTTTACTTTTACCTTATTTAGATGTTAATCTACCTCAAGGTATTTTCTTTGAGCAGGATTGGGCATCTTTACGTAAAGTAACTCCTGTTGCTTCTGGTGGTATACACTGTGGCCAAATGCATCAATTGCTAGATTATCTTGGTGAAGATGTTGTACTTCAATTTGGTGGAGGTACTATTGGACATCCGGATGGTATTCAAGCAGGCGCAACAGCTAACCGCGTTGCTCTAGAAGCTATAGTAATAGCTCGTAATGAAGGGCGTGATTACGTTGCAGAAGGACCACAAATTCTTCGTGATGCAGCTAAAACTTGTGGTCCCCTACAAACAGCTTTAGATCTATGGAAAGATATTACATTTAACTATACTTCTACAGATACTGCTGACTTCGTAGAAACTCCAACAGCAAACGTATAA
Sp8     GATTAGGATGGAATTAGCTCAACCTGGAAATCATTTATTATTAGGTAATCATCAAGTTTATAACGTTTTGATTACTGCACATGCATTCTTAATGATATTTTTTATGGTGATGCCTGTATTAATAGGAGGGTTTGGGAACTGACTAGTTCCTATTATGATAGGTAGTCCTGATATGGCATTTCCTCGTTTGAATAATATATCATTTTGATTATTACCACCATCATTATGCTTATTATTGACATCTGCATTAGTTGAAGTAGGTGTAGGAACAGGTTGAACTGTTTATCCTCCTTTAAGTGCTATCCAGAGCCATTCGGGCGGTGCTGTTGATTTAGCAATATTTAGCTTACATATTTCGGGAGCTTCGTCTATTTTAGGAGCTGTTAATTTTATTTCTACTATTTTGAATATGCGCAATCCTGGACAAACTATGTATAGAATGCCATTATTTGTTTGATCAATTTTTGTAACAGCTTTTCTTCTATTATTAGCAGTACCAGTTTTAGCTGGTGCAATTACTATGTTATTAACTGATAGAAACTTTAACACTTCATTTTTTGATCCAGCAGGCGGTGGAGATCCAGTACTCTACCAACATTTATTTATTGTTACAGGAATTTTTTTAGCTATGCATTATACACCTCATGTAGATTTGGCTTTTGCTAGTGTTGAACATATAATGCGTGATGTTAATTATGGGTGATTATTACGATATATTCACGCAAATGGGGCATCCATGTTTTTTATTGTGGTTTATATTCATATATTTAGAGGTTTATATTTTGGATCCTACACAAAACCAAGGCATTTAGTTTGAGTTGTAGGCGTAATAATATTTTTTTTGATGATGGGTACTGCATTTATAGGTTATGTTTTACCTTGAGGTCAAATGAGTTTATGAGGTGCTACTGTTATAACTAATTTAGTATCAGCTATTCCATTTATAGGAGATTCAATCGTAACCTGACTTTGAGGAGGCTTTTCAGTTGATAATGCAACATTAAATAGATTTTTTAGTCTTCATTATTTGTTACCATTTATTATTGCTGCAGCTTCTTTAATACATCTAGCAATTCTACATCAAGATGGATCGGGAAATCCATTAGGTATTGATTCTAATGTTGACAAAATAAGCATGTTTCCTTATTTTATAGTTAAAGATCTATTAGGATTAATAGTTTTTTTATTGTTTTTCTCTGCTTTTGTATATTTTTCTCCTAATGTATTAGGTCATGCAGACAATTATATTGAAGCAAATCCTATGGTTACCCCTGCCCATATTGTTCCAGAATGGTATTTTTTACCTTTTTATGCTATTTTAAGAAGTATACCGCATAAATTAGGAGGTGTAATAGCTATGATTTCTGCTATCGCTATATTAGCTTTATTACCTTGAATTCATAGTACTGAAATTAGAAGTTCTAGATTTAGACAATCTTCAGTGCACATTTTGGACAACTTGCCATTATATTTCTATGGCTTAGTGGTATGTACTTCCACGGTGCAAGATTTTCTAATTACACAGCATGGTTAAGTAACCCAACTAACATTAAACCTAGCGCACAAATCGTATGGCCAATAGTTGGACAGGAAATACTAAATGGTGACGTAGGTGGAGGCTTTCAAGGTGTACAAATAACTTCAGGATTTTTCCAATTATGGAGAGCATCCGGTATAACCACAGAATTTGAATTATATGCTACAGCTATAGGCGGTTTGTTCATGGCTGCTCTTATGGTCTTTGCTGGATGGTTTCACTATCATAAAGCAGCACCTAAATTGGAATGGTTTCAGAACGTTGAGTCTATGATGAATCATCATTTATCTGGATTATTAGGATTGGGATGCCTTAGCTGGGCTGGGCATCAAATACATATTGCTTTACCCATAAATAAATTATTGGATGCAGGTGTATCTCCTAAAGAAATTCCTCTACCACATGAATTTTTAGTTAACCGAGATCTTATATGCGAACTTTATCCAAGTTTTGGTAAAGGAATACTTCCCTTCTTTACTTTAAACTGGAGCGAGTACTCTGATTTCTTAACTTTCAAAGGTGGGCTCAATCCAGTAACTGGTGGTCTATGGTTAAGTGATACAGCACACCATCATTTAGCATTAGCTGTTTTATTTCTAGTAGCTGGTCATATGTATAGAACTAATTGGGGTATAGGACATAGTATGAAAGAAATACTAGAAGCCCATAAAGGACCATTTACAGGAGAAGGTCACAAGGGTATCTATGAAATACTAACATCTTCATGGCATGCACAACTAGCTATCAACCTAGCTATGATGGGGTCTTTAAGCATTATTGTTGCACACCACATGTATTCAATGCCTCCAGTCTGTATATTGGTTGGTTCGGCGTACTAATGATCCCAACACTATTAACAGCTACATCTGTATTCATCATTGCATTCGTTGCTGCACCTCCAGTTGATATTGATGGTATCCGTGAACCAGTTGCAGGTTCTCTTCTATACGGTAACAACATCATCTCTGGTGCCATAATTCCTAGTTCTGCAGCTATTGGAATTCATTTTTATCCTATTTGGGAAGCTGCATCTCTAGACGAATGGCTATATAACGGTGGCCCTTACCAATTAATTGTACTGCATTTCTTGTTAGGTGTATGTTGCTATATTGGACGTGAATGGGAACTAAGCTACCGTTTAGGTATGCGCCCTTGGATCTCAGTTGCTTTTACAGCACCTGTTGCAGCAGCAGCAGCAGTATTCCTTGTATACCCAATTGGCCAAGGAAGCTTCTCTGATGGTATGCCTCTAGGTATCTCAGGTACATTCAACTTTATGCTTGTATTCCAAGCTGAGCATAATATCTTAATGCACCCTTTCCACCAATTGGGTGTAGCAGGTGTGTTTGGTGGTTCTTTATTCAGTGCTATGCATGGTTCTCTAGTAACATCTAGCTTAATTCGTGAGACTACTGAAAATGAATCAGCTAACAATGGTTATAAATTTGGTCAAGAAGAAGAAACTTACAATATTGTAGCTGCTCATGGCTATTTTGGTCGTTTGATCTTCCAATATGCAAGTTTCAATAACTCACGCTCACTACACTTTTTCTTAGGTATGTGGCCTGTAGTAGGTATCTGGTTTACAGCTATGTCTGTTAGCACAATGGCATTTAACTTAAATGGATTCAATTTCAACCAATCTGTAGGCATCTGCTGCCGTTGCCGGTGAATCATCAACAGCTACTTGGACTGTAGTTTGGACGGATTTGCTAACAGCTTGTGATTTATATAGAGCTAAAGCTTATAAAGTAGATGCTGTACCAAACACTTCTGATCAATATTTTGCATATATAGCATACGATATAGACTTATTTGAAGAAGGTTCAATTGCGAACTTAACAGCTTCTATTATTGGTAATGTATTTGGATTTAAGGCTGTAAAAGCTTTACGTTTAGAAGATATGCGTATTCCCGTTGCATATCTTAAAACTTTCCAAGGTCCTGCTACAGGTATTGTTGTGGAACGTGAGCGTATGGATAAATTTGGACGCCCTTTCCTAGGAGCAACAGTAAAACCAAAACTTGGTTTATCAGGAAAAAACTATGGAAGAGTAGTATATGAAGGTCTAAAAGGTGGTCTTGACTTCCTGAAAGATGATGAGAATATTAACTCTCAACCTTTTATGCGCTGGAAGGAAAGATTTCTTTACTCAATGGAAGGTGTAAATCGCTCTATAGCATCAACTGGTGAAATCAAGGGTCACTACATGAATGTGACTGCTGCAACTAT???????????????????????????????????????????????????????????????????????????????????????????????????????????????????????????????????????????????????????????????????????????????????????????????????????????????????????????????????????????????????????????????????????????????????????????????????????????????????????????????????????????????????????????????????????????????????????????????????????????????????????????????????????????????????????????????????????????????????????????????????????????????????????????????????????????????????????????????????????????????????????????????????????????????????????????????????????????????????????????????????????????????????????????????????????????????????????????????????????????
Sp9     AATAAGAATGGAGTTAGCTCAACCTGGAAATCACTTATTATTAGGTAATCATCAGGTTTACAATGTTTTAATTACTGCACATGCATTTTTAATGATATTTTTTATGGTGATGCCTGTACTAATAGGAGGATTTGGAAATTGACTAGTTCCTATTATGATTGGTAGTCCTGACATGGCGTTTCCTCGTCTAAATAATATTTCGTTTTGATTATTACCACCTTCATTATGTTTATTATTAACGTCTGCATTAGTTGAAGTGGGTGTAGGAACAGGTTGAACCGTTTATCCTCCTTTAAGTTCAATTCAAAGTCATTCAGGGGGTGCCGTTGATTTAGCTATTTTTAGCTTACATATTTCAGGAGCTTCTTCTATTTTAGGAGCTGTTAACTTTATTTCTACTATTTTAAATATGCGTAATCCTGGACAAACAATGTATAGAATGCCATTGTTTGTTTGATCAATTTTTGTAACTGCTTTTCTGCTATTATTGGCAGTACCAGTTTTAGCTGGTGCAATTACTATGCTATTAACTGATAGAAATTTCAATACATCATTCTTTGATCCGGCAGGTGGGGGAGATCCAGTGCTTTATCAACATTTATTTATTATTACAGGAATTTTCTTAGCTATGCATTATACACCTCATGTAGATTTAGCTTTCGCTAGTGTTGAACATATAATGCGCGATGTTAATTACGGTTGACTATTGCGATATATTCATGCTAATGGAGCATCCATGTTTTTTATTGTAGTTTACATTCATATATTTAGAGGTTTATATTTTGGTTCTTATACAAAACCACGCCACCTAGTTTGAGTTGTAGGTGTAATAATATTCTTTTTGATGATGGGTACAGCATTTATTGGTTATGTTTTACCATGAGGTCAAATGAGTTTATGAGGAGCTACAGTTATAACTAATTTAGTATCCGCTATACCTTTTGTTGGTGACTCAATTGTAACATGACTTTGAGGAGGTTTTTCAGTTGATAATGCAACATTAAATAGATTTTTTAGCCTTCATTATTTATTGCCTTTTATTATTGCTGCAGCGTCTTTAATACATCTGGCAGTTCTACATCAAGATGGATCGGGAAATCCCTTAGGTATTGATTCCAATGTTGATAAGATAAGTATGTTTCCTTACTTTATAATCAAAGATTTGTTGGGGTTAATAATATTCTTAATATTTTTTTCTGCTTTTGTATATTTTTCTCCTAATATATTAGGTCACGCAGATAATTATATTGAAGCAAATCCTATGGTTACTCCTGCTCATATTGTTCCAGAGTGATATTTTTTACCCTTTTATGCCATTTTAAGAAGTATACCGCATAAATTAGGAGGAGTTATAGCAATGATTTCTGCTATTGCTATATTAGCCTTATTGCCTTGAATTCATAGTACCGAGATTCGAAGTTCTCGATTTAGACAATCTTCAGCGCGCATTTTGGACAACTTGCAATTATATTTCTATGGCTTAGTGGTATGTACTTCCACGGTGCAAGATTTTCTAACTACACAGCATGGTTAAGTAATCCAACTAGCATTAAACCTAGCGCACAAATCGTATGGCCAATAGTGGGGCAAGAAATACTAAATGGTGACGTAGGTGGAGGATTTCAAGGTGTACAAATAACTTCAGGGTTTTTCCAGCTATGGCGAGCATCTGGTATAACCACAGAATTTGAATTATATGCTACAGCTATAGGTGGACTATTCATGGCTGCTCTAATGGTTTTTGCTGGATGGTTTCACTATCATAAAGCAGCACCTAAATTAGAATGGTTTCAGAATGTTGAGTCTATGATGAACCACCATCTGTCTGGCTTATTAGGTCTAGGATGTCTTAGCTGGGCTGGACATCAAATACATATTGCTTTACCCATAAATAAACTACTAGACGCAGGTGTATCTCCTCAAGAAATTCCTCTGCCGCACGAATTCTTAGTTAATCGAGATCTTATATGTGAACTTTATCCAAGTTTTAGTAAAGGCATACTTCCTTTCTTTACTTTAAATTGGAGCGAATATTCTGATTTCTTAACCTTCAAAGGGGGTCTTAATCCAGTAACTGGAGGTCTATGGTTAAGCGATACTGCTCATCATCATCTAGCACTAGCTGTTTTATTTTTAGTAGCTGGTCATATGTATCGAACTAACTGGGGCATAGGACACAGTATGAAGGAAATACTAGAAGCCCATAAAGGACCATTCACAGGAGAAGGTCATAAAGGTATATATGAAATACTAACATCTTCATGGCATGCACAACTAGCTATCAACTTAGCTATGATGGGATCTTTAAGTATTATCGTTGCCCACCACATGTATGCAATGCCTCCAGCCTATATATTGGTTGGTTTGGTGTACTAATGATCCCAACACTATTAACAGCTACATCTGTATTCATCATTGCATTCGTTGCTGCACCTCCAGTTGATATTGATGGAATTCGTGAACCGGTTGCAGGTTCTCTTTTGTATGGTAACAACATCATCTCTGGTGCCATAATTCCTAGTTCTGCAGCTATTGGAATTCATTTCTATCCTATTTGGGAAGCTGCATCTTTAGATGAATGGCTATATAACGGTGGCCCTTACCAATTAATCGTACTACACTTTTTATTAGGTGTATGCTGTTATATTGGTCGTGAATGGGAACTAAGCTACCGTTTAGGTATGCGTCCTTGGATCTCAGTTGCTTTTACAGCACCTGTTGCAGCAGCAGCAGCAGTATTCCTTGTATACCCAATTGGTCAAGGAAGCTTCTCTGATGGTATGCCTCTAGGTATCTCAGGTACATTCAATTTTATGCTTGTGTTCCAAGCTGAGCATAATATCTTAATGCACCCTTTCCACCAATTAGGTGTAGCAGGTGTGTTTGGTGGTTCTTTATTCAGTGCTATGCACGGTTCTCTAGTAACTTCTAGTTTAATTCGTGAAACTACTGAAAATGAATCAGCTAACAATGGCTATAAATTTGGTCAAGAAGAAGAAACTTACAATATTGTTGCTGCTCATGGTTATTTTGGGCGCTTAATTTTCCAATATGCAAGCTTCAATAACTCTCGCTCACTACACTTTTTCTTAGGTATGTGGCCTGTAGTAGGTATCTGGTTCACAGCTATGTCTGTTAGCACAATGGCATTTAACTTAAATGGATTTAACTTTAACCAATCTGTAG???????????????????????????????????????????????????????????????????????????????????????????????????????????????????????????????????????????????????????????????????????????????????????????????????????????????????????????????????????????????????????????????????????????????????????????????????????????????????????????????????????????????????????????????????????????????????????????????????????????????????????????????????????????????????????????????????????????????????????????????????????????????????????????????????????????????????????????????????????????????????????????????????????????????????????????????????????????????????????????????????????????????????????????????????????????????????????????????????????????????????????????????????????????????????????????????????????????????????????????????????????????????????????????????????????????????????????????????????????????????????????????????????????????????????????????????????????????????????????????????????????????????????????????????????????????????????????????????????????????????????????????????????????????????????????????????????????????????????????????????????????????????????????????????????????????????????????????????????????????????????????????????????????????????????????????????????????????????????????????????????????????????????
Sp10    GATTAGAATGGAATTAGCTCAGTCTGGAAATCATTTATTATTAGGTAATCATCAAGTTTACAATGTTTTAATCACTGCTCATGCATTTTTAATGATATTTTTCATGGTGATGCCTGTATTAATTGGAGGATTTGGAAATTGATTAGTACCTATAATGATAGGTAGTCCCGATATGGCATTCCCTCGTCTAAATAATATTTCGTTTTGGCTATTACCTCCATCATTATGTTTATTGTTAACATCTGCGTTAGTTGAAGTAGGCGTTGGAACTGGTTGAACAGTTTACCCACCTTTAAGTTCAATTCAAAGTCATTCTGGAGGTGCCGTTGATCTTGCTATATTTAGCTTGCATATCTCAGGAGCTTCATCAATTTTAGGCGCTGTAAATTTTATTTCAACTATTCTAAACATGCGTAATCCTGGGCAAACAATGTATAGAATGCCTTTATTTGTTTGATCAATTTTCGTAACAGCTTTTTTATTATTATTAGCAGTACCAGTTTTAGCTGGTGCTATTACTATGTTATTAACTGATAGAAATTTTAATACATCGTTCTTTGATCCTGCAGGTGGAGGTGATCCAGTACTATATCAACATTTATTCATTATAACAGGAATTTTTTTAGCTATGCATTACACGCCTCATGTAGATTTAGCTTTTGCTAGTGTGGAGCACATAATGCGTGATGTTAATTATGGATGATTACTAAGATATATCCATGCAAATGGAGCTTCAATGTTCTTTATCGTAGTTTATATTCATATATTCAGGGGGCTATATTTTGGATCATACACGAAACCCCGACATTTGGTTTGAGTTGTAGGAGTTCTGATTTTTTTTTTAATGATGGGTACCGCATTTATAGGTTATGTTTTACCTTGAGGTCAAATGAGTTTATGAGGAGCCACAGTAATAACTAATCTAGTATCAGCTATTCCCTTTATAGGAGACTCAGTTGTAACCTGACTTTGAGGTGGTTTTTCAGTCGATAATGCAACATTAAATAGATTTTTTAGTCTTCATTACTTATTACCTTTTATTATTACCGCGGCTACTTTAATCCACTTAGCTATTTTACATCAAGATGGATCAGGAAATCCTTTAGGAATCGACTCAAATGTTGACAAAATTAGCATGTTTCCCTACTTTATAATTAAAGATTTATTAGGGTTAATAAGTTTTTTAATATTCTTTTCTATATTTGTTTACTTTTCACCTAATATATTAGGCCATGCTGACAATTACATTGAAGCAAATCCTATGGTCACACCTGCACATATTGTACCAGAATGGTATTTTTTACCTTTTTACGCTATTCTAAGAAGTATCCCACATAAGTTGGGTGGTGTCATTGCTATGATTTCTGCTATTGCTATATTAGCCTTATTACCTTGGATTCACAGTACAGAAATTAGAAGTTCTCGATTCAGACAATCTTCAGTGCACATTTTGGACAACTGGCAATTATATTTCTATGGCTTAGTGGTATGTACTTCCATGGTGCAAGATTTTCTAACTACACAGCATGGCTAAGTAACCCAACAAACATTAAGCCTAGTGCACAAATCGTATGGCCAATAGTAGGTCAAGAAATACTAAATGGCGACGTAGGAGGAGGATTTCAAGGTGTACAAATAACATCAGGGTTTTTCCAATTATGGCGAGCATCTGGCATAACTACTGAGTTTGAATTATATGCTACAGCTATAGGTGGATTATTTATGGCTGCTCTAATGGTTTTTGCTGGATGGTTTCATTATCATAAAGCAGCACCTAAACTAGAATGGTTCCAAAATGTTGAATCTATGATGAATCACCATTTATCTGGCCTATTAGGTTTAGGATGTCTTAGCTGGGCTGGACACCAAATACATATTGCTCTACCTATAAATAAACTATTAGATGCAGGTGTATCTCCTGAAGAAATTCCTTTACCACATGAATTTCTTGTTAATAGAGATCTCATAGCCGAACTTTACCCAAGCTTTAATAAAGGGATACTTCCTTTCTTTACTTTAAATTGGAGTGAATATTCTGATTTTTTAACCTTTAAAGGTGGTCTTAATCCAGTAACTGGTGGTTTATGGTTAAGTGACACTGCACACCATCATCTAGCATTAGCCGTTCTATTTATAGTAGCTGGTCACATGTATCGAACTAATTGGGGTATAGGACATAGTATGAAAGAAATACTAGAAGCCCATAAAGGACCATTTACAGGAGAAGGACATAAAGGAATATATGAGATACTAACATCTTCGTGGCATGCACAACTAGCTATTAACTTAGCTATGATGGGATCTTTAAGTATCATTGTTGCACATCACATGTACTCTATGCCTCCAGTCTATATATTGGTTGGTTTGGTGTACTAATGATTCCAACACTATTAACAGCTACATCTGTATTCATCATTGCATTCGTTGCTGCACCTCCAGTTGATATTGATGGAATTCGTGAGCCAGTTGCAGGTTCTCTTTTATATGGTAATAACATCATTTCTGGTGCTATAATACCTAGTTCTGCAGCTATTGGAATTCATTTTTATCCTATTTGGGAAGCTGCATCTTTAGACGAATGGCTATATAACGGTGGCCCTTACCAATTAATTGTTCTACACTTTTTATTAGGTGTATGTTGTTATATTGGACGTGAATGGGAACTAAGCTACCGTTTAGGTATGCGTCCTTGGATCTCAGTTGCTTTTACAGCACCTGTTGCAGCAGCAGCAGCAGTATTCCTTGTATATCCAATTGGTCAAGGAAGCTTCTCTGATGGTATGCCTTTAGGTATCTCAGGTACATTCAATTTTATGCTTGTATTCCAAGCTGAGCATAATATCTTAATGCATCCTTTTCACCAACTAGGTGTAGCAGGTGTATTTGGTGGTTCTTTATTCAGTGCTATGCATGGTTCTCTAGTAACTTCTAGTTTAATCCGTGAAACAACTGAAAGCGAATCAGCTAATAATGGTTATAAGTTTGGTCAAGAAGAAGAAACGTATAATATTGTAGCTGCTCACGGTTACTTTGGTCGCTTAATTTTTCAATATGCAAGCTTCAATAACTCTCGCTCACTACACTTTTTCTTAGGTATGTGGCCTGTAGTAGGTATCTGGTTTACAGCTATGTCTGTTAGTACAATGGCATTTAACTTGAATGGATTTAACTTTAATCAATCAGTTGGCATCCGCTGCAGTTGCAGGTGAATCATCGACAGCTACTTGGACTGTAGTTTGGACAGATTTGCTAACAGCTTGTGACTTATATAGGGCTAAAGCTTATAAAGTAGATGATGTACCCAATACTAATGATCAATATTTTGCATATATAGCATATGACATAGACTTATTTGAAGAGGGTTCAATTGCTAATTTAACAGCTTCTATTATTGGTAACGTATTTGGATTTAAAGCTGTAAAAGCTTTAAGATTAGAAGATATGCGTATACCTGTTGCTTACCTTAAAACTTTCCAAGGTCCTGCTACAGGTATCGTAGTAGAACGTGAGCGTATGGACAAATTTGGACGTCCGTTCTTAGGAGCAACAGTAAAACCAAAACTTGGTCTGTCAGGTAAAAACTATGGAAGAGTAGTATATGAAGGACTAAAAGGTGGTCTTGACTTCCTGAAAGATGATGAGAATATCAACTCTCAACCTTTTATGCGTTGGAAAGAAAGATTTCTTTACTCTATGGAAGGTGTAAATCGTTCTATAGCATCATCAGGTGAAATCAAAGGTCACTATATGAATGTGACCGCAGCGACTATGGAAGACATGTATGAAAGAGCTGAATTTGCTAAGCAACTTGGCACAGTCATTGTCATGATTGACTTAGTAATAGGCTATACAGCTATTCAAACTATGGCTATATGGGCTCGTAGGAATGATATGATTCTGCACTTACATCGTGCTGGTAACTCAACATATTCTCGCCAAAAAAGTCATGGTATGAACTTCCGTGTAATTTGTAAGTGGATGCGTATGGCAGGTGTTGATCATATACACGCTGGTACAGTAGTAGGTAAATTAGAAGGCGATCCTTTAATGATTAAAGGCTTTTATAATACCCTACTTTTAACTCACTTAGATACTAATCTACCTCAAGGTATTTTCTTTGAGCAGGACTGGGCATCTTTACGTAAAGTAACACCTGTTGCTTCTGGTGGTATACACTGTGGTCAAATGCATCAATTATTAGATTATCTAGGTGAAGATGTTGTACTTCAGTTTGGTGGGGGTACCATTGGTCATCCAGATGGTATTCAAGCAGGTGCAACAGCTAACCGTGTTGCTCTAGAAGCTATGGTCATAGCTCGTAATGAAGGACGTGATTACGTTGCAGAAGGACCACAAATTCTTCGCGATGCGGCTAAAACTTGTGGACCTCTACAAACAGCTTTAGATCTATGGAAAGACATATCATTTAATTATACTTCTACAGATACTGCTGACTTCGTAGAAACTCCAACAGCAAACGTATAA
Sp11    AATTAGAATGGAGCTAGCTCAACCTGGAAATCACTTGTTATTAGGAAATCATCAAGTTTACAACGTTTTAATTACAGCGCATGCGTTTTTAATGATATTTTTTATGGTTATGCCCGTGTTAATAGGGGGATTTGGAAATTGGTTAGTACCTATAATGATTGGTAGCCCTGATATGGCTTTTCCTCGTTTAAATAATATTTCATTCTGATTATTACCACCATCGTTATGTTTATTATTAACTTCTGCACTAGTCGAAGTAGGAGTTGGGACAGGATGAACTGTTTATCCACCATTAAGTTCTATTCAAAGCCATTCAGGAGCTGCCGTAGATCTTGCTATTTTTAGTTTACATATTTCCGGAGCATCATCTATTTTAGGAGCTGTTAATTTCATATCAACTATTTTAAATATGCGTAATCCAGGACAAACAATGTACAGAATGCCTTTATTTGTGTGATCAATTTTTGTAACAGCGTTTTTATTACTATTAGCAGTCCCAGTTTTAGCAGGTGCAATTACTATGCTATTAACGGATAGAAATTTTAATACTTCGTTTTTTGATCCGGCAGGCGGAGGAGACCCGGTACTTTACCAACATTTATTTATTTTAACAGGGATTTTTTTGGCTATGCACTATACACCTCATGTTGATTTAGCTTTTGCAAGTATCGAACATATAATGCGTGATGTTAACTACGGATGATTATTACGATATACTCATGCAAATGGAGCATCCATGTTTTTCATTGTGGTTTACATTCATATATTTAGAGGGTTATATTTTGGATCATACACGAAACCACGCCATTTAGTATGAGTTATTGGTGTGATTATTTTCTTTCTGATGATGGGTACAGCTTTTATTGGTTATGTTTTACCTTGAGGTCAAATGAGTTTATGAGGAGCTACAGTAATAACTAACTTAGTATCTGCTATTCCTATAATAGGAAACTCAATTGTAACTTGACTTTGGGGTGGTTTTTCTGTGGATAATGCAACATTAAACAGATTTTTCAGCCTTCACTATTTATTACCGTTTATTATAGCGGCCATCTCTTTAATACATCTGGCAATTTTACATCAAGATGGATCAGGAAATCCTTTAGGGGTTGATTCAAATGTTGACAAAATTAGTATGTTTCCTTATTTTATTGTCAAAGATTTACTCGGGCTAACTATCTTTTTAATCTTTTTTTCAATATTCATTTATTTCTCTCCCAATATTTTAGGGCACGCAGATAATTATATTGAAGCAAATCCTATGGTTACTCCTGCACATATTGTCCCGGAATGATATTTCTTACCTTTTTATGCAATCCTAAGAAGCATTCCTCATAAATTAGGTGGGGTTATAGCAATGATTTCTGCAATTGCTGTTTTAGCGCTATTGCCTTGAATTCATAGCACGGAAATTAGAAGTTCGCGATTTAGACAATCTTCAGTGCACATTTTGGACAACTAGCAATTATATTTTTATGGCTTAGTGGAATGTACTTCCATGGTGCACGATTTTCTAACTATACAGCATGGCTAAGTAATCCAACTAGTATTAAACCTAGCGCACAAATAGTATGGCCAATAGTAGGACAAGAAATACTAAATGGTGACGTAGGTGGAGGATTTCAAGGTGTACAAATAACATCAGGCTTTTTTCAATTATGGAGAGCTTCCGGTATAACTACAGAGTTTGAATTATATGCTACCGCTATAGGTGGTTTGTTTATGGCTGGTTTAATGGTTTTTGCTGGATGGTTCCATTACCATAAAGCTGCACCGAAATTAGAGTGGTTCCAAAATGTTGAATCTATGATGAATCATCATTTATCAGGCCTATTAGGCTTAGGATGCCTTAGCTGGGCTGGACATCAAATACACATTGCTCTACCCATAAATAAACTACTCGATGCTGGTATATCACCCCAAGAAATACCTTTACCACATGAATTTCTAGTGAACCGAGATCTTATGTCTGAATTATACCCAGGCTTTAGCAAAGGCATACTTCCTTTTTTCACTTTAAACTGGAGCGAGTACTCTGACTTTTTAACCTTTAAAGGTGGCCTTAATCCAGTAACTGGTGGCTTATGGCTAAGCGATACCGCACATCATCATCTAGCATTAGCTGTTTTATTTTTAGTAGCTGGACATATGTACCGAACCAACTGGGGCATAGGACATAGCATGAAAGAAATACTAGAAGCTCATAAAGGACCTTTTACAGGAGAAGGGCATAAAGGAATATACGAAATACTAACATCTTCTTGGCATGCACAATTAGCTATTAACTTAGCTATGATGGGGTCTTTAAGTATTATTGTTGCGCATCATATGTACTCTATGCCTCCAGCCTGTATATTGGTTGGTTTGGTGTACTGATGATCCCAACACTATTAACAGCTACATCTGTATTCATCATTGCATTCGTTGCTGCACCTCCAGTTGATATTGATGGAATCCGTGAACCGGTTGCAGGTTCTCTTTTATACGGAAATAACATTATTTCTGGTGCTATAATTCCTAGCTCTGCAGCTATTGGAATCCATTTTTACCCTATCTGGGAAGCTGCATCTTTAGACGAATGGCTATATAACGGTGGTCCTTACCAATTAATTGTTCTACACTTTTTATTAGGTGTATGTTGTTATATTGGACGTGAATGGGAACTAAGCTATCGTTTAGGTATGCGTCCTTGGATTTCAGTTGCTTTTACAGCACCTGTTGCAGCAGCAGCGGCAGTATTCCTTGTTTATCCAATAGGCCAAGGAAGCTTCTCTGATGGTATGCCTTTAGGTATCTCAGGTACATTCAACTTTATGCTTGTATTCCAAGCTGAGCATAATATCCTAATGCACCCATTCCACCAACTAGGTGTAGCTGGTGTTTTTGGTGGTTCTCTATTCAGTGCTATGCATGGATCTCTAGTAACTTCTAGTTTGATACGTGAAACAACTGAAAGTGAATCAGCTAATAATGGTTATAAGTTTGGTCAAGAAGAAGAAACTTATAATATTGTAGCTGCTCATGGCTATTTTGGTCGCTTGATTTTCCAATATGCAAGCTTCAACAACTCTCGTTCACTACACTTTTTCTTAGGTATGTGGCCTGTAGTAGGTATCTGGTTTACAGCTATGTCTGTTAGCACAATGGCATTCAACTTAAATGGATTTAATTTTAATCAATCAGTAG???????????????????????????????????????????????????????????????????????????????????????????????????????????????????????????????????????????????????????????????????????????????????????????????????????????????????????????????????????????????????????????????????????????????????????????????????????????????????????????????????????????????????????????????????????????????????????????????????????????????????????????????????????????????????????????????????????????????????????????????????????????????????????????????????????????????????????????????????????????????????????????????????????????????????????????????????????????????????????????????????????????????????????????????????????????????????????????????????????????????????????????????????????????????????????????????????????????????????????????????????????????????????????????????????????????????????????????????????????????????????????????????????????????????????????????????????????????????????????????????????????????????????????????????????????????????????????????????????????????????????????????????????????????????????????????????????????????????????????????????????????????????????????????????????????????????????????????????????????????????????????????????????????????????????????????????????????????????????????????????????????????????????
Sp12    AATTCGAATGGAATTAGCTCAACCCGGAAATCATTTGTTGATGGGAAATCATCAAGTTTATAACGTTTTAATTACCGCACATGCATTTTTAATGATATTTTTTATGGTTATGCCTATACTGATAGGAGGGTTTGGTAATTGATTAGTGCCAATAATGATTGGTAGTCCGGATATGGCATTTCCAAGATTAAATAACATATCGTTTTGATTGTTACCTCCATCATTATGTTTATTATTAACATCTGCTCTTGTAGAAGTTGGTGTTGGTACAGGTTGAACTGTTTACCCACCATTAAGTGCGATTCAAAGCCATTCTGGAGGAGCTGTTGATTTAGCAATTTTTAGTTTACATATCTCTGGAGCTTCATCTATTTTGGGTGCGGTTAATTTTATTTCAACAATTTTAAATATGCGTAATCCAGGCCAAACAATGTATAGAATGCCTTTATTTGTTTGATCGATCTTTGTAACAGCATTTTTATTACTATTAGCAGTTCCAGTTTTAGCAGGAGCAATCACAATGTTATTAACTGATAGAAATTTTAATACTTCATTTTTTGATCCAGCAGGCGGAGGAGATCCAATTCTTTATCAGCATTTATTT?????????????????????????????????????????????????????????????????????????????????????????????????????????????????????????????????????????????????????????????????????????????????????????????????????????????????????????????????????????????????????????????????????????????????????????????????????????????????????????????????????????????????????????????????????????????????????????????????????????????????????????????????????????????????????????????????????????????????????????????????????????????????????????????????????????????????????????????????????????????????????????????????????????????????????????????????????????????????????????????????????????????????????????????????????????????????????????????????????????????????????????????????????????????????????????????????????????????????????????????????????????????????????????????????????????????????????????????????????????????????????????????????????????????????????????????????????????????????????????????????????????????????????????????????????????????????????????????????????????????????????????????????????????????????????????????????????????????????????????????????????????????????????????????????????????????????????????????????????????????????????????????????????????????????????????????????????????????????????????????????????????????????????????????????????????????????????????????????????????????????????????????????????????????????????????????????????????????????????????????????????????????????????????????????????????????????????????????????????????????????????????????????????????????????????????????????????????????????????????????????????????????????????????????????????????????????????????????????????????????????????????????????????????????????????????????????????????????????????????????????????????????????????????????????????????????????????????????????????????????????????????????????????????????????????????????????????????????????????????????????????????????????????????????????????????????????????????????????????????????????????????????????????????????????????????????????????????????????????????????????????????????????????????????????????????????????????????????????????????????????????????????????????????????????????????????????????????????????????????????????????????????????????????????????????????????????????????????????????????????????????????????????????????????????????????????????????????????????????????????????????????????????????????????????????????????????????????????????????????????????????????????????????????????????????????????????????????????????????????????????????????????????????????????????????????????????????????????????????????????????????????????????????????????????????????????????????????????????????????????????????????????????????????????????????????????????????????????????????????????????????????????????????????????????????????????????????????????????????????????????????????????????????????????????????????????????????????????????????????????????????????????????????????????????????????????????????????????????????????????????????????????????????????????????????????????????????????????????????????????????????????????????????????????????????????????????????????????????????????????????????????????????????????????????????????????????????????????????????????????????????????????????????????????????????????????????????????????????????????????????????????????????????????????????????????????????????????????????????????????????????????????????????????????????????????????????????????????????????????????????????????????????????????????????????????????????????????????????????????????????????????????????????????????????????????????????????????????????????????????????????????????????????????????????????????????????????????????????????????????????????????????????????????????????????????????????????????????????????????????????????????????????????????????????????????
Sp13    GATCAGAATGGAATTAGCTCAGCCTGGAAATCATTTATTATTAGGTAATCATCAAGTTTATAATGTTTTGATTACTGCACATGCGTTCTTAATGATATTTTTTATGGTGATGCCTGTACTAATAGGAGGATTTGGAAATTGATTAGTTCCTATTATGATTGGTAGTCCTGATATGGCATTCCCTCGCTTGAACAATATTTCATTTTGATTATTGCCACCATCATTATGTTTATTATTAACATCTGCATTAGTTGAAGTAGGTGTCGGAACAGGTTGAACTGTTTATCCTCCTTTAAGTTCTATTCAAAGTCATTCAGGTGGTGCAGTTGATTTAGCAATATTTAGTTTACACATTTCGGGAGCTTCATCTATTTTAGGAGCTGTTAATTTTATTTCTACCATTTTGAATATGCGTAATCCTGGACAAACAATGTACAGAATGCCATTATTTGTTTGATCAATTTTTGTGACAGCTTTTCTTTTATTATTAGCAGTACCGGTTTTAGCTGGTGCAATTACCATGTTATTGACTGATAGAAACTTTAATACTACCTTTTTTGATCCAGCAGGTGGAGGAGATCCTGTACTTTACCAACATTTATTTATTGTTACAGGAATTTTTTTAGCTATGCATTACACACCTCATGTAGATTTAGCTTTTGCTAGTGTTGAACACATAATGCGTGATGTTAATTACGGATGATTACTACGATATATTCATGCAAACGGAGCATCTATGTTTTTTATTGTGGTTTATATTCATATATTCAGAGGTTTATATTTTGGATCTTACACAAAGCCAAGACATTTAGTTTGAGTTGTAGGTGTAATAATATTTTTTTTAATGATGGGTACTGCATTTATAGGTTATGTCTTACCTTGAGGTCAAATGAGTTTATGGGGTGCTACTGTTATAACCAACTTGGTATCTGCTATTCCATTTATAGGGGATTCAATTGTAACGTGACTTTGAGGAGGTTTTTCGGTTGATAATGCAACATTAAACAGATTTTTTAGCCTTCATTATTTACTACCTTTTATTATTGCTGCAGCTTCTTTAATACATTTAGCAGTTCTGCATCAAGATGGATCAGGAAATCCATTAGGTATTGATTCTAATGTCGATAAAATAAGCATGTTTCCTTATTTTATAATTAAGGATCTATTAGGATTGATTGTTTTTTTAATATTTTTCTCTGCTTTTGTATATTTTTCTCCTAACGTGCTAGGTCACGCAGACAATTACATTGAAGCAAATCCTATGGTTACTCCTGCGCATATTGTTCCAGAATGGTATTTTTTACCTTTCTATGCTATTTTAAGAAGTATACCACATAAATTAGGGGGTGTAATAGCTATGATTTCCGCTATTGCTATATTAGCTTTATTACCTTGAATTCATAGTACTGAAATTCGAAGTTCTAGATTTAGACAATCTTCAGTGCACATTTTGGACAACTTGCAATTATATTTCTATGGCTTAGTGGTATGTACTTCCATGGTGCAAGATTTTCTAACTACACAGCATGGTTAAGTAACCCAACTAACATTAAGCCTAGCGCACAAATCGTATGGCCAATAGTAGGACAGGAAATACTAAATGGTGACGTAGGTGGAGGCTTTCAAGGTGTACAAATAACTTCAGGATTTTTCCAGTTATGGAGAGCATCCGGCATAACCACAGAATTTGAATTATATGCCACAGCTATAGGCGGTTTGTTCATGGCTGCTCTTATGGTTTTTGCTGGATGGTTTCACTATCATAAAGCAGCACCTAAGCTGGAATGGTTTCAGAACGTTGAATCTATGATGAATCATCATTTATCTGGTTTATTAGGATTAGGCTGTCTTAGCTGGGCTGGGCATCAAATACATATTGCCTTACCCATAAACAAATTATTGGATGCAGGTGTATCTCCTCAAGAAATTCCTCTACCACACGAATTTTTAGTTAACCGAGATCTTATATGTGAACTTTATCCGAGTTTTGGCAAAGGAATACTTCCCTTCTTTACTTTAAACTGGAGCGAGTATTCTGATTTCTTAACTTTCAAAGGTGGTCTCAATCCAGTAACTGGGGGTCTATGGTTAAGCGATACTGCACATCATCATCTAGCACTAGCTGTTTTATTCCTAGTAGCTGGTCATATGTATCGAACTAATTGGGGTATAGGACATAGTATGAAAGAGATACTAGAAGCTCATAAAGGACCATTTACAGGAGAAGGTCATAAAGGTATCTATGAAATACTAACATCTTCATGGCATGCACAACTAGCTATCAACTTAGCTATGATGGGCTCTTTAAGCATTATTGTTGCACATCACATGTATTCAATGCCTCCAGCCTGTATATTGGTTGGTTCGGTGTACTAATGATCCCAACACTATTAACAGCTACATCTGTATTCATCATTGCATTCGTTGCTGCACCTCCAGTTGATATTGATGGTATCCGTGAACCAGTTGCAGGTTCTCTTCTATATGGTAACAACATCATCTCTGGTGCCATAATTCCTAGTTCTGCAGCTATTGGAATTCATTTTTATCCTATTTGGGAAGCTGCATCTCTAGACGAATGGCTATATAACGGTGGTCCTTACCAATTAATTGTACTACACTTCTTATTAGGTGTATGCTGCTATATTGGACGTGAATGGGAACTAAGCTACCGTTTAGGTATGCGTCCTTGGATCTCAGTTGCTTTTACAGCACCTGTTGCAGCAGCAGCAGCAGTATTCCTTGTATATCCAATTGGCCAAGGAAGCTTCTCTGATGGTATGCCTCTAGGTATCTCAGGTACATTCAACTTTATGCTTGTATTCCAAGCTGAGCATAATATCTTAATGCACCCTTTCCACCAATTAGGTGTAGCAGGTGTGTTTGGTGGTTCTTTATTCAGTGCTATGCATGGTTCTCTAGTAACATCTAGTTTAATTCGTGAAACTACTGAAAATGAATCAGCTAACAATGGTTATAAATTTGGTCAAGAAGAAGAAACTTACAATATTGTAGCTGCTCATGGCTATTTTGGCCGTTTGATCTTCCAATATGCAAGTTTCAATAACTCACGTTCACTACACTTTTTCTTAGGTATGTGGCCTGTAGTAGGTATCTGGTTTACAGCTATGTCTGTTAGCACAATGGCATTTAACTTAAATGGATTTAACTTCAATCAATCTGTAGGCATCTGCTGCCGTCGCAGGTGAATCATCAACAGCTACTTGGACTGTAGTTTGGACAGATTTGCTAACAGCTTGTGATTTATATAGAGCTAAAGCTTATAAAGTAGATGCTGTACCAAACACTTCTGATCAATACTTTGCATATATAGCGTATGATATAGACTTATTTGAAGAAGGTTCAATTGCGAACCTAACAGCTTCTATTATTGGTAATGTATTTGGATTTAAAGCTGTAAAAGCTTTACGTCTAGAAGATATGCGTATTCCTGTTGCATATCTTAAAACTTTCCAAGGTCCTGCTACAGGTATTGTTGTAGAACGCGAGCGTATGGATAAATTTGGACGTCCTTTCCTAGGAGCAACAGTAAAACCAAAACTTGGTTTATCAGGAAAGAACTATGGAAGAGTAGTATTTGAAGGTCTAAGAGGTGGTCTTGACTTCCTGAAAGACGATGAGAATATTAACTCTCAACCTTTTATGCGCTGGAAGGAAAGATTCCTTTACTCAATGGAAGGTGTGAATCGCTCTATAGCAGCAACTGGTGAAATCAAGGGTCACTACATGAATGTGACTGCAGCAACTATGGAAGACATGTATGAAAGAGCTGAATTTGCTAAGCAACTCGGCACAGTAATTATCATGATCGACTTAGTAATAGGTTATACAGCTATTCAAACTATGGCTATATGGGCTCGTAAGAACGATATGATTCTGCATTTACACCGTGCTGGAAACTCAACATACTCTCGCCAGAAAAGTCATGGTATGAACTTCCGTGTAATTTGCAAATGGATGCGTATGGCAGGTGTTGACCACATACATGCTGGTACAGTTGTAGGTAAATTAGAAGGTGACCCTTTAATGATTAGAGGTTTTTATAACACCTTACTTTTACCTTATTTAGATGTTAATCTACCTCAAGGTATTTTCTTTGAGCAGGATTGGGCATCTTTACGTAAAGTAACTCCTGTTGCTTCTGGTGGTATACACTGTGGCCAAATGCATCAATTGCTAGATTACCTAGGTGAAGATGTTGTACTTCAGTTTGGTGGAGGTACTATTGGACATCCGGATGGTATTCAAGCAGGCGCAACAGCTAACCGCGTTGCTCTAGAGGCTATGGTAATAGCTCGTAATGAAGGGCGTGATTACGTTGCAGAAGGACCACAAATTCTTCGTGATGCAGCTAAAACTTGTGGTCCCCTACAAACAGCTTTAGATCTATGGAAAGATATTACATTTAACTATACTTCTACAGATACTGCTGACTTCGTAGAAACTCCAACAGCAAACGTATAA
Sp14    AATTAGAATGGAATTAGCTCAACCTGGAAATCACTTGTTACTAGGAAATCATCAAGTTTATAATGTTTTAATAACAGCACATGCGTTTTTAATGATATTTTTTATGGTTATGCCTGTATTAATAGGTGGTTTTGGAAATTGGTTAGTACCTATAATGATAGGTAGTCCAGATATGGCATTTCCCCGTTTAAATAATATTTCATTTTGATTACTCCCACCATCGTTGTGTTTATTATTAACTTCTGCCCTTGTTGAGGTGGGGGTTGGTACAGGTTGAACTGTTTATCCGCCATTAAGTTCTATCCAAAGTCATTCAGGAGCTGCTGTAGACCTTGCTATTTTTAGTTTACACATTTCAGGAGCATCGTCGATTTTAGGAGCAGTTAATTTTATTTCAACAATTTTAAATATGCGTAACCCGGGACAAACAATGTATAGAATGCCCTTATTTGTCTGATCGATTTTCGTAACAGCGTTTTTATTATTATTAGCAGTTCCAGTTTTAGCAGGTGCAATTACTATGTTACTAACTGATAGAAATTTTAATACGTCGTTTTTTGATCCAGCAGGGGGTGGAGATCCAGTACTTTATCAACATCTATTTATTTTAACAGGAATTTTTTTAGCTATGCATTATACACCTCATGTTGATTTAGCTTTTGCTAGTGTAGAACATATAATGCGTGATGTTAATTATGGATGATTATTACGATATATTCATGCAAATGGGGCATCTATGTTTTTTATTGTGGTTTATGTTCATATGTTTAGAGGCTTATATTTTGGATCATACACAAAACCACGCCATTTAGTATGGGTTATTGGTGTGGTTATTTTTTTTTTAATGATGGGTACTGCTTTTATAGGGTACGTTTTACCTTGAGGTCAAATGAGTTTATGAGGTGCAACAGTGATAACTAATTTGGTATCTGCTATTCCTATAATAGGAAATTCAATTGTAACTTGACTTTGAGGTGGTTTTTCTGTAGACAATGCAACATTAAATAGGTTTTTTAGTCTTCATTATTTATTACCATTTGTTATTGCGGCAATTTCATTAATACATTTAGCAATTTTGCATCAAGACGGATCAGGTAACCCGTTAGGAATTGATTCAAATGTTGATAAAATAAGTATGTTTCCATATTTTATTATTAAAGATTCGTTAGGATTAATTACCTTTTTAATATTGTTCTCTGCATTTGTGTACTTTTCCCCTAATATCTTAGGGCATGCAGATAATTACATTGAAGCAAACCCTATGGTTACTCCAGCACATATTGTTCCCGAATGATATTTTTTACCTTTCTATGCAATTTTAAGGAGCATTCCTCATAAATTAGGTGGAGTTATTGCAATGATTTCTGCAATTGCTGTTTTGGCATTATTACCTTGAATTCATAGCACAGAAATTAGAAGCTCTCGATTTAGACAATCTTCAGTGCACATTTCGGACAACTAGCAATTATATTTCTATGGCTTAGTGGAATGTACTTCCATGGCGCAAGATTTTCTAATTACACAGCATGGCTAAGTAACCCAACCAATATCAAACCTAGTGCACAAATAGTGTGGCCAATAGTAGGACAAGAAATACTAAACGGTGATGTGGGTGGAGGATTTCAAGGCGTACAAATAACATCAGGCTTTTTCCAATTATGGCGAGCTTCCGGCATAACTACAGAATTTGAACTATACGCTACTGCTATAGGTGGTCTGTTTATGGCTGCTTTAATGGTTTTTGCTGGATGGTTTCATTACCATAAAGCAGCACCTAAATTAGAATGGTTCCAAAATGTTGAGTCTATGATGAATCACCATTTATCTGGCCTTTTAGGTCTAGGGTGCCTTAGCTGGGCAGGACATCAAATACATATTGCTCTACCTATAAATAAGTTACTCGATGCTGGTATATCTCCTCAAGAAATACCTTTGCCGCATGAATTTCTAGTGAATCGGGATCTTATTTGTGAATTATACCCAGGCTTTAGCAAAGGCATACTTCCTTTTTTCACTTTAAACTGGAGTGAGTACTCTGATTTTTTAACGTTCAAAGGTGGTCTTAATCCAGTAACTGGTGGCTTATGGCTAAGCGATACTGCACACCATCATCTAGCACTAGCTGTTTTATTCCTAGTAGCTGGACACATGTATCGTACCAACTGGGGTATAGGACATAGTATGAAGGAAATACTAGAAGCTCATAAAGGACCTTTTACAGGAGAAGGACATAAAGGAATATATGAAATACTAACATCTTCTTGGCATGCGCAATTAGCTATTAATTTAGCTATGATGGGATCATTAAGTATTATTGTTGCACATCATATGTACTCTATGCCTCCAGCCTATATATTGGTTGGTTTGGCGTACTAATGATCCCAACACTATTAACAGCTACATCTGTATTCATCATTGCATTCGTTGCTGCACCTCCAGTTGATATTGATGGAATCCGTGAACCAGTTGCAGGTTCGCTTTTATATGGAAATAACATTATTTCTGGTGCTATAATTCCTAGCTCTGCAGCCATTGGAATCCATTTCTATCCTATCTGGGAAGCTGCATCTTTAGACGAATGGCTATATAACGGTGGCCCTTACCAATTAATTGTTCTACACTTTTTATTAGGTGTATGTTGCTATATTGGACGTGAATGGGAACTAAGCTATCGTTTAGGTATGCGTCCTTGGATTTCAGTTGCTTTTACAGCACCTGTTGCAGCAGCAGCGGCAGTATTCCTTGTCTATCCAATAGGCCAAGGGAGCTTCTCTGATGGTATGCCTTTAGGTATTTCAGGTACATTCAACTTTATGCTTGTATTCCAAGCTGAGCATAATATCTTAATGCACCCATTCCACCAATTAGGTGTAGCTGGTGTGTTTGGTGGTTCTTTATTCAGTGCTATGCACGGATCTCTAGTAACTTCTAGTTTAATACGTGAAACAACTGAAAGTGAATCAGCGAACAATGGTTATAAGTTTGGTCAAGAAGAAGAAACTTACAATATTGTAGCTGCTCATGGCTATTTTGGTCGTTTGATTTTTCAATATGCTAGCTTCAATAACTCTCGTTCACTACACTTTTTCTTAGGTATGTGGCCTGTAGTAGGTATCTGGTTTACAGCTATGTCTGTTAGCACAATGGCATTCAACTTAAACGGATTTAATTTCAATCAATCAGTAGGCATCAGCTGCTGTTGCAGGTGAGTCATCAACAGCTACTTGGACTGTAGTTTGGACTGATTTACTAACAGCTTGTGATCTATACAGAGCTAAAGCTTATAAAGTAGATGCTGTACCTAATACTTCTGATCAATACTTTGCATACATCTCATATGATATAGATTTATTCGAAGAAGGTTCAATTGCTAATTTAACAGCTTCTATAATCGGTAACGTATTTGGATTCAAAGCTGTGAAAGCACTACGTTTAGAAGATATGCGTATACCTGTTGCCTACCTTAAAACTTTCCAAGGTCCTGCTACAGGTATTGTTGTAGAACGTGAACGTATGGATAAATTTGGACGCCCATTCTTGGGTGCTACAGTAAAACCAAAGTTAGGTCTATCAGGAAAAAACTATGGAAGAGTAGTTTATGAAGGATTGAGAGGTGGTCTTGACTTCTTGAAAGATGATGAGAATATTAACTCTCAACCTTTTATGCGCTGGAAAGAAAGATTTCTGTATTCAATGGAAGCTGTAAACCGTTCTATTGCATCAACAGGCGAAATTAAAGGTCACTATATGAATGTGACAGCAGCAACTATGGAAGACATGTATGAGAGAGCTGAATTTGCTAAACAACTTGGTAGTGTAATTATCATGATTGATTTAGTAATAGGTTATACAGCTATCCAAACCATGGCTATTTGGGCTCGTAAGAATGATATGATTCTACACTTACACCGTGCAGGTAACTCAACATACTCTCGCCAAAAAAACCATGGTATGAACTTCCGAGTGATCTGCAAATGGATGCGTATGGCAGGTGTAGATCATATACATGCTGGTACTGTAGTAGGTAAACTAGAAGGTGACCCTTTAATGATTAAAGGTTTCTATAATACTTTACTTTTACCTCACTTAGATCTTAATCTACCTCAAGGTATTTTCTTTGAGCAAGATTGGGCATCTTTACGTAAAGTAACTCCTGTTGCTTCTGGCGGTATACATTGTGGACAAATGCACCAGTTATTAGATTATTTAGGTGAAGATGTTGTACTTCAATTTGGTGGAGGTACTATTGGACACCCGGATGGTATTCAAGCAGGTGCAACAGCAAATCGTGTTGCTCTAGAGGCTATAGTAATAGCCCGCAATGAAGGACGTGATTATGTTGCAGAAGGACCACAAATTCTTCGCGATGCAGCAAAAACTTGTGGCCCTCTACAAACAGCTTTAGATCTATGGAAAGATATTACATTTAACTATACTTCTACAGATACAGCTGACTTCGTAGAAACTCCAACAGCAAACGTATAA
Sp15    AATTAGAATGGAGTTAGCTCAACCCGGAAATCATTTATTATTAGGTAATCACCAGGTTTATAATGTTTTAATTACTGCGCACGCATTTTTAATGATATTTTTCATGGTTATGCCTGTGTTAATAGGAGGGTTTGGAAATTGGTTAGTTCCTATAATGATTGGTAGCCCTGATATGGCATTCCCTCGTCTAAATAATATTTCATTCTGATTACTACCACCATCATTATGTCTGCTATTAACGTCTGCATTAGTAGAGGTGGGTGTAGGAACTGGTTGAACCGTTTATCCCCCTTTAAGTTCAATTCAAAGTCATTCAGGAGGTGCTGTTGATCTAGCAATTTTTAGTTTGCATATTTCAGGAGCTTCGTCTATATTAGGAGCCGTTAATTTCATTTCTACGATTTTAAATATGCGTAACCCAGGACAAACAATGTATAGAATGCCTCTATTTGTTTGATCAATCTTTGTGACGGCTTTTTTATTATTGTTAGCAGTACCAGTTTTAGCTGGTGCAATTACTATGTTATTAACCGATAGAAATTTTAACACATCATTCTTTGACCCAGCAGGTGGAGGGGATCCTGTACTTTATCAACACTTGTTT??????????????????????????????????????????????????????????????????????????????????????????????????????????????????????????????????????????????????????????????????????????????????????????????????????????????????????????????????????????????????????????????????????????????????????????????????????????????????????????????????????????????????????????????????????????????????????????????????????????????????????????????????????????????????????????????????????????????????????????????????????????????????????????????????????????????????????????????????????????????????????????????????????????????????????????????????????????????????????????????????????????????????????????????????????????????????????????????????????????????????????????????????????????????????????????????????????????????????????????????????????????????????????????????????????????????????????????????????????????????????????????????????????????????????????????????????????????????????????????????????????????????????????????????????????????????????????????????????????????????????????????????????????????????????????????????????????????????????????????????????????????????????????????????????????????????????????????????????????????????????????????????????????????????????????????????????????????????????????????????????????????????????????????????????????????????????????????????????????????????????????????????????????????????????????????????????????????????????????????????????????????????????????????????????????????????????????????????????????????????????????????????????????????????????????????????????????????????????????????????????????????????????????????????????????????????????????????????????????????????????????????????????????????????????????????????????????????????????????????????????????????????????????????????????????????????????????????????????????????????????????????????????????????????????????????????????????????????????????????????????????????????????????????????????????????????????????????????????????????????????????????????????????????????????????????????????????????????????????????????????????????????????????????????????????????????????????????????????????????????????????????????????????????????????????????????????????????????????????????????????????????????????????????????????????????????????????????????????????????????????????????????????????????????????????????????????????????????????????????????????????????????????????????????????????????????????????????????????????????????????????????????????????????????????????????????????????????????????????????????????????????????????????GCATCAGCCGCAGTTGCAGGTGAATCATCAACAGCTACTTGGACTGTTGTTTGGACAGATTTGCTTACAGCTTGTGATTTATATAGAGCTAAAGCTTATAAAGTAGATGCTGTGCCGAATACTTCTGATCAATATTTTGCATATATAGCATATGATATAGACTTATTTGAAGAAGGTTCCATTGCTAATTTAACAGCTTCTATTATCGGTAATGTATTTGGATTCAAAGCTGTAAAAGCTTTGCGTCTAGAAGATATGCGTATTCCTGTTGCATATCTTAAAACTTTCCAAGGTCCTGCTACAGGTATTGTTGTGGAACGTGAGCGTATGGACAAATTTGGACGCCCTTTCCTAGGAGCAACAGTAAAACCAAAACTTGGTTTATCAGGTAAGAATTATGGAAGAGTAGTATATGAAGGTCTAAGAGGTGGTCTTGACTTCCTGAAAGATGATGAGAATATTAACTCTCAACCGTTTATGCGTTGGAAAGAAAGATTCCTTTACTCAATGGAAGGTGTCAATCGTTCTATAGCTTCAACAGGTGAAATTAAAGGTCACTATATGAATGTGACTGCAGCAACCATGGAAGACATGTATGAAAGAGCTGAATTTGCTAAGCAGCTAGGTACAGTAATTGTCATGATTGACTTAGTAATAGGTTATACAGCTATTCAAACTATGGCTATATGGGCTCGTAAAAACGATATGATTTTACACCTACACCGTGCTGGAAACTCAACATACTCTCGCCAAAAAAGTCATGGTATGAACTTCCGTGTAATTTGTAAATGGATGCGTATGGCAGGGGTTGACCATATACATGCTGGTACAGTAGTAGGTAAACTAGAAGGGGATCCTTTAATGATAAGAGGTTTTTATAATACCCTACTTCTACCTTACCTAGATGTCAATCTACCTCAAGGTATTTTCTTTGAACAGGATTGGGCATCTTTACGTAAAGTAACTCCTGTTGCTTCAGGTGGTATACATTGTGGTCAAATGCACCAGTTATTAGATTACTTAGGTGAAGATGTTGTACTCCAGTTTGGTGGAGGTACTATTGGACATCCTGATGGTATTCAAGCAGGCGCGACAGCTAATCGTGTTGCTCTAGAAGCTATGGTAATAGCTCGTAATGAAGGACGCGACTACGTTGCAGAAGGACCACAAATTCTACGTGATGCAGCCAAAACTTGTGGCCCTCTACAAACAGCTTTAGATCTATGGAAAGATATTACATTTAATTATACTTCTACAGATACAGCTGACTTCGTAGAAACTCCAACAGCAAACGTATAA
Sp16    ??????????????????????????????????????????????????????????????????????????????????????????????????????????????????????????????????????????????????????????????????????????????????????????????????????????????????????????????????????????????????????????????????????????????????????????????????????????????????????????????????????????????????????????????????????????????????????????????????????????????????????????????????????????????????????????????????????????????????????????????????????????????????????????????????????????????????????????????????????????????????????????????????????????????????????????????????????????????????????????????????????????????????????????????????????????????????????????????????????????????????????????????????????????????????????????????????????????????????????????????????????????????????????????????????????????????????????????????????????????????????????????????????????????????????????????????????????????????????????????????????????????????????????????????????????????????????????????????????????????????????????????????????????????????????????????????????????????????????????????????????????????????????????????????????????????????????????????????????????????????????????????????????????????????????????????????????????????????????????????????????????????????????????????????????????????????????????????????????????????????????????????????????????????????????????????????????????????????????????????????????????????????????????????????????????????????????????????????????????????????????????????????????????????????????????????????????????????????????????????????????????????????????????????????????????????????????????????????????????????????????????????????????????????????????????????????????????????????????????????????????????????????????????????????????????????????????????????????????????????????????????????????????????????????????????????????????????????????????????????????????????????????????????????????????????????????????????????????????????????????????????????????????????????????????????????????????????????????????????????????????????????????????????????????????????????????????????????????????????????????????????????????????????????????????????????????????????????????????????????????????????????????????????????????????????????????????????????????????????????????????????????????????????????????????????????????????????????????????????????????????????????????????????????????????????????????????????????????????????????????????????????????????????????????????????????????????????????????????????????????????????????????????????????????????????????????????????????????????????????????????????????????????????????????????????????????????????????????????????????????????????????????????????????????????????????????????????????????????????????????????????????????????????????????????????????????????????????????????????????????????????????????????????????????????????????????????????????????????????????????????????????????????????????????????????????????????????????????????????????????????????????????????????????????????????????????????????????????????????????????????????????????????????????????????????????????????????????????????GCATCAGCTGCCGTTGCAGGTGAATCATCAACAGCTACTTGGACTGTAGTTTGGACAGACTTATTAACAGCTTGCGATTTATACAGAGCTAAAGCTTATAAGGTAGATGCTGTACCAAATACTTCAGATCAATATTTTGCATATATCGCATACGATATAGACTTATTTGAAGAGGGCTCAATTGCCAATTTAACAGCTTCTATCATTGGTAACGTATTTGGATTCAAAGCTGTAAAAGCTTTACGCTTAGAAGATATGCGTATTCCTGTTGCATACCTTAAAACTTTCCAAGGTCCTGCTACAGGTATTGTTGTAGAACGTGAACGTATGGATAAGTTTGGACGTCCGTTCCTAGGAGCAACAGTAAAACCGAAACTAGGTCTATCAGGAAAGAACTATGGAAGAGTAGTATATGAAGGACTAAGAGGCGGTCTTGACTTCTTAAAAGATGATGAGAATATTAACTCTCAACCTTTCATGCGTTGGAAAGAAAGATTTCTTTATTCTATGGAAGGCGTAAATCGTGCGACAGCATCAACAGGTGAAATTAAAGGTCACTACATGAATGTGACTGCAGCAACTATGGAAGACATGTATGAAAGAGCTGAATTTGCTAAGCAACTTGGCACAATCATTGTCATGATAGATTTAGTAATAGGTTATACAGCTATTCAAACAATGGCTATATGGGCTCGTAAGAATGATATGATTCTACACTTACACCGTGCTGGTAACTCAACATACTCTCGTCAGAAAAGCCACGGTATGAACTTCCGCGTAATTTGTAAATGGATGCGTATGGCAGGTGTAGATCATATACATGCAGGTACAGTAGTTGGTAAACTGGAAGGCGATCCTCTAATGATTAAAGGCTTCTATAATACTTTACTTCTAACTCACTTAGATGTTAATCTAACTCAAGGTATTTTCTTTGAACAAGATTGGGCATCTTTACGTAAAGTAACTCCTGTTGCTTCTGGTGGTATACACTGTGGTCAAATGCACCAATTGCTAGACTATTTAGGTGAAGATGTTGTACTTCAGTTTGGTGGAGGTACTATTGGACACCCAGATGGTATTCAAGCAGGTGCAACAGCTAACCGTGTTGCTTTAGAAGCTATAGTAATAGCTCGTAACGAAGGGCGTGATTACGTTGCAGAAGGACCACAAATTCTTCGCGATGCGGCTAAAACTTGTGGCCCTCTACAAACAGCTTTAGATCTATGGAAAGATATAACATTTAATTATACTTCTACAGATACAGCTGACTTCGTAGAAACTCCAACAGCAAACGTATAA
