# Supplementary material for: Ancient Tethyan Vicariance and Long-Distance Dispersal Drive Global Diversification and Cryptic Speciation in the Red Seaweed Pterocladiella
Source: Front Plant Sci. 2022 Jun 2;13:849476. doi: 10.3389/fpls.2022.849476 (PMC9201827; doi:10.3389/fpls.2022.849476)
Supplement: Supplementary file 3 [file Data_Sheet_1.ZIP › Pterocladiella_species_tree_ML.tre]

(O1Fres:0.1573300411,O2Corn:0.1226559324,((O3Acer:0.1832143011,O4Albe:0.1656791477)100:0.1381841006,((O5LuAUS:0.0193461106,O6LuNZ:0.0031410615)100:0.1901962723,((((((((((Andr:0.0023895461,Sp11:0.0116087877)100:0.0171449975,GFeld:0.0181200822)99:0.0175963930,Calo:0.0606352393)100:0.0183403131,GCalc:0.0280514665)93:0.0054373128,(Luxu:0.0296319975,Sp14:0.0376039867)100:0.0253341294)100:0.0450124924,(((((((((((Aust:0.0135719834,Aust2:0.0027244354)100:0.0140735609,(Beac:0.0041545305,Beac2:0.0078379930)100:0.0091961166)99:0.0060713527,((Caer:0.0111635619,Sp1:0.0140469602)96:0.0032332261,Sp2:0.0165349529)100:0.0092584188)100:0.0154106654,Sp3:0.0372620036)83:0.0015738394,Psam:0.0371216788)100:0.0098392379,Sp4:0.0333833421)100:0.0122541892,(((Phan:0.0369724397,(Sp5:0.0281015821,Sp8:0.0194395367)89:0.0063085340)70:0.0048992266,Sp7:0.0373585127)62:0.0035074400,(Sp6:0.0318092100,Sp13:0.0284974511)51:0.0039939950)100:0.0392083868)91:0.0043738245,(Mari:0.0540649287,(Sanc:0.0300393650,Sp9:0.0123741280)100:0.0235042728)99:0.0124851806)92:0.0123062431,Sp15:0.0782826619)100:0.0209251135,((Capi:0.0133885987,(Tenu:0.0120563838,Sp10:0.0049632457)100:0.0076385463)100:0.0283993113,Nana:0.0652109845)100:0.0520212853)60:0.0154240174,Sp16:0.0511389762)99:0.0192034067)100:0.0218984935,((((Bart:0.0216135434,(Musc:0.0163379438,Sp12:0.0322763745)94:0.0055646698)99:0.0176547863,(Medi:0.0226662238,Bulb:0.0324329945)94:0.0143827407)100:0.0205607767,(Mega:0.0064623512,Mega2:0.0092400005)100:0.0962375220)52:0.0159396547,Mela:0.0744541723)100:0.0462563337)100:0.0229933845,Caes:0.1020500758)81:0.0144960344,PFeld:0.1017951040)67:0.0108124033,Hame:0.0923608387)100:0.0412884443)88:0.0339902970)99:0.0399934125);
