# Supplementary material for: Ancient Tethyan Vicariance and Long-Distance Dispersal Drive Global Diversification and Cryptic Speciation in the Red Seaweed Pterocladiella
Source: Front Plant Sci. 2022 Jun 2;13:849476. doi: 10.3389/fpls.2022.849476 (PMC9201827; doi:10.3389/fpls.2022.849476)
Supplement: Supplementary file 3 [file Data_Sheet_1.ZIP › Pterocladiella_time_tree.tre]

#NEXUS

Begin taxa;
	Dimensions ntax=43;
	Taxlabels
		Andr
		Aust
		Aust2
		Bart
		Beac
		Beac2
		Bulb
		Caer
		Caes
		Calo
		Capi
		GCalc
		GFeld
		Hame
		Luxu
		Mari
		Medi
		Mega
		Mega2
		Mela
		Musc
		Nana
		PFeld
		Phan
		Psam
		Sanc
		Sp1
		Sp10
		Sp11
		Sp12
		Sp13
		Sp14
		Sp15
		Sp16
		Sp2
		Sp3
		Sp4
		Sp5
		Sp6
		Sp7
		Sp8
		Sp9
		Tenu
		;
End;

Begin trees;
	Translate
		1 Andr,
		2 Aust,
		3 Aust2,
		4 Bart,
		5 Beac,
		6 Beac2,
		7 Bulb,
		8 Caer,
		9 Caes,
		10 Calo,
		11 Capi,
		12 GCalc,
		13 GFeld,
		14 Hame,
		15 Luxu,
		16 Mari,
		17 Medi,
		18 Mega,
		19 Mega2,
		20 Mela,
		21 Musc,
		22 Nana,
		23 PFeld,
		24 Phan,
		25 Psam,
		26 Sanc,
		27 Sp1,
		28 Sp10,
		29 Sp11,
		30 Sp12,
		31 Sp13,
		32 Sp14,
		33 Sp15,
		34 Sp16,
		35 Sp2,
		36 Sp3,
		37 Sp4,
		38 Sp5,
		39 Sp6,
		40 Sp7,
		41 Sp8,
		42 Sp9,
		43 Tenu
		;
tree TREE1 = [&R] (((20[&length_range={14.005661489225508,122.7356876047712},height_95%_HPD={0.0,2.8421709430404007E-14},rate_95%_HPD={9.242756502614741E-4,0.0025753867200034495},length_95%_HPD={35.66704899017783,91.66621620502836},rate=0.0016726597993584795,length=63.69157303330253,rate_median=0.0015817281006289005,length_median=63.37726963224756,height_median=1.4210854715202004E-14,rate_range={7.350282999047662E-4,0.007285821094782332},height_range={0.0,5.6843418860808015E-14},height=1.5540813388721777E-14]:63.69157303330253,((19[&length_range={0.909134764744084,15.763182782586707},height_95%_HPD={0.0,2.8421709430404007E-14},rate_95%_HPD={7.315470697769544E-4,0.0028427749683810725},length_95%_HPD={1.851421386157316,8.111178512590243},rate=0.0016942460493437012,length=4.781039427361869,rate_median=0.001585063471664226,length_median=4.558033057736457,height_median=1.4210854715202004E-14,rate_range={5.320864640414862E-4,0.008846595529659707},height_range={0.0,8.526512829121202E-14},height=1.5701374638836876E-14]:4.781039427361872,18[&length_range={0.909134764744084,15.763182782586707},height_95%_HPD={0.0,2.8421709430404007E-14},rate_95%_HPD={8.994496442229964E-4,0.003399192665928026},length_95%_HPD={1.851421386157316,8.111178512590243},rate=0.001984622991488398,length=4.781039427361869,rate_median=0.0018535624739773199,length_median=4.558033057736457,height_median=1.4210854715202004E-14,rate_range={5.748178585131866E-4,0.009909752094578068},height_range={0.0,8.526512829121202E-14},height=1.5701374638836876E-14]:4.781039427361872)[&length_range={10.42132737720367,91.49251564573902},rate_95%_HPD={0.001335384759483224,0.003966337839495009},length_95%_HPD={25.545924105486502,69.35912401333711},length=45.90515522200889,posterior=1.0,height_median=4.558033057736466,rate_range={9.951114922888298E-4,0.012392097776329837},height_range={0.9091347647440848,15.76318278258671},height_95%_HPD={1.8514213861573197,8.111178512590257},rate=0.0025272815843246513,rate_median=0.0023836900429907906,length_median=45.37695328757435,height=4.781039427361888]:45.94611162684373,((4[&length_range={2.3723218045796424,30.15746267871597},height_95%_HPD={0.0,2.8421709430404007E-14},rate_95%_HPD={8.447316786292271E-4,0.0030412422548493625},length_95%_HPD={5.97757668234884,20.081750207863276},rate=0.0018847206827051124,length=12.788415842507554,rate_median=0.001770129022420687,length_median=12.471160877652533,height_median=1.4210854715202004E-14,rate_range={6.789616386185191E-4,0.0086378540474307},height_range={0.0,8.526512829121202E-14},height=1.553276164461571E-14]:13.685244042155045,(30[&length_range={2.227881080254057,32.735850292330596},height_95%_HPD={0.0,2.8421709430404007E-14},rate_95%_HPD={7.838217482788143E-4,0.0029149203382658534},length_95%_HPD={4.995254366991515,18.813352857613207},rate=0.0017668365816361996,length=11.471063638317846,rate_median=0.0016594577105389376,length_median=11.09936103900234,height_median=1.4210854715202004E-14,rate_range={5.82390834196561E-4,0.009540694013133096},height_range={0.0,8.526512829121202E-14},height=1.5435193451330427E-14]:10.926391496226753,21[&length_range={2.227881080254057,29.88013615711229},height_95%_HPD={0.0,2.8421709430404007E-14},rate_95%_HPD={9.107964007682291E-4,0.003022273541144548},length_95%_HPD={5.48252091704937,19.13340926218748},rate=0.001806555757840952,length=11.772309770640925,rate_median=0.0016982393738840663,length_median=11.466491932610085,height_median=1.4210854715202004E-14,rate_range={5.706770293456354E-4,0.007852907223782657},height_range={0.0,8.526512829121202E-14},height=1.5422879019168207E-14]:10.926391496226753)[&length_range={0.0020019805947590896,13.48579815348603},rate_95%_HPD={7.443897404622296E-4,0.003058118897500867},length_95%_HPD={0.0020019805947590896,6.119999000687523},length=2.6475501370470838,posterior=0.610051993067591,height_median=10.665157261874917,rate_range={4.89702002871355E-4,0.0076992888020656364},height_range={2.227881080254061,26.26023953774785},height_95%_HPD={4.515276810668304,16.994980596892134},rate=0.001761973018761324,rate_median=0.001630839847536461,length_median=2.3348502002626113,height=10.926391496226769]:2.758852545928292)[&length_range={2.7580544553124646,44.08925083257181},rate_95%_HPD={7.764683953467437E-4,0.002952930701068312},length_95%_HPD={6.028435609496247,24.710522337152273},length=14.901375442202612,posterior=1.0,height_median=13.370293836780576,rate_range={5.267641534891188E-4,0.00937577799105777},height_range={2.658471222688185,32.735850292330596},height_95%_HPD={6.8149083585835655,21.218870721735115},rate=0.0017533547734882753,rate_median=0.0016303098409760543,length_median=14.422794638829117,height=13.68524404215506]:17.74700391662971,(7[&length_range={3.9035938709234337,75.16928892288776},height_95%_HPD={0.0,2.8421709430404007E-14},rate_95%_HPD={8.712648108164175E-4,0.0034161985809351343},length_95%_HPD={9.143869885121262,47.91131936307807},rate=0.0019898215114474687,length=26.873583331929876,rate_median=0.0018489253925130036,length_median=25.419189937946644,height_median=1.4210854715202004E-14,rate_range={6.16285124734158E-4,0.010753145939480147},height_range={0.0,8.526512829121202E-14},height=1.5465032267723498E-14]:21.505865770855678,17[&length_range={3.9035938709234337,58.83472606340153},height_95%_HPD={0.0,2.8421709430404007E-14},rate_95%_HPD={7.9874959142181E-4,0.0026894751255790612},length_95%_HPD={9.706138589086324,39.079857871407775},rate=0.0016746589552180645,length=24.271218009597014,rate_median=0.0015776897124254998,length_median=23.92288797927975,height_median=1.4210854715202004E-14,rate_range={5.223537835532554E-4,0.008918185629092428},height_range={0.0,8.526512829121202E-14},height=1.540630189894983E-14]:21.505865770855678)[&length_range={0.01056199430323801,36.195410768043885},rate_95%_HPD={7.885100011706077E-4,0.0029868468550404976},length_95%_HPD={0.03666000962708438,16.88199561244488},length=7.659832351461291,posterior=0.5855219304092788,height_median=21.08091660424263,rate_range={5.372644474207144E-4,0.010032221264014603},height_range={3.903593870923441,54.52724566277206},height_95%_HPD={8.485230671116256,34.5003858129175},rate=0.001766931223412708,rate_median=0.001648771518732129,length_median=6.846186083598273,height=21.505865770855692]:9.926382187929079)[&length_range={0.11251030156139308,55.34689502734532},rate_95%_HPD={7.782337290942297E-4,0.002776972413136578},length_95%_HPD={3.464490208904138,34.91699015483852},length=19.317629287897915,posterior=0.9920010665244634,height_median=30.58717759806288,rate_range={5.168575312017946E-4,0.007985005148042816},height_range={5.442297961745869,75.16928892288776},height_95%_HPD={15.303321733276029,49.134358114283216},rate=0.0016627428119285318,rate_median=0.001554792167370482,length_median=18.692636126401858,height=31.43224795878477]:19.29490309542085)[&length_range={0.2994187323761537,50.81730085705755},rate_95%_HPD={7.77812492331447E-4,0.003077870471527573},length_95%_HPD={3.690221371039101,23.966479353139142},length=12.964421979097066,posterior=1.0,height_median=50.18772349607097,rate_range={5.554584607275753E-4,0.006318957524577628},height_range={11.330462141947757,102.67902917852632},height_95%_HPD={29.350970158102882,76.16673200450501},rate=0.001793978492429172,rate_median=0.0016683611198430284,length_median=12.128097857621917,height=50.72715105420562]:12.964421979096926)[&length_range={6.9134153522044475,95.70594346578783},rate_95%_HPD={8.871742262892497E-4,0.0027661591903402932},length_95%_HPD={20.7035346705552,61.58929737597295},length=40.25718140887924,posterior=1.0,height_median=63.37726963224759,rate_range={6.171406983403706E-4,0.011110773458901548},height_range={14.005661489225512,122.73568760477123},height_95%_HPD={35.66704899017785,91.66621620502839},rate=0.0017039523643051907,rate_median=0.0015973475226614608,length_median=39.69033673723055,height=63.69157303330255]:40.257181408879234,(((34[&length_range={14.789607722030633,132.87690767474126},height_95%_HPD={0.0,2.8421709430404007E-14},rate_95%_HPD={9.283428898957038E-4,0.0028738000586813425},length_95%_HPD={34.294520590851505,94.40996130138613},rate=0.0018164358681387167,length=61.8282333857923,rate_median=0.0017129044768711343,length_median=60.84184188204816,height_median=1.4210854715202004E-14,rate_range={7.266445124845821E-4,0.00698832950305429},height_range={0.0,5.6843418860808015E-14},height=1.553134074859699E-14]:58.56563907055789,(22[&length_range={4.724301248496651,64.08064357171924},height_95%_HPD={0.0,2.8421709430404007E-14},rate_95%_HPD={0.0010822272294862335,0.003413805227409282},length_95%_HPD={15.577122668771496,45.570458372667986},rate=0.0021903637455622823,length=30.573868346469723,rate_median=0.0020525352269112128,length_median=30.124990615394893,height_median=1.4210854715202004E-14,rate_range={8.716981667709628E-4,0.014465907240448432},height_range={0.0,5.6843418860808015E-14},height=1.5536077068659382E-14]:30.573868346469716,(11[&length_range={1.6999562860873614,21.583970510600693},height_95%_HPD={0.0,2.8421709430404007E-14},rate_95%_HPD={7.730745740341036E-4,0.002758473294072366},length_95%_HPD={4.62006802452772,14.009459614073645},rate=0.0016642254063786428,length=8.808846221144382,rate_median=0.0015620381913721186,length_median=8.623908831478229,height_median=1.4210854715202004E-14,rate_range={5.094483090836375E-4,0.007220427868536944},height_range={0.0,8.526512829121202E-14},height=1.5434246187317946E-14]:8.80884622114438,(43[&length_range={0.7053709014696797,13.522126442530315},height_95%_HPD={0.0,2.8421709430404007E-14},rate_95%_HPD={0.001040228296998149,0.003744769881787295},length_95%_HPD={2.186070932448613,7.862812045490431},rate=0.0022127563570113035,length=4.892241273536053,rate_median=0.002069905557881044,length_median=4.75043533318079,height_median=1.4210854715202004E-14,rate_range={6.956567122684739E-4,0.01276839837623498},height_range={0.0,8.526512829121202E-14},height=1.5385462090675305E-14]:4.892241273536052,28[&length_range={0.7053709014696797,13.522126442530315},height_95%_HPD={0.0,2.8421709430404007E-14},rate_95%_HPD={6.491271188384395E-4,0.0024997967554164},length_95%_HPD={2.186070932448613,7.862812045490431},rate=0.001528118220476955,length=4.892241273536053,rate_median=0.0014389325393651467,length_median=4.75043533318079,height_median=1.4210854715202004E-14,rate_range={4.1838662959763436E-4,0.007285821094782332},height_range={0.0,8.526512829121202E-14},height=1.5385462090675305E-14]:4.892241273536052)[&length_range={0.35527482355475204,12.31654812210395},rate_95%_HPD={7.762890692886554E-4,0.0031427368218767925},length_95%_HPD={1.1221244736747646,6.9801262591765205},length=3.916604947608331,posterior=1.0,height_median=4.750435333180803,rate_range={5.565900940176124E-4,0.010680725017650362},height_range={0.705370901469685,13.52212644253035},height_95%_HPD={2.1860709324486294,7.8628120454904575},rate=0.0018471456369285625,rate_median=0.001720884864163042,length_median=3.6943451195992854,height=4.892241273536067]:3.916604947608329)[&length_range={3.02434496240929,50.81022868900756},rate_95%_HPD={8.950117569596945E-4,0.0029549239613469672},length_95%_HPD={10.148281271941713,34.241229102240865},length=21.765022125325316,posterior=1.0,height_median=8.623908831478246,rate_range={6.180087534082832E-4,0.010102748667030877},height_range={1.6999562860873638,21.58397051060072},height_95%_HPD={4.6200680245277255,14.009459614073677},rate=0.0017860238480582565,rate_median=0.0016733730303603966,length_median=21.322128985054633,height=8.808846221144396]:21.765022125325334)[&length_range={7.068807808131021,68.14149179131849},rate_95%_HPD={9.856759202956338E-4,0.00324104768280292},length_95%_HPD={13.162590618473335,46.12194937335633},length=29.394869412965328,posterior=1.0,height_median=30.12499061539492,rate_range={8.013243092244197E-4,0.009217134504997174},height_range={4.724301248496655,64.08064357171926},height_95%_HPD={15.577122668771494,45.570458372668014},rate=0.002036547248661195,rate_median=0.0019183184064505367,length_median=28.709009520308392,height=30.57386834646973]:27.991770724088177)[&length_range={0.4129258987816975,37.706339266013444},rate_95%_HPD={7.84754632765927E-4,0.003065923138968133},length_95%_HPD={1.5486528121489727,17.959736080247637},length=8.960667851703182,posterior=0.7873616851086522,height_median=58.18877338729747,rate_range={5.600046497939911E-4,0.0076992888020656364},height_range={14.789607722030636,108.88020732768737},height_95%_HPD={31.55454560177418,83.8651122689412},rate=0.0018145358875075763,rate_median=0.0016875374167368477,length_median=8.264278666494903,height=58.56563907055791]:10.319322121206511,((((37[&length_range={6.309881522121302,59.643758247523444},height_95%_HPD={0.0,2.8421709430404007E-14},rate_95%_HPD={7.222603209928435E-4,0.0021120182296754664},length_95%_HPD={16.877845187533648,43.279240352779254},rate=0.0013445547752058888,length=29.92327518700858,rate_median=0.0012716298490099438,length_median=29.779436421268592,height_median=1.4210854715202004E-14,rate_range={5.758506504281591E-4,0.004805890035327298},height_range={0.0,5.6843418860808015E-14},height=1.5302102857577202E-14]:29.923275187008585,((25[&length_range={4.311157071454157,49.008567663834945},height_95%_HPD={0.0,2.8421709430404007E-14},rate_95%_HPD={9.537371884245462E-4,0.002799807462261576},length_95%_HPD={11.62557938967636,32.6432430608176},rate=0.0017980215825680137,length=22.244267880429835,rate_median=0.0017018460551165462,length_median=21.98836568818575,height_median=1.4210854715202004E-14,rate_range={7.405091910138881E-4,0.01143053792604593},height_range={0.0,5.6843418860808015E-14},height=1.5218269992472856E-14]:21.448021175917606,36[&length_range={4.311157071454157,52.33507209972263},height_95%_HPD={0.0,2.8421709430404007E-14},rate_95%_HPD={0.0010284771196848988,0.002956704904813551},length_95%_HPD={11.671202230682816,32.52353701461635},rate=0.0018948436023317396,length=22.188211257301727,rate_median=0.0017873154140163718,length_median=21.936218697167945,height_median=1.4210854715202004E-14,rate_range={8.131651331077928E-4,0.01020820320247074},height_range={0.0,5.6843418860808015E-14},height=1.5252845128928322E-14]:21.448021175917606)[&length_range={0.007338101762140781,11.549524978706401},rate_95%_HPD={7.778873382293919E-4,0.0029972869773826983},length_95%_HPD={0.007338101762140781,4.953649701891088},length=2.2614543373906493,posterior=0.6353819490734569,height_median=21.190212013390955,rate_range={4.477632682801813E-4,0.008284510151788627},height_range={4.311157071454158,41.427428941380214},height_95%_HPD={11.67120223068283,31.67002731967392},rate=0.0017520338234769096,rate_median=0.0016348809846995311,length_median=2.002123095023882,height=21.44802117591762]:2.472487965775013,(((27[&length_range={1.4989348658234853,17.68371217521983},height_95%_HPD={0.0,2.8421709430404007E-14},rate_95%_HPD={0.0010112291901830685,0.003404400458495272},length_95%_HPD={3.600622516325795,11.43620008030891},rate=0.00206012413093577,length=7.35378005678027,rate_median=0.0019295087610348243,length_median=7.209196246035144,height_median=1.4210854715202004E-14,rate_range={7.840161093524359E-4,0.011649464482962196},height_range={0.0,8.526512829121202E-14},height=1.5284578473346348E-14]:7.3503959992000265,8[&length_range={1.4989348658234853,17.68371217521983},height_95%_HPD={0.0,2.8421709430404007E-14},rate_95%_HPD={7.795790602693231E-4,0.002754356010485611},length_95%_HPD={3.600622516325795,11.442425646215849},rate=0.0017032968377185902,length=7.357432328152247,rate_median=0.001596608172610012,length_median=7.210570453733541,height_median=1.4210854715202004E-14,rate_range={5.25638390577803E-4,0.007542643477877942},height_range={0.0,8.526512829121202E-14},height=1.5294051113471135E-14]:7.3503959992000265)[&length_range={0.0028935999770407506,10.758780532774823},rate_95%_HPD={7.875038746761527E-4,0.003089633684021066},length_95%_HPD={0.3560110997178141,4.002407932574579},length=2.0161784123794493,posterior=0.9958672177043061,height_median=7.206505845981745,rate_range={4.1023066462867396E-4,0.009542034940801367},height_range={1.498934865823486,17.683712175219853},height_95%_HPD={3.594976913285194,11.425171331355301},rate=0.0017905226467032017,rate_median=0.0016756237332518262,length_median=1.8492140087304243,height=7.350395999200042]:2.015183138279048,35[&length_range={1.8667245582329879,20.57625402251116},height_95%_HPD={0.0,2.8421709430404007E-14},rate_95%_HPD={9.630193799798918E-4,0.0030258043495792644},length_95%_HPD={4.84820778584571,14.240830947577091},rate=0.001890307093551703,length=9.361325219317123,rate_median=0.001787940772398886,length_median=9.20297186193421,height_median=1.4210854715202004E-14,rate_range={6.440791442409381E-4,0.008370661852538952},height_range={0.0,5.6843418860808015E-14},height=1.5266580457109258E-14]:9.365579137479074)[&length_range={0.7897198609207265,17.975005828120505},rate_95%_HPD={9.03941237816011E-4,0.0032397004559859893},length_95%_HPD={2.3390298404633025,9.350835897261648},length=5.490491216146069,posterior=1.0,height_median=9.204981403787443,rate_range={4.941594834407824E-4,0.014465907240448432},height_range={1.8667245582329883,20.576254022511165},height_95%_HPD={4.84412529447367,14.240830947577095},rate=0.0019159175725906733,rate_median=0.0017904219643491539,length_median=5.281832654731087,height=9.36557913747909]:5.490491216146157,((6[&length_range={0.7953319947949051,11.780532622861923},height_95%_HPD={0.0,2.8421709430404007E-14},rate_95%_HPD={8.251881454541163E-4,0.0031263191470448657},length_95%_HPD={1.5436845264839711,6.5832790932902},rate=0.0018812033397988847,length=3.8646487858202407,rate_median=0.001769831675419575,length_median=3.6880733072005536,height_median=1.4210854715202004E-14,rate_range={5.886582961360694E-4,0.007019910211147224},height_range={0.0,8.526512829121202E-14},height=1.5144857031505775E-14]:3.8646487858202434,5[&length_range={0.7953319947949051,11.780532622861923},height_95%_HPD={0.0,2.8421709430404007E-14},rate_95%_HPD={7.554543461228901E-4,0.0028647761193571985},length_95%_HPD={1.5436845264839711,6.5832790932902},rate=0.0016900266471386767,length=3.8646487858202407,rate_median=0.0015803763467260987,length_median=3.6880733072005536,height_median=1.4210854715202004E-14,rate_range={4.685216069246533E-4,0.007228564606293555},height_range={0.0,8.526512829121202E-14},height=1.5144857031505775E-14]:3.8646487858202434)[&length_range={1.4443327135691626,19.870104848919624},rate_95%_HPD={8.397316078428853E-4,0.0028824601205570356},length_95%_HPD={3.1999656937072958,11.451430412977906},length=7.060094894207236,posterior=1.0,height_median=3.6880733072005683,rate_range={6.314859937875864E-4,0.007583681738081431},height_range={0.7953319947949034,11.780532622861955},height_95%_HPD={1.543684526483979,6.5832790932902014},rate=0.0017526391186570161,rate_median=0.0016513000354696082,length_median=6.851232139183281,height=3.8646487858202585]:7.060094894207254,(3[&length_range={0.8395963234741877,14.93381741331096},height_95%_HPD={0.0,2.8421709430404007E-14},rate_95%_HPD={6.644614600179691E-4,0.00247982843172963},length_95%_HPD={2.0367916480461297,8.264761398332686},rate=0.0015334180491094176,length=4.968824669384602,rate_median=0.0014407755966566506,length_median=4.781839692412176,height_median=1.4210854715202004E-14,rate_range={4.907388299351442E-4,0.006257130497350071},height_range={0.0,8.526512829121202E-14},height=1.5105545574987917E-14]:4.968824669384604,2[&length_range={0.8395963234741877,14.93381741331096},height_95%_HPD={0.0,2.8421709430404007E-14},rate_95%_HPD={0.0010157056123527412,0.0036275835121031236},length_95%_HPD={2.0367916480461297,8.264761398332686},rate=0.0021112188558975718,length=4.968824669384602,rate_median=0.0019683728445541743,length_median=4.781839692412176,height_median=1.4210854715202004E-14,rate_range={6.535964352385588E-4,0.013132877038909089},height_range={0.0,8.526512829121202E-14},height=1.5105545574987917E-14]:4.968824669384604)[&length_range={0.5712324499866774,17.057009189785937},rate_95%_HPD={8.048184530479278E-4,0.003007636369255916},length_95%_HPD={2.425883423340341,10.10984340122488},length=5.955919010642889,posterior=1.0,height_median=4.781839692412191,rate_range={5.313651073190454E-4,0.008846595529659707},height_range={0.8395963234741863,14.93381741331099},height_95%_HPD={2.036791648046133,8.264761398332695},rate=0.0017848055963079234,rate_median=0.0016625877428831238,length_median=5.710884964473738,height=4.968824669384619]:5.955919010642893)[&length_range={0.14675759711957337,13.329612386748877},rate_95%_HPD={7.566102057769487E-4,0.0029525007492201072},length_95%_HPD={1.2479429676484513,7.153410083059892},length=3.931326673597644,posterior=1.0,height_median=10.769586874119668,rate_range={4.912826952561136E-4,0.01612892443629437},height_range={2.5359870096597668,25.840568183122386},height_95%_HPD={5.987291376518158,16.585106177178005},rate=0.001738915431552236,rate_median=0.001624383405613011,length_median=3.688317771492887,height=10.924743680027513]:3.9313266735977344)[&length_range={1.4195047481462524,24.757818120849286},rate_95%_HPD={8.829872238149382E-4,0.0031062477952697293},length_95%_HPD={3.2571901332402478,13.963699487420566},length=8.529674171677746,posterior=1.0,height_median=14.672992851380016,rate_range={5.863161957603264E-4,0.008182755341291561},height_range={2.682744606779341,33.498610397250445},height_95%_HPD={8.0801894390316,21.703355587671552},rate=0.0018693337063456536,rate_median=0.0017535878753057788,length_median=8.184046967476727,height=14.856070353625247]:9.064438788067386)[&length_range={0.9614837270509771,20.241611049641428},rate_95%_HPD={7.853522071177056E-4,0.0030731136560160784},length_95%_HPD={1.7760703096428667,10.599056441213243},length=6.002766045316047,posterior=1.0,height_median=23.666096243200386,rate_range={6.06545841462482E-4,0.009542034940801367},height_range={5.102934372782183,52.33507209972265},height_95%_HPD={13.298137219506643,34.89539824925107},rate=0.001827144531054239,rate_median=0.001710386777154219,length_median=5.642060387145211,height=23.920509141692634]:6.0027660453159655)[&length_range={1.7778565363323846,31.88381197889659},rate_95%_HPD={7.679162765742396E-4,0.0028498919469691765},length_95%_HPD={3.7982684993058307,16.751602618103213},length=9.98063301285947,posterior=1.0,height_median=29.7794364212686,rate_range={5.871399373267374E-4,0.007486257258599793},height_range={6.309881522121305,59.64375824752344},height_95%_HPD={16.87784518753366,43.279240352779254},rate=0.0017016682492934808,rate_median=0.0015864380053486487,length_median=9.629296334936072,height=29.9232751870086]:10.098989309828838,((31[&length_range={4.328327628495505,41.75491266508236},height_95%_HPD={0.0,2.8421709430404007E-14},rate_95%_HPD={9.213614618018426E-4,0.0027505734819400452},length_95%_HPD={10.599843919980923,28.985716606753932},rate=0.0017479162529027978,length=19.443165454814963,rate_median=0.0016462798958718605,length_median=19.269177611102595,height_median=1.4210854715202004E-14,rate_range={7.113488131510229E-4,0.007921721309088883},height_range={0.0,8.526512829121202E-14},height=1.5373147658513085E-14]:19.343799847600224,39[&length_range={4.328327628495505,41.75491266508236},height_95%_HPD={0.0,2.8421709430404007E-14},rate_95%_HPD={9.268970324528338E-4,0.0027513663674848107},length_95%_HPD={10.919661006266105,29.202509009555985},rate=0.0017467730544170404,length=19.423107227768696,rate_median=0.001652373414141044,length_median=19.266848875118644,height_median=1.4210854715202004E-14,rate_range={7.10738884864043E-4,0.007921721309088883},height_range={0.0,8.526512829121202E-14},height=1.5379778506600436E-14]:19.343799847600224)[&length_range={0.0019422080022053478,12.593338776689464},rate_95%_HPD={7.30186366909837E-4,0.0029878693302841635},length_95%_HPD={0.3217540619118635,5.560348382143978},length=2.635371838476672,posterior=0.9608052259698707,height_median=19.22090929421077,rate_range={4.8404075118144797E-4,0.007606053980667062},height_range={4.328327628495508,41.75491266508237},height_95%_HPD={11.054693131751364,29.16095735932562},rate=0.0017300356999066704,rate_median=0.0016038416284302314,length_median=2.368866834544935,height=19.343799847600238]:2.7715102713872035,((24[&length_range={3.879486549672003,37.76590030728617},height_95%_HPD={0.0,2.8421709430404007E-14},rate_95%_HPD={0.001107511493157883,0.0034470816462710725},length_95%_HPD={8.822237854546929,24.876704996238484},rate=0.0021604938496572502,length=16.654835249957785,rate_median=0.002029973587426935,length_median=16.484935965439007,height_median=1.4210854715202004E-14,rate_range={8.12665913940936E-4,0.008918185629092428},height_range={0.0,5.6843418860808015E-14},height=1.5536550700665624E-14]:16.482553429255695,(38[&length_range={2.980884017350163,27.860539507656757},height_95%_HPD={0.0,2.8421709430404007E-14},rate_95%_HPD={0.001204740748371664,0.0038462745317776226},length_95%_HPD={6.3826874914887926,18.937713991774313},rate=0.0023531044741638683,length=12.525928212872987,rate_median=0.0022146147297231415,length_median=12.328826489465586,height_median=1.4210854715202004E-14,rate_range={8.91341140325645E-4,0.009628454258477017},height_range={0.0,8.526512829121202E-14},height=1.5454612363586234E-14]:12.519320623099826,41[&length_range={2.980884017350163,27.860539507656757},height_95%_HPD={0.0,2.8421709430404007E-14},rate_95%_HPD={9.241971035407234E-4,0.0029450125727373874},length_95%_HPD={6.3826874914887926,18.937713991774313},rate=0.0018121568119334977,length=12.532298472760662,rate_median=0.001707106770064908,length_median=12.33752281106814,height_median=1.4210854715202004E-14,rate_range={6.362698627263992E-4,0.008112190933075853},height_range={0.0,8.526512829121202E-14},height=1.5456506891611192E-14]:12.519320623099826)[&length_range={0.06297294657150587,17.0144648404469},rate_95%_HPD={7.968301940265195E-4,0.003194186192059266},length_95%_HPD={0.7416404465551141,8.454726211435306},length=4.352935469040372,posterior=0.9949340087988269,height_median=12.320013842642538,rate_range={5.846868938660972E-4,0.010032221264014603},height_range={2.980884017350167,27.860539507656796},height_95%_HPD={6.382687491488809,18.918255842688836},rate=0.0018933013408190499,rate_median=0.0017608278912454116,length_median=4.031935989274014,height=12.519320623099842]:3.963232806155867)[&length_range={0.003254851217210586,15.063184218547194},rate_95%_HPD={8.193957845331934E-4,0.003194949971188811},length_95%_HPD={0.05486652153311766,6.3045083620389235},length=3.071470239222835,posterior=0.8590854552726304,height_median=16.318848079777673,rate_range={5.746948606149553E-4,0.00945787216550921},height_range={3.8794865496720057,35.30572342840239},height_95%_HPD={8.558550847156162,24.2632382138609},rate=0.0019015512886667555,rate_median=0.0017773011265955186,length_median=2.825187085310972,height=16.48255342925571]:2.9424501306770274,40[&length_range={4.0143428626848925,38.478567215867265},height_95%_HPD={0.0,2.8421709430404007E-14},rate_95%_HPD={0.0010920291123076322,0.003259527947816885},length_95%_HPD={10.53314633294567,28.644404328643404},rate=0.002086818884670328,length=19.328222963236367,rate_median=0.001969023828141969,length_median=19.1855959983787,height_median=1.4210854715202004E-14,rate_range={8.238861359966126E-4,0.008048475822478116},height_range={0.0,5.6843418860808015E-14},height=1.542098449114325E-14]:19.425003559932723)[&length_range={0.025182087905172068,14.198239961258057},rate_95%_HPD={8.506415437805521E-4,0.003335539306148496},length_95%_HPD={0.27635768164736163,5.229005502714106},length=2.5883867663587545,posterior=0.9365417944274097,height_median=19.338804886652696,rate_range={4.1627707862867556E-4,0.01143053792604593},height_range={4.014342862684895,39.03466886994775},height_95%_HPD={10.543249785473229,27.991405934635637},rate=0.0019031987513503336,rate_median=0.0017742993382997886,length_median=2.365631300373199,height=19.425003559932737]:2.6903065590547044)[&length_range={3.741360608606941,45.151101964474165},rate_95%_HPD={0.0014157219856440616,0.004413935691683609},length_95%_HPD={9.169590598421085,27.773535114733143},length=18.188998747209034,posterior=1.0,height_median=22.017526105305876,rate_range={0.001056570354635391,0.012392097776329837},height_range={4.650081690407372,46.234943525768614},height_95%_HPD={12.89181434915718,32.453411490571256},rate=0.0027770855229111552,rate_median=0.0026225946846756745,length_median=17.84429087265501,height=22.11531011898744]:17.906954377849996)[&length_range={0.04100423555158983,12.625325559394142},rate_95%_HPD={7.689278305045144E-4,0.003151909456506682},length_95%_HPD={0.44985395378132864,6.0033800398989285},length=2.966709164877825,posterior=0.9112118384215437,height_median=39.85588228453018,rate_range={4.1838662959763436E-4,0.009628454258477017},height_range={8.391442299014313,75.25929609677259},height_95%_HPD={22.740157312987364,56.954669453324925},rate=0.0018713857294963587,rate_median=0.0017387163528974144,length_median=2.6914609617123944,height=40.02226449683744]:2.9368685873272042,(16[&length_range={6.969468654837751,65.77092756093411},height_95%_HPD={0.0,2.8421709430404007E-14},rate_95%_HPD={0.0010194870038609943,0.003065865767372679},length_95%_HPD={16.4696690565999,46.286837030028266},rate=0.0019771302080572825,length=31.033900106356167,rate_median=0.0018646611205512156,length_median=30.608157599123604,height_median=1.4210854715202004E-14,rate_range={8.558894328637611E-4,0.007858566521523218},height_range={0.0,5.6843418860808015E-14},height=1.5339046154063862E-14]:31.02472596710843,(42[&length_range={1.1968111820439724,39.44846335305577},height_95%_HPD={0.0,2.8421709430404007E-14},rate_95%_HPD={7.344896280522731E-4,0.0027574786355676535},length_95%_HPD={3.2619036356047673,14.933950910771502},rate=0.0016277455816587627,length=8.497497606591004,rate_median=0.0015290293874246005,length_median=8.037370609623391,height_median=1.4210854715202004E-14,rate_range={4.6048356384148867E-4,0.007938680327901682},height_range={0.0,8.526512829121202E-14},height=1.5324837193876683E-14]:8.497497606591002,26[&length_range={1.1968111820439724,39.44846335305577},height_95%_HPD={0.0,2.8421709430404007E-14},rate_95%_HPD={8.459419124498858E-4,0.0031841035595617843},length_95%_HPD={3.2619036356047673,14.933950910771502},rate=0.00186471086092005,length=8.497497606591004,rate_median=0.0017506498117931303,length_median=8.037370609623391,height_median=1.4210854715202004E-14,rate_range={4.892174553813862E-4,0.00850290956547664},height_range={0.0,8.526512829121202E-14},height=1.5324837193876683E-14]:8.497497606591002)[&length_range={3.7854463200969253,50.94382670950967},rate_95%_HPD={7.287148479271012E-4,0.0024222395371181903},length_95%_HPD={10.557447021109628,35.872968060303435},length=22.53014789499536,posterior=1.0,height_median=8.037370609623395,rate_range={4.1838662959763436E-4,0.006346780833142959},height_range={1.1968111820439802,39.44846335305577},height_95%_HPD={3.2619036356047673,14.933950910771529},rate=0.0014848024675053406,rate_median=0.0014020725977761763,length_median=22.095217409274696,height=8.497497606591018]:22.527228360517427)[&length_range={0.8396321843014647,33.577761215751465},rate_95%_HPD={6.817494034114248E-4,0.002738020957532763},length_95%_HPD={3.72845383672545,20.231928825539008},length=11.527658288488196,posterior=0.9982668977469671,height_median=30.600871696330522,rate_range={5.313651073190454E-4,0.00735065543731608},height_range={6.969468654837755,65.77092756093415},height_95%_HPD={16.469669056599912,46.29788763806209},rate=0.0016244654482298962,rate_median=0.0015163415720532317,length_median=10.96654807021399,height=31.024725967108445]:11.934407117056196)[&length_range={0.6354858798759011,28.71825994317488},rate_95%_HPD={8.681887892261337E-4,0.003282732664703667},length_95%_HPD={2.270680452835567,16.611897497258077},length=8.819515879811393,posterior=0.9881349153446207,height_median=42.80563367456424,rate_range={5.834100352690168E-4,0.00945787216550921},height_range={9.294453655527718,82.75158060362791},height_95%_HPD={25.33412316125323,62.01235967505082},rate=0.0019435134185769134,rate_median=0.0018215082062524024,length_median=8.236299339888618,height=42.95913308416464]:8.765500577275652,33[&length_range={10.256454285266594,101.2388457302204},height_95%_HPD={0.0,2.8421709430404007E-14},rate_95%_HPD={9.848896348396954E-4,0.0028814670137417404},length_95%_HPD={30.245237019988252,75.36212140497102},rate=0.0018298923355332566,length=51.617254929771065,rate_median=0.001729696275994905,length_median=51.294050566664886,height_median=1.4210854715202004E-14,rate_range={7.60820611622159E-4,0.007669287779888126},height_range={0.0,5.6843418860808015E-14},height=1.5510500940322464E-14]:51.72463366144028)[&length_range={2.337778670595519,46.76604368005858},rate_95%_HPD={9.566768154848372E-4,0.003410972010099344},length_95%_HPD={5.818842533896213,26.398380078710076},length=15.297949370855,posterior=1.0,height_median=51.376819601638445,rate_range={6.9655523764965E-4,0.009569094619142168},height_range={10.256454285266598,101.23884573022046},height_95%_HPD={30.58747273991783,75.36212140497105},rate=0.0020277154113811716,rate_median=0.0018973280805292382,length_median=14.646895406510705,height=51.72463366144029]:17.160327530324125)[&length_range={1.593904575254541,56.03950631301558},rate_95%_HPD={9.981545574816498E-4,0.003432505087528039},length_95%_HPD={6.124731569887999,30.994339888218818},length=18.933101074366512,posterior=1.0,height_median=68.55140075160773,rate_range={6.821223580767894E-4,0.012724216461816241},height_range={17.322422046928484,132.87690767474132},height_95%_HPD={40.574280646757515,99.58139766344146},rate=0.0021067038471213697,rate_median=0.001984266799928238,length_median=18.462961756798876,height=68.88496119176442]:18.93310107436629,((12[&length_range={7.868743545837721,70.4267440943801},height_95%_HPD={0.0,2.8421709430404007E-14},rate_95%_HPD={6.046765258291297E-4,0.001810405860176477},length_95%_HPD={18.96603616407075,51.95397579375191},rate=0.0011379847334831448,length=35.28247317747494,rate_median=0.0010749284512480545,length_median=34.9923504890255,height_median=1.4210854715202004E-14,rate_range={4.1023066462867396E-4,0.004310365501024796},height_range={0.0,5.6843418860808015E-14},height=1.5547444236809124E-14]:35.270596935311936,(10[&length_range={6.152201707125097,54.850356386374635},height_95%_HPD={0.0,2.8421709430404007E-14},rate_95%_HPD={0.0013938574475963843,0.004099146739365393},length_95%_HPD={13.666105954642902,37.765566674503134},rate=0.002578023150967108,length=25.321450813255154,rate_median=0.0024278935215907736,length_median=25.05344016248347,height_median=1.4210854715202004E-14,rate_range={0.0011121318473695694,0.01006374002335907},height_range={0.0,8.526512829121202E-14},height=1.5564494989033736E-14]:25.321450813255144,(13[&length_range={2.924740706272935,33.19441699281777},height_95%_HPD={0.0,2.8421709430404007E-14},rate_95%_HPD={0.0010354205910878059,0.003691818925425498},length_95%_HPD={6.651618230106431,22.7076793334528},rate=0.0021813421762098377,length=14.449059660419374,rate_median=0.002037166052678288,length_median=14.07659117060654,height_median=1.4210854715202004E-14,rate_range={6.467932561035556E-4,0.009064930336967337},height_range={0.0,8.526512829121202E-14},height=1.5576335789189717E-14]:14.449059660419374,(1[&length_range={1.1428976036355967,14.496502299272283},height_95%_HPD={0.0,2.8421709430404007E-14},rate_95%_HPD={6.119464711800249E-4,0.0024360366095383793},length_95%_HPD={1.9555985169042656,7.567856505313969},rate=0.0014417587952006128,length=4.66407503126526,rate_median=0.0013534799055171713,length_median=4.51189217105517,height_median=1.4210854715202004E-14,rate_range={4.627310655710114E-4,0.0061658469972360255},height_range={0.0,8.526512829121202E-14},height=1.5645486062100645E-14]:4.664075031265258,29[&length_range={1.1428976036355967,14.496502299272283},height_95%_HPD={0.0,2.8421709430404007E-14},rate_95%_HPD={9.813427519676688E-4,0.003782872965811134},length_95%_HPD={1.9555985169042656,7.567856505313969},rate=0.002206249692356216,length=4.66407503126526,rate_median=0.002049413100104541,length_median=4.51189217105517,height_median=1.4210854715202004E-14,rate_range={6.916329518674702E-4,0.008462477906410306},height_range={0.0,8.526512829121202E-14},height=1.5645486062100645E-14]:4.664075031265258)[&length_range={1.069660543399599,27.12420923377249},rate_95%_HPD={7.797875679404634E-4,0.002866510470499191},length_95%_HPD={3.3460396125668432,16.928410925533527},length=9.784984629154117,posterior=1.0,height_median=4.5118921710551945,rate_range={5.562631950459502E-4,0.00850290956547664},height_range={1.1428976036356033,14.496502299272294},height_95%_HPD={1.9555985169042742,7.5678565053139835},rate=0.0017276567941354487,rate_median=0.0016160173065781758,length_median=9.394361846644138,height=4.664075031265274]:9.784984629154117)[&length_range={1.9377854969719923,32.612857762793624},rate_95%_HPD={8.483950351803705E-4,0.003213421501377776},length_95%_HPD={3.7761424615607453,18.856089206415636},length=10.872391152835887,posterior=1.0,height_median=14.076591170606548,rate_range={5.682717705545228E-4,0.009241036980452005},height_range={2.924740706272935,33.19441699281779},height_95%_HPD={6.65161823010645,22.70767933345283},rate=0.0019011468295967223,rate_median=0.0017694994689446558,length_median=10.379703188978603,height=14.44905966041939]:10.872391152835768)[&length_range={1.5081805265586183,34.55188356872613},rate_95%_HPD={9.826825772676245E-4,0.003636304290860524},length_95%_HPD={3.7335015441372885,17.701450353591703},length=10.064441401654353,posterior=1.0,height_median=25.053440162483483,rate_range={6.180308093504187E-4,0.013132877038909089},height_range={6.152201707125098,54.85035638637467},height_95%_HPD={13.666105954642902,37.76556667450316},rate=0.0021410962666352728,rate_median=0.001999504729961635,length_median=9.606775473507504,height=25.321450813255158]:9.949146122056792)[&length_range={0.26698756520239897,27.832469756224526},rate_95%_HPD={7.736253174186201E-4,0.0030328458165274756},length_95%_HPD={1.072541244401208,13.814300354425896},length=7.205416028951424,posterior=0.9826689774696707,height_median=34.96436936220762,rate_range={5.416624502668279E-4,0.00843648233661352},height_range={7.868743545837724,70.42674409438013},height_95%_HPD={18.966036164070758,51.95397579375191},rate=0.0018049384655163712,rate_median=0.0016825201716973795,length_median=6.68963214004318,height=35.27059693531195]:7.196091216642216,(32[&length_range={3.4109839893064264,54.37364739999714},height_95%_HPD={0.0,2.8421709430404007E-14},rate_95%_HPD={0.0010082367696602284,0.0032675928220757436},length_95%_HPD={10.881808270686378,33.15213821196907},rate=0.0020630515403078967,length=21.473935760141465,rate_median=0.001947460358190714,length_median=20.98291498876039,height_median=1.4210854715202004E-14,rate_range={6.45350541907583E-4,0.012392097776329837},height_range={0.0,5.6843418860808015E-14},height=1.5471189483804606E-14]:21.47393576014146,15[&length_range={3.4109839893064264,54.37364739999714},height_95%_HPD={0.0,2.8421709430404007E-14},rate_95%_HPD={7.19589228593488E-4,0.002396631249056055},length_95%_HPD={10.881808270686378,33.15213821196907},rate=0.0014652255700294504,length=21.473935760141465,rate_median=0.0013816151418080869,length_median=20.98291498876039,height_median=1.4210854715202004E-14,rate_range={5.290511234100846E-4,0.0086378540474307},height_range={0.0,5.6843418860808015E-14},height=1.5471189483804606E-14]:21.47393576014146)[&length_range={4.667562583607969,50.935675769171965},rate_95%_HPD={7.543683773349611E-4,0.002704107557326358},length_95%_HPD={8.928302247427482,33.488161718968485},length=20.88881908311562,posterior=1.0,height_median=20.9829149887604,rate_range={5.731929243221016E-4,0.008294271152133085},height_range={3.4109839893064304,54.37364739999717},height_95%_HPD={10.881808270686392,33.15213821196909},rate=0.0016391455200051594,rate_median=0.0015327648820542116,length_median=20.29649304985388,height=21.473935760141476]:20.99275239181269)[&length_range={9.625302934233916,92.22898283786641},rate_95%_HPD={8.627294006959768E-4,0.0025567192666695387},length_95%_HPD={24.896809287370985,67.21250512469477},length=45.35137411417663,posterior=1.0,height_median=42.24270250888155,rate_range={6.2415272639452E-4,0.006552523820057177},height_range={9.627863568626596,82.0459756636598},height_95%_HPD={23.85930717857734,61.7036306830762},rate=0.0016222227187111997,rate_median=0.0015368803352300774,length_median=44.969828374964194,height=42.466688151954166]:45.351374114176544)[&length_range={1.6659103385694465,42.639773291063776},rate_95%_HPD={9.300679530258724E-4,0.003202268939079607},length_95%_HPD={6.527521042220769,26.95642547895494},length=16.130692176050964,posterior=1.0,height_median=88.06536849340137,rate_range={6.043347670059273E-4,0.013669454344054715},height_range={19.253166502860513,164.42908413335905},height_95%_HPD={52.46203075572017,123.64962879591704},rate=0.001926501637476901,rate_median=0.0018047478301062062,length_median=15.655297124136482,height=87.81806226613071]:16.13069217605107)[&length_range={2.611479291232399E-4,42.590441243227076},rate_95%_HPD={7.59417642108379E-4,0.003039710062210712},length_95%_HPD={2.611479291232399E-4,18.973765985464254},length=8.017828616066446,posterior=1.0,height_median=104.37585841920777,rate_range={5.416624502668279E-4,0.008112190933075853},height_range={20.91907684142996,185.7555351112777},height_95%_HPD={60.266236837312384,144.2172047045698},rate=0.0018171071857304216,rate_median=0.001701386749298578,length_median=6.914237963186395,height=103.94875444218178]:8.211902432258384,((14[&length_range={15.756421050756318,151.49650157497857},height_95%_HPD={0.0,2.8421709430404007E-14},rate_95%_HPD={9.242814060029033E-4,0.0028284340586895314},length_95%_HPD={39.3218801001716,106.4820914094624},rate=0.0018241803760087264,length=71.68244190377133,rate_median=0.001722504547530529,length_median=71.04218985560497,height_median=1.4210854715202004E-14,rate_range={7.443237714160979E-4,0.008706514043498259},height_range={0.0,5.6843418860808015E-14},height=1.5536077068659382E-14]:71.43982089837499,23[&length_range={15.756421050756318,143.45231316479854},height_95%_HPD={0.0,2.8421709430404007E-14},rate_95%_HPD={9.681434805942447E-4,0.0027282433563887427},length_95%_HPD={39.556768968269836,106.32802013941158},rate=0.0017865461786357455,length=71.53088292072914,rate_median=0.0016892135769792668,length_median=70.93182701087093,height_median=1.4210854715202004E-14,rate_range={7.723954805179115E-4,0.00929558316751419},height_range={0.0,5.6843418860808015E-14},height=1.5536077068659382E-14]:71.43982089837499)[&length_range={0.04132864228688504,66.42661888244717},rate_95%_HPD={7.228184310346112E-4,0.0028679381314237495},length_95%_HPD={2.2260596130170285,35.17954683765646},length=17.525618936514505,posterior=0.9793360885215304,height_median=70.86217901511645,rate_range={5.716372682953114E-4,0.00967084096252098},height_range={15.756421050756321,143.45231316479857},height_95%_HPD={39.55676896826985,106.26472631288567},rate=0.0017019166323174173,rate_median=0.0015881900695854652,length_median=16.189448730651932,height=71.439820898375]:17.069918306797703,9[&length_range={17.174562255851935,172.24177592321925},height_95%_HPD={0.0,2.8421709430404007E-14},rate_95%_HPD={0.001212559431968067,0.0035769371866649136},length_95%_HPD={48.07530539283318,128.0935313950031},rate=0.0022762742855321383,length=88.84540603719427,rate_median=0.0021496668619865596,length_median=88.41290213636603,height_median=1.4210854715202004E-14,rate_range={9.878488636283313E-4,0.011649464482962196},height_range={0.0,5.6843418860808015E-14},height=1.553323527662195E-14]:88.50973920517269)[&length_range={0.04961422032995699,76.24592239470887},rate_95%_HPD={7.508386099499238E-4,0.0028787884773350107},length_95%_HPD={5.00211738797087,45.087945197823956},length=23.659477783723,posterior=0.9778696173843487,height_median=88.10794857994452,rate_range={5.547797778856804E-4,0.010680725017650362},height_range={17.17456225585194,172.24177592321925},height_95%_HPD={48.9905665214932,127.43891742577566},rate=0.0017302119811022048,rate_median=0.0016218262946906064,length_median=22.61259098457444,height=88.5097392051727]:23.650917669267457)[&height_95%_HPD={68.5948642301821,155.05855686748274},length=0.0,posterior=1.0,height_median=112.49866479924339,height_range={22.36355142481931,195.76481960358734},height=112.16065687444016];
End;
