# Supplementary material for: Ancient Tethyan Vicariance and Long-Distance Dispersal Drive Global Diversification and Cryptic Speciation in the Red Seaweed Pterocladiella
Source: Front Plant Sci. 2022 Jun 2;13:849476. doi: 10.3389/fpls.2022.849476 (PMC9201827; doi:10.3389/fpls.2022.849476)
Supplement: Supplementary file 3 [file Data_Sheet_1.ZIP › rbcL_SDA.nex]

#NEXUS 

Begin data;
	Dimensions ntax=87 nchar=1299;
	Format datatype=dna gap=-;
	Matrix
JX891603_GelidiophycusFreshwateri                        GCATCAGCTGCAGTTGCAGGCGAGTCTTCAACAGCTACATGGACAGTTGTATGGACTGACTTATTAACAGCATGTGATTTATATAGAGCAAAAGCATATAAAGTAGATAGTGTACCTAATACTTCTGATCAATATTTTGCCTATATTTCATATGATATTGATTTATTTGAAGAAGGTTCAATTGCAAACTTAACAGCATCAATTATTGGCAATGTTTTTGGATTTAAAGCTGTAAAAGCTCTACGTCTAGAAGATATGCGCATACCTGTTGCTTACCTTAAAACTTTCCAAGGTCCTGCAACAGGTATTATAGTAGAGCGTGAACGTATGGACAAATTTGGACGTCCTTTCCTTGGTGCAACTGTAAAACCTAAATTAGGTTTATCTGGCAAAAATTACGGAAGAGTAGTATATGAAGGTCTTAAAGGTGGTCTTGACTTCTTAAAAGATGATGAGAATATTAACTCTCAGCCTTTCATGCGTTGGAAAGAAAGATTTTTATACTCGATGGAAGGCGTAAACCGCTCTACTGCAGCTACAGGTGAAATAAAAGGTCACTATATGAATGTGACAGCTGCCACTATGGAAGATATGTATGAAAGAGCTGAATTTGCTAAACAACTAGGAACAGTTATTATCATGATTGACTTAGTAATAGGTTATACAGCTATTCAAACTATGGCTATATGGGCTCGCAAAAATGATATGATTTTACATCTACATCGTGCTGGTAATTCAACATACTCTCGCCAAAAAAGTCATGGCATGAATTTCCGTGTAATTTGTAAATGGATGCGTATGGCAGGGGTAGATCATATCCATGCAGGTACTGTAGTAGGTAAATTAGAGGGAGATCCTCTTATGATCAGAGGTTTCTATAATACCTTACTATTAACTCACTTAGATGTTAATTTGCCTCAAGGCATTTTCTTTGAACAAGATTGGGCTTCTTTACGTAAAGTAACTCCAGTTGCATCTGGGGGTATTCATTGTGGTCAAATGCATCAGTTATTAGATTATCTAGGCAATGATGTTGTACTACAATTTGGCGGTGGTACTATCGGTCATCCGGACGGTATTCAAGCAGGAGCAACAGCTAACCGTGTAGCTTTAGAAGCTATGGTAATAGCTCGCAATGAAGGCCGTGATTATGTAGAAGAAGGACCTCAGATTCTTCGAGATGCAGCTAAAACTTGTGGCCCTCTACAAACAGCTTTAGATCTGTGGAAAGATATTTCATTTAACTATACTTCTACAGATACAGCTGACTTCGTAGAAACTGCAACAGCAAACGTATAA
HM629821_GelidiumCorneum                                 GCCTCAGCTGCAGTTGCAGGTGAGTCATCTACTGCTACTTGGACTGTTGTTTGGACTGACTTATTAACAGCATGTGATCTTTATAGAGCTAAAGCATATAAAGTAGAACAAGTACCTAATAGTTCTGATCAGTACTTCGCTTATATTTCATATGACATTGACTTATTTGAAGAAGGTTCAATCGCTAACCTAACAGCTTCAATTATTGGTAATGTATTTGGCTTTAAAGCTGTAAAAGCTCTACGTTTAGAAGATATGCGTATTCCTGTTGCTTACCTTAAAACTTTCCAAGGACCAGCGACTGGTGTTATCGTAGAGCGCGAACGTATGGATAAATTTGGACGCCCTTTCCTCGGTGCAACTGTAAAACCAAAATTGGGTTTATCAGGTAAAAACTACGGGCGTGTAGTATACGAAGGTCTTAAAGGTGGTCTTGATTTCTTAAAAGATGATGAGAATATTAACTCTCAGCCTTTTATGCGCTGGAAAGAAAGATTTTTATATTCTATGGAAGGTGTAAACCGCTCTATTGCTGCAACAGGCGAAATTAAAGGTCACTATATGAATGTGACAGCTGCTACAATGGAAGATATGTATGAAAGAGCTGAATTTGCTAAGCAACTAGGAACAGTTATTGTTATGATTGACTTAGTTATTGGTTATACAGCTATTCAAACTATGGCTATATGGGCACGTAGAAATGATATGATTCTGCATTTACATCGTGCTGGTAATTCGACATACTCTCGCCAAAAAAATCACGGTATGAATTTTCGTGTAATTTGTAAATGGATGCGTATGGCAGGTGTAGACCATATTCATGCTGGTACTGTAGTAGGAAAATTAGAAGGTGATCCTTTAATGATTAAAGGCTTCTACAATACTTTATTAGAAAGTCATTTAGACAAGAACTTGCCTCAAGGCATCTTCTTTGAGCAAGATTGGGCATCTCTACGTAAAGTAACTCCAGTAGCATCTGGTGGTATTCACTGTGGTCAAATGCACCAATTATTAGATTATCTAGGAGATGATGTTGTTCTTCAATTTGGAGGAGGAACTATTGGTCACCCAGATGGTATTCAAGCCGGTGCAACAGCTAATCGTGTAGCTTTAGAAGCTATTGTAATAGCTCGTAATGAAGGTCGTGATTATGTAGAAGAAGGACCACAAATTCTTCGCGATGCAGCTAAAACTTGTGGCCCTCTACAAACAGCTTTAGATCTATGGAAAGATATCTCATTCAACTATACTTCTACAGATACAGCTGACTTCGTAGAAACTCCAACAGCAAACGTATAA
HM629846_GelidiellaAcerosa                               GCATCAGCTGCTGTTGCAGGTGAATCATCAACAGCCACATGGACTGTTGTTTGGACAGATTTATTAACAGCATGTGATTTATACAGAGCTAAAGCATATAAAGTTGTTGAAGTTCCTAATGCTACCGACCAATATTTTGCTTACATAGCATATGATATTGATCTATTTGAAGAAGGTTCTATCGCTAACCTAACAGCATCAATTATTGGTAATGTATTTGGGTTTAAAGCCGTAAAAGCTCTGCGCTTAGAAGATATGCGCATTCCTGTTGCTTATCTTAAAACTTTCCAAGGACCTGCAACAGGTATTATCGTAGAACGTGAGCGTATGGATAAGTTTGGCCGTCCATTTCTTGGAGCAACAGTAAAACCAAAGCTTGGCCTATCTGGCAAAAATTACGGTCGAGTAGTTTATGAAGGTCTTAAAGGTGGTCTTGATTTTCTAAAAGATGATGAAAATATTAACTCTCAGCCTTTCATGCGATGGAAAGAAAGATTTTTATATTCTATGGAAGCCGTTAACCGTTCTATTGCAGCAACAGGTGAAATTAAAGGTCATTACATGAATGTAACAGCTGCTACAATGGAAGATATGTACGAAAGAGCAGAGTTCGCTAAGCAGCTAGGTACAATAATTATTATGATTGACTTAGTAATAGGTTACACAGCTATCCAAACAATGGCTATCTGGGCCCGTAAAAATGATATGATTCTACATTTGCATCGTGCCGGTAATTCTACATATTCTCGTCAAAAAATTCATGGCATGAATTTCCGTGTAATTTGTAAATGGATGCGCATGGCTGGTGTAGATCACATTCATGCAGGTACTGTAGTAGGTAAACTAGAAGGTGATCCATTAATGATTAAAGGATTTTATAATACCTTATTACTTCCTTACTTAGAAGTAAACTTACCTCAAGGTATTTTCTTTGAGCAAGATTGGGCATCTCTACGTAAAGTAACTCCTGTTGCTTCTGGTGGTATACATTGCGGTCAGATGCATCAGCTGCTAGACTATTTAGGTAATGATGTTGTTCTACAATTTGGCGGAGGTACAATTGGGCACCCAGATGGTATTCAAGCAGGTGCAACAGCGAATCGTGTTGCTCTAGAAGCTATGGTTATAGCTCGTAATGAAGGAAAAGATTATGTTGCAGAAGGACCACAAATTCTTCGCGATGCTGCTAAGACTTGTGGTCCTCTACAGACAGCTTTAGACTTATGGAAAGATATTACATTTAACTATACTTCTACAGATACAGCTGATTATGTAGAAACTCCAACAGCAAACGTATAA
KC993804_MillerellaAlbertanoae                           GCATCTGCAGCTGTTGCAGGTGAGTCATCAACAGCTACATGGACTGTTGTTTGGACAGACTTGTTGACAGCATGTGATTTATATAGAGCTAAAGCATATAAAGTTGCTGAAGTACCTAACACTACAGATCAGTATTTTGCTTACATAGCATATGATATTGATTTATTTGAAGAAGGCTCAATTGCTAATTTGACAGCATCTATAATTGGTAATGTATTTGGCTTCAAGGCTGTAAAAGCTTTACGCTTAGAAGATATGCGCATTCCTGTTGCTTATCTTAAAACTTTCCAAGGACCTGCAACAGGTATAATTGTAGAACGCGAACGTATGGATAAGTTTGGTCGTCCATTCCTTGGAGCAACGGTAAAGCCAAAACTTGGTCTATCTGGTAAAAACTACGGAAGAGTAGTTTATGAAGGTCTTAAAGGTGGTCTTGACTTCCTAAAAGATGATGAAAATATCAATTCTCAGCCTTTTATGCGCTGGAAAGAAAGATTTTTATATTCTATGGAAGCCGTCAATCGCTCTATTGCTGCTGCTGGTGAAATGAAAGGTCATTATATGAATGTAACAGCTGCAACAATGGAAGATATGTACGAAAGAGCTGAATTTGCTAAGCAATTAGGAACAATCATTATCATGATTGACTTAGTAATAGGTTATACAGCTATTCAAACAATGGCTATATGGGCTCGCAAAAATGATATGATTTTACATCTACACCGTGCTGGTAACTCAACATATTCTCGTCAAAAAATTCATGGAATGAATTTTCGTGTAATTTGTAAGTGGATGCGCATGGCAGGAGTAGATCATATTCATGCAGGTACCGTTGTAGGTAAATTAGAAGGTGATCCAGCAATGATTAAAGGATTTTATAACACCTTGCTATTACCTTACTTAGAAGTTAACTTACCTCAAGGTATTTTCTTTGAGCAAGATTGGGCATCTTTACGCAAGGTTACACCCGTTGCTTCTGGTGGTATACATTGTGGCCAAATGCACCAATTACTAGATTATTTAGGAAATGATGTTGTATTACAGTTTGGTGGAGGAACTATTGGACATCCAGATGGTATTCAAGCAGGAGCAACAGCTAATCGTGTTGCTTTAGAAGCAATGGTCCTAGCTCGTAATGAAGGAAGAGATTATGTAGCAGAAGGACCACAAATTCTTCGTGATGCTGCTAAGACTTGTGGTCCCTTACAGACAGCTTTAGATTTATGGAAAGATATCTCATTTAACTATACTTCTACAGATACAGCTGATTATTCAGAAACTCC????????????????
KT443968_PterocladiaLucida_AUS_CNU055973                 GCATCAGCAGCTGTTGCTGGTGAATCATCAACGGCTACCTGGACTGTAGTTTGGACTGATCTATTAACAGCTTGTGATTTGTATAGAGCTAAAGCATATAAAGTAGATCCTGTACCTAATACCACTGATCAATATTTTGCTTATATTTCATATGATATAGATTTATTTGAAGAAGGATCAATAGCTAACCTTACGGCCTCAATAATTGGTAATGTATTTGGATTTAAAGCAGTTAAAGCTCTACGCCTAGAAGATATGCGTATACCTGTTGCTTATCTTAAGACTTTCCAAGGCCCTGCAACTGGTATTATTGTAGAACGTGAACGTATGGATAAATTTGGTCGCCCTTTCTTGGGTGCAACAGTAAAACCAAAACTTGGTTTATCTGGTAAGAACTATGGACGAGTAGTTTATGAAGGACTTAAAGGTGGTCTTGATTTCTTAAAAGATGATGAGAATATTAATTCTCAACCTTTCATGCGTTGGAAAGAAAGATTTTTATATTCTATGGAAGCTGTAAATCGCTCTATTGCATCAACAGGCGAAATTAAAGGTCACTATATGAATGTGACAGCAGCAACAATGGAAAATATGTATGAAAGAGCTGAGTTTGCTAAGCAGATAGGTACAGTAATTATCATGATTGACTTAGTAGTAGGCTATACTGCTATTCAAACAATGGCTATATGGGCTCGTAGGAATGACATGATTTTACATTTACATCGTGCAGGTAATTCAACATATTCTCGCCAAAAAATCCATGGTATGAACTTCCGTGTAATTTGTAAATGGATGCGTATGGCTGGTGTAGATCATATACATGCAGGTACTGTTGTAGGTAAATTAGAAGGTGATCCACTAATGATTAAAGGTTTTTATAATACTTTATTATTAACTCATTTAGAAGTTAATCTACCTCAAGGTATTTTCTTTGAACAAGACTGGGCATCTTTACGTAAAGTAACTCCGGTTGCTTCTGGTGGTATACATTGCGGACAAATGCACCAACTATTAGATTACCTAGGAGATGATGTTGTACTTCAGTTTGGAGGTGGTACTATTGGTCATCCAGATGGTATACAAGCAGGTGCAACAGCTAATCGTGTTGCATTAGAAGCTATGGTAATAGCTCGTAACGAAGGATATGATTTTGTAGCAGAAGGACCACAAATTCTTCGTGATGCAGCTAAAACTTGTGGACCTCTACAAACAGCTTTAGACTTGTGGAAAGATATATCATTCAATTACACTTCTACAGATACAGCTGACTTCGTAGAAACTCCAACAGCAAACGTATAA
KT443965_PterocladiaLucida_NZ_CNU025871                  GCATCAGCAGCTGTTGCTGGTGAATCATCAACGGCTACCTGGACTGTAGTTTGGACTGATCTATTAACAGCTTGTGATTTGTATAGAGCTAAAGCATATAAAGTAGATCCTGTACCTAATACCACTGATCAATATTTTGCTTATATTTCATATGATATAGATTTATTTGAAGAAGGATCAATAGCTAACCTTACGGCCTCAATAATTGGTAATGTATTTGGATTTAAAGCAGTTAAAGCCCTACGCTTAGAAGATATGCGTATACCTGTTGCTTATCTTAAAACTTTCCAAGGTCCTGCAACTGGTATTATTGTAGAACGTGAACGTATGGATAAATTTGGTCGCCCTTTCTTGGGTGCAACAGTAAAACCAAAACTTGGTTTATCTGGTAAAAACTATGGACGAGTAGTTTATGAAGGACTTAAAGGTGGTCTTGATTTCTTAAAAGATGATGAGAATATTAATTCTCAACCTTTCATGCGTTGGAAAGAAAGATTTTTATATTCTATGGAAGCTGTAAATCGCTCTATTGCATCAGCAGGCGAAATTAAAGGTCATTATATGAATGTGACAGCAGCAACAATGGAAGAGATGTATGAAAGAGCTGAGTTTGCTAAGCAGATAGGTACAATAATTATCATGATTGACTTAGTAATAGGCTATACTGCTATTCAAACAATGGCTATATGGGCTCGTAGGAATGACATGATTTTACATTTACATCGTGCAGGTAATTCAACATATTCTCGCCAAAAAATCCATGGTATGAACTTCCGTGTAATTTGTAAATGGATGCGTATGGCTGGTGTAGATCATATACATGCAGGTACTGTTGTAGGTAAATTAGAAGGTGATCCACTAATGATTAAAGGTTTTTACAATACCTTATTATTAACTCACTTAGAAGTTAATCTACCTCAAGGTATTTTCTTTGAACAAGACTGGGCATCTTTACGTAAAGTAACTCCAGTTGCTTCTGGTGGTATACATTGCGGACAAATGCATCAACTATTAGATTACCTAGGAAATGATGTTGTACTTCAGTTTGGAGGTGGTACTATTGGTCATCCAGATGGTATACAAGCAGGTGCAACAGCTAATCGTGTTGCATTAGAAGCTATGGTAATAGCTCGTAACGAAGGATATGATTTTGTAGCAGAAGGACCACAAATTCTTCGTGATGCAGCTAAAACTTGTGGACCTCTACAAACAGCTTTAGACTTGTGGAAAGATATAACATTCAATTACACTTCTACAGATACAGCTGACTTCGTAGAAACTCCAACAGCAAACGTATAA
MF511709_PterocladiellaAndersonii_CNU012838Chile         GCATCAGCTGCTGTTGCAGGTGAGTCATCAACAGCTACTTGGACTGTAGTATGGACTGATTTACTTACAGCCTGTGATTTATACAGAGCTAAAGCTTATAAAGTAGATGCTGTGCCAAATACTTCTGATCAATATTTTGCATATATTTCATATGATATAGATCTATTTGAAGAAGGTTCCATTGCTAATTTAACAGCTTCTATCATTGGTAACGTATTCGGATTCAAAGCTGTAAAAGCACTGCGTTTGGAAGATATGCGTATACCTGTTGCTTACCTAAAAACTTTCCAAGGTCCTGCTACAGGTATTGTTGTAGAACGTGAACGTATGGATAAGTTCGGACGCCCATTCTTAGGTGCTACAGTAAAACCAAAATTAGGTCTATCAGGAAAAAACTACGGAAGAGTAGTGTATGAAGGACTGAAAGGTGGTCTTGACTTCTTGAAAGATGATGAGAATATTAACTCTCAGCCTTTCATGCGTTGGAAAGAAAGATTTCTTTATTCAATGGAAGGTGTGAACCGTTCTATTGCATCAACAGGCGAAATTAAAGGTCACTATATGAATGTGACTGCAGCAACTATGGAAGAGATGTATGAGAGAGCTGAATTTGCTAAGCAACTTGGTAGTGTAATTATCATGATTGATTTAGTAATAGGCTATACAGCTATTCAAACTATGGCTATCTGGGCTCGCAAGAATGATATGATTCTACATTTACATCGTGCTGGTAACTCGACATATTCTCGCCAAAAAAATCATGGTATGAACTTCCGAGTAATATGCAAATGGATGCGTATGGCAGGTGTAGACCATATACATGCTGGTACTGTAGTAGGTAAACTAGAAGGTGATCCTTTAATGATCAAAGGCTTCTACAACACTTTACTTTTACCTCATTTAGATCTTAATCTACCTCAAGGTATTTTCTTTGAACAAGATTGGGCATCTTTACGTAAAGTAACTCCTGTTGCTTCTGGTGGTATACACTGTGGACAAATGCATCAACTACTAGATTATTTAGGTGAAGATGTTGTACTTCAATTTGGTGGAGGTACTATTGGACACCCGGATGGTATTCAAGCAGGTGCAACAGCAAATCGTGTTGCTCTAGAAGCTATATTAATATCTCGTAATGAAGGACGTGATTATGTTGCAGAAGGACCACAAATTCTTCGCGATGCAGCTAAAACTTGTGGCCCTCTACAAACAGCTTTAGATCTATGGAAAGATATTACATTCAACTATACATCTACAGATACAGCTGATTTTGTAGAAACTCCAACAGCAAACGTATAA
EF190246_PterocladiellaAustralafricanensis_SouthAfrica   GCATCAGCTGCAGTTGCGGGTGAATCATCAACAGCTACTTGGACTGTAGTTTGGACGGATTTGCTAACAGCTTGTGATTTATATAGAGCTAAAGCTTATAAGGTGGATGCTGTACCAAATACTTCTGATCAATATTTTGCATACATAGCATATGATATAGACTTATTTGAAGAAGGTTCAATTGCAAATTTAACAGCTTCTATTATTGGTAACGTATTTGGATTCAAAGCTGTAAAAGCTTTACGTCTAGAGGATATGCGTATTCCTGTTGCATATCTTAAAACTTTCCAAGGTCCTGCTACAGGTATCGTTGTAGAACGTGAACGTATGGATAAGTTTGGGCGCCCTTTCCTAGGAGCAACAGTAAAACCAAAACTTGGTTTATCAGGAAAGAATTATGGAAGGGTAGTATATGAAGGACTAAGAGGTGGTCTTGATTTTCTGAAAGATGATGAGAATATTAACTCTCAACCTTTTATGCGCTGGAAAGAAAGATTCCTTTATTCAATGGAAGGTGTAAATCGCTCTATAGCATCAACCGGTGAAATAAAAGGTCACTACATGAATGTGACTGCAGCAACTATGGAAGACATGTATGAAAGAGCTGAATTTGCTAAGCAGCTTGGCACAGTAATTGTCATGATCGACTTAGTAATAGGCTATACAGCTATTCAAACTATGGCTATATGGGCTCGTAAAAATGATATGATTCTACATCTACACCGCGCTGGAAACTCAACATACTCTCGCCAGAAAAGTCATGGTATGAATTTCCGTGTAATTTGTAAATGGATGCGTATGGCAGGTGTTGACCATATACATGCTGGTACAGTAGTAGGTAAACTAGAAGGCGACCCTTTAATGATTAGAGGTTTTTATAACACTTTACTTTTACCTTATTTAGATGTTAATCTACCTCAAGGTATCTTCTTCGAACAGGATTGGGCATCTTTGCGTAAAGTAACTCCTGTTGCTTCTGGTGGTATACACTGTGGTCAAATGCACCAATTGCTAGATTACCTAGGTGAAGATGTTGTACTTCAGTTTGGTGGAGGCACTATTGGACATCCAGACGGCATTCAAGCAGGCGCAACAGCTAACCGCGTTGCTCTAGAGGCTATGGTAATAGCTCGTAATGAAGGGCGTGATTACGTTGCAGAAGGACCACAAATTCTTCGTGATGCAGCTAAAACTTGTGGTCCCCTACAAACAGCTTTAGATCTATGGAAAGATATTACATTTAACTATACTTCTACAGATACAGCTGACTTCGTAGAAACTCCAACAGCAAACGTATAA
EF190248_PterocladiellaAustralafricanensis_Mozambique    GCATCAGCTGCAGTTGCGGGTGAATCATCAACAGCTACTTGGACTGTAGTTTGGACGGATTTGCTAACAGCTTGTGATTTATATAGAGCTAAAGCTTATAAGGTGGATGCTGTACCAAATACTTCTGATCAATATTTTGCATACATAGCATATGATATAGACTTATTTGAAGAAGGTTCAATTGCAAATTTAACAGCTTCTATTATTGGTAACGTATTTGGATTCAAAGCNGTAAAAGCTTTACGTCTAGAGGATATGCGTATTCCTGTTGCATATCTTAAAACTTTCCAAGGTCCTGCTACAGGTATCGTTGTAGAACGTGAACGTATGGATAAGTTTGGGCGCCCTTTCCTAGGAGCAACAGTAAAACCAAAACTTGGTTTATCAGGAAAGAATTATGGAAGGGTAGTATATGAAGGACTAAGAGGTGGTCTTGATTTTCTGAAAGATGATGAGAATATTAACTCTCAACCTTTTATGCGCTGGAAAGAAAGATTCCTTTATTCAATGGAAGGTGTAAATCGCTCTATAGCATCAACCGGTGAAATTAAAGGTCACTACATGAATGTGACTGCAGCAACTATGGAAGACATGTATGAAAGAGCTGAATTTGCTAAGCAGCTTGGCACAGTAATTGTCATGATCGACTTAGTAATAGGCTATACAGCTATTCAAACTATGGCTATATGGGCTCGTAAAAATGATATGATTCTACATCTACACCGCGCTGGAAACTCAACATACTCTCGCCAGAAAAGTCATGGTATGAATTTCCGTGTAATTTGTAAATGGATGCGTATGGCAGGTGTTGACCATATACATGCTGGTACAGTAGTAGGTAAACTAGAAGGCGACCCTTTAATGATTAGAGGTTTTTATAACACTTTACTTTTACCTTATTTAGATGTTAATCTACCTCAAGGTATCTTCTTCGAACAGGATTGGGCATCTTTGCGTAAAGTAACTCCTGTTGCTTCTGGTGGTATACACTGTGGTCAAATGCACCAATTGCTAGATTACCTAGGTGAAGATGTTGTACTTCAGTTTGGTGGAGGCACTATTGGACATCCAGACGGCATTCAAGCAGGCGCAACAGCTAACCGCGTTGCTCTAGAGGCTATGGTAATAGCTCGTAATGAAGGGCGTGATTACGTTGCAGAAGGACCACAAATTCTTCGTGATGCAGCTAAAACTTGTGGTCCCCTACAAACAGCTTTAGATCTATGGAAAGATATTACATTTAACTATACTTCTACAGATACAGCTGACTTCGTAGAAACTCCAACAGCAAACGTATAA
EF190247_PterocladiellaAustralafricanensis_Mozambique    GCATCAGCTGCAGTTGCGGGTGAATCATCAACAGCTACTTGGACTGTAGTTTGGACGGATTTGCTAACAGCTTGTGATTTATATAGAGCTAAAGCTTATAAGGTGGATGCTGTACCAAATACTTCTGATCAATATTTTGCATATATAGCATATGATATAGACTTATTTGAAGAAGGTTCAATTGCAAATTTAACAGCTTCTATTATTGGTAACGTATTTGGATTCAAAGCTGTAAAAGCTTTACGTCTAGAGGATATGCGTATTCCTGTTGCATATCTTAAAACTTTCCAAGGTCCTGCTACAGGTATCGTTGTAGAACGTGAACGTATGGATAAGTTTGGGCGCCCTTTCCTAGGAGCAACAGTAAAACCAAAACTTGGTTTATCAGGAAAGAATTATGGAAGGGTAGTGTATGAAGGACTAAGAGGTGGTCTTGATTTTCTGAAAGATGATGAGAATATTAACTCTCAACCTTTTATGCGCTGGAAAGAAAGATTCCTTTATTCAATGGAAGGTGTAAATCGCTCTATAGCATCAACCGGTGAAATTAAAGGTCACTACATGAATGTGACTGCAGCAACTATGGAAGACATGTATGAAAGAGCTGAATTTGCTAAGCAGCTTGGCACAGTAATTGTCATGATCGACTTAGTAATAGGCTATACAGCTATTCAAACTATGGCTATATGGGCTCGTAAAAATGATATGATTCTACATCTACACCGCGCTGGAAACTCAACATACTCTCGCCAGAAAAGTCATGGTATGAATTTCCGTGTAATTTGTAAATGGATGCGTATGGCAGGTGTTGACCATATACATGCTGGTACAGTAGTAGGTAAACTAGAAGGTGACCCTTTAATGATTAGAGGTTTTTATAACACTTTACTTTTACCTTATTTAGATGTTAATCTACCTCAAGGTATCTTCTTCGAACAGGATTGGGCATCTTTGCGTAAAGTAACTCCTGTTGCTTCTGGTGGTATACACTGTGGTCAAATGCACCAATTGCTAGATTACCTAGGTGAAGATGTTGTACTTCAGTTTGGTGGAGGCACTATTGGACATCCAGATGGCATTCAAGCAGGCGCAACAGCTAACCGCGTTGCTCTAGAGGCTATGGTAATAGCTCGTAATGAAGGGCGTGATTACGTTGCAGAAGGACCACAAATTCTTCGTGATGCAGCTAAAACTTGTGGTCCCCTACAAACAGCTTTAGATCTATGGAAAGATATTACATTTAACTATACTTCTACAGATACAGCTGACTTCGTAGAAACTCCTACAGCAAACGTATAA
KT208127_PterocladiellaAustralafricanensis_Brazil        GCATCAGCTGCAGTTGCGGGTGAATCATCAACAGCTACTTGGACTGTAGTTTGGACGGATTTGCTAACAGCTTGTGATTTATATAGAGCTAAAGCTTATAAGGTGGATGCTGTACCAAATACTTCTGATCAATATTTTGCATATATAGCATA?GATATAGACTTATTTGAAGAAGGTTCAATTGCAAATTTAACAGCTTCTATTATTGGTAACGTATTTGGATTCAAAGCTGTAAAAGCTTTACGTCTAGAGGATATGCGTATTCCTGTTGCATATCTTAAAACTTTCCAAGGTCCTGCTACAGGTATCGTTGTAGAACGTGAACGTATGGATAAGTTTGGGCGCCCTTTCCTAGGAGCAACAGTAAAACCAAAACTTGGTTTATCAGGAAAGAATTATGGAAGGGTAGTATATGAAGGACTAAGAGGTGGTCTTGATTTTCTGAAAGATGATGAGAATATTAACTCTCAACCTTTTATGCGCTGGAAAGAAAGATTCCTTTATTCAATGGAAGGTGTAAATCGCTCTATAGCATCAACCGGTGAAATTAAAGGTCACTACATGAATGTGACTGCAGCAACTATGGAAGACATGTATGAAAGAGCTGAATTTGCTAAGCAGCTTGGCACAGTAATTGTCATGATCGACTTAGTAATAGGCTATACAGCTATTCAAACTATGGCTATATGGGCTCGTAAAAATGATATGATTCTACATCTACACCGCGCTGGAAACTCAACATACTCTCGCCAGAAAAGTCATGGTATGAATTTCCGTGTAATTTGTAAATGGATGCGTATGGCAGGTGTTGACCATATACATGCTGGTACAGTAGTAGGTAAACTAGAAGGTGACCCTTTAATGATTAGAGGTTTTTATAACACTTTACTTTTACCTTATTTAGATGTTAATCTACCTCAAGGTATCTTCTTCGAACAGGATTGGGCATCTTTGCGTAAAGTAACTCCTGTTGCTTCTGGTGGTATACACTGTGGTCAAATGCACCAATTGCTAGATTACCTAGGTGAAGATGTTGTACTTCAGTTTGGTGGAGGCACTATTGGACATCCAGATGGCATTCAAGCAGGCGCAACAGCTAACCGCGTTGCTCTAGAGGCTATGGTAATAGCTCGTAATGAAGGGCGTGATTACGTTGCAGAAGGACCACAAATTCTTCGTGATGCAGCTAAAACTTGTGGTCCCCTACAAACAGCTTTAGATCTATGGAAAGATATTACATTTAACTATACTTCTACAGATACAGCTGACTTCGTAGAAACTCCAACAGCAAACGTA???
GW23_PterocladiellaAustralafricanensis2                  GCATCAGCTGCAGTTGCGGGTGAATCATCAACAGCTACTTGGACTGTAGTTTGGACAGATTTGCTAACAGCTTGTGATTTATATAGAGCTAAAGCTTATAAGGTGGATGCTGTACCAAATACTTCTGATCAATATTTTGCATATATAGCATATGATATAGACTTATTTGAAGAAGGTTCAATTGCAAATTTAACAGCTTCTATTATTGGTAACGTATTTGGATTCAAAGCTGTAAAAGCTTTACGTCTAGAGGATATGCGTATTCCTGTTGCATATCTTAAAACTTTCCAAGGTCCTGCTACAGGTATCGTTGTAGAACGTGAACGTATGGATAAGTTTGGGCGCCCTTTCCTAGGAGCAACAGTAAAACCAAAACTTGGTTTATCAGGAAAGAATTATGGAAGGGTAGTATATGAAGGACTAAGAGGTGGTCTTGATTTTCTGAAAGATGATGAGAATATTAACTCTCAACCTTTTATGCGCTGGAAAGAAAGATTCCTTTATTCAATGGAAGGTGTAAATCGCTCTATAGCATCAACCGGTGAAATTAAAGGTCACTACATGAATGTGACTGCAGCAACTATGGAAGACATGTATGAAAGAGCTGAATTTGCTAAGCAGCTTGGCACAGTAATTATCATGATCGACTTAGTAATAGGCTATACAGCTATTCAAACTATGGCTATATGGGCTCGTAAAAATGATATGATTCTACATCTACACCGCGCTGGAAACTCAACATACTCTCGCCAGAAAAGTCATGGTATGAATTTCCGTGTAATTTGTAAATGGATGCGTATGGCAGGTGTTGACCACATACATGCTGGTACAGTAGTAGGTAAACTAGAAGGTGACCCTTTAATGATTAGAGGTTTTTATAACACTTTACTTTTACCTTATTTAGATGTTAATCTACCTCAAGGTATCTTCTTCGAACAGGATTGGGCATCTTTGCGTAAAGTAACTCCTGTTGCTTCTGGTGGTATACACTGTGGTCAAATGCACCAATTGCTAGATTATCTAGGTGAAGATGTTGTACTTCAGTTTGGTGGAGGCACTATTGGACATCCAGACGGCATTCAAGCAGGCGCAACAGCTAACCGCGTTGCTCTAGAGGCTATGGTAATAGCTCGTAATGAAGGGCGTGATTACGTTGCAGAAGGACCACAAATTCTTCGTGATGCAGCTAAAACTTGTGGTCCCCTACAAACAGCTTTAGATCTATGGAAAGATATTACATTTAACTATACTTCTACAGATACAGCTGACTTCGTAGAAACTCCAACAGCAAACGTATAA
KX557259_PterocladiellaAustralafricanensis3_Madagascar   GCATCAGCTGCAGTTGCGGGTGAATCATCAACAGCTACTTGGACTGTAGTTTGGACGGATTTGCTAACAGCTTGTGATTTATATAGAGCTAAAGCTTATAAGGTGGATGCTGTACCAAATACTTCTGATCAATATTTTGCATATATAGCATATGATATAGACTTATTTGAAGAAGGTTCAATTGCAAATTTAACAGCTTCTATTATTGGTAACGTATTTGGATTCAAAGCTGTAAAAGCTTTACGTCTAGAGGATATGCGTATTCCTGTTGCATATCTTAAAACTTTCCAAGGTCCTGCTACAGGTATCGTTGTAGAACGTGAACGTATGGATAAGTTTGGGCGCCCTTTCCTAGGAGCAACAGTAAAACCAAAACTTGGTTTATCAGGAAAGAATTATGGAAGGGTAGTATATGAAGGACTAAGAGGTGGTCTTGATTTTCTAAAAGATGATGAGAATATTAACTCTCAACCTTTTATGCGCTGGAAAGAAAGATTCCTTTATTCAATGGAAGGTGTAAATCGCTCTATAGCATCAACCGGTGAAATTAAAGGTCACTACATGAATGTGACTGCAGCAACTATGGAAGACATGTATGAAAGAGCTGAATTTGCTAAGCAGCTTGGCACAGTAATTATCATGATCGACTTAGTCATAGGCTATACAGCTATTCAAACTATGGCTATATGGGCTCGTAAAAATGATATGATTCTACATCTACACCGCGCTGGAAACTCAACATACTCTCGCCAGAAAAGTCATGGTATGAATTTCCGTGTAATTTGTAAATGGATGCGTATGGCAGGTGTTGACCATATACATGCTGGTACAGTAGTAGGTAAACTAGAAGGTGACCCTTTAATGATTAGAGGTTTTTATAACACTTTACTTTTACCTTATTTAGATGTTAATCTACCTCAAGGTATCTTCTTCGAACAGGATTGGGCATCTTTGCGTAAAGTAACTCCTGTTGCTTCTGGTGGTATACACTGTGGTCAAATGCACCAATTGCTAGATTATCTAGGTGAAGATGTTGTACTTCAGTTTGGTGGAGGCACTATTGGACATCCAGACGGAATTCAAGCAGGCGCAACAGCTAACCGCGTTGCTCTAGAGGCTATGGTAATAGCTCGTAATGAAGGGCGTGATTACGTTGCAGAAGGACCACAAATTCTTCGTGATGCAGCTAAAACTTGTGGTCCCCTACAAACAGCTTTAGATCTATGGAAAGATATTACATTTAACTATACTTCTACAGATACAGCTGACTTCGTAGAAACTCCAACAGCAAACGTATAA
AF305806_PterocladiellaBartlettii_CostaRica              GCTTCAGCAGCTGTTGCAGGAGAATCATCAACAGCTACTTGGACTGTAGTTTGGACTGATCTATTGACAGCTTGTGATCTATACAGAGCTAAAGCCTATAAAGTAGATGCTGTACCAAATACTTCTGATCAATACTTTGCATATATTGCTTATGATATAGACTTATTTGAAGAAGGCTCAATTGCAAACTTAACAGCTTCAATTATTGGGAATGTATTTGGATTTAAAGCTGTAAAAGCACTACGTCTAGAAGATATGCGTATTCCTGTTGCTTACCTTAAAACTTTCCAAGGTCCTGCAACAGGTATAGTTGTAGAGCGTGAGCGTATGGATAAATTTGGACGCCCATTCCTAGGTGCAACAGTAAAACCGAAACTAGGCTTATCTGGTAAAAACTACGGAAGAGTAGTTTTTGAAGGTCTAAGAGGTGGCCTTGACTTCCTGAAAGATGATGAGAATATTAATTCTCAACCTTTTATGCGTTGGAAAGAAAGATTCCTTTATTCTATGGAAGGTGTAAATAGATCTATTGCATCAACAGGCGAAATTAAAGGTCACTATATGAATGTGACTGCAGCAACCATGGAAGACATGTACGAAAGAGCTGAGTTTGCTAAACAGCTTGGTACAGTAATTGTTATGATTGACCTAGTAATAGGCTATACAGCTATTCAGACTATGGCTATCTGGGCACGTAAAAATGATATGATCCTACATTTACATCGTGCTGGTAACTCAACGTATTCTCGTCAGAAAAGCCATGGTATGAACTTCCGCGTAATTTGCAAATGGATGCGTATGGCGGGCGTAGACCACATACATGCTGGTACTGTAGTAGGTAAATTAGAAGGTGATCCTTTAATGATTAAAGGCTTCTACAATACACTACTTCTACCTCATTTAGATGTTAATCTACCTCAAGGTATTTTCTTCGAGCAAGATTGGGCATCTTTACGTAAGGTAACTCCTGTTGCTTCTGGTGGTATACACTGTGGTCAAATGCATCAGTTATTAGATTATTTAGGTGAAGACGTTGTACTTCAATTTGGTGGAGGTACTATTGGACACCCAGATGGTATTCAAGCAGGTGCAACAGCTAACCGTGTTGCTTTAGAAGCTATGGTAATCGCTCGAAACGAAGGTCGTGATTACGTTACAGAAGGACCACAAATTCTTCGTGATGCAGCAAAAACTTGTGGTCCTCTACAAACAGCTTTAGATCTATGGAAAGATATTACATTTAACTATACTTCTACAGATACAGCTGACTTTGTAGAAACTCCAACAGCAAATGTATAG
AF305807_PterocladiellaBartlettii_TexasUSA               GCTTCAGCAGCTGTTGCAGGAGAATCATCAACAGCTACTTGGACTGTAGTTTGGACTGATCTATTGACAGCTTGTGATCTGTACAGAGCTAAAGCCTATAAAGTAGATGCTGTACCAAATACTTCTGATCAATACTTTGCATATATTGCTTATGATATAGACTTATTTGAAGAAGGCTCAATTGCAAACTTAACAGCTTCAATTATTGGGAATGTATTTGGATTTAAAGCTGTAAAAGCACTACGTCTAGAAGATATGCGTATTCCTGTTGCTTACCTTAAAACTTTCCAAGGTCCTGCAACAGGTATAGTTGTAGAGCGTGAGCGTATGGATAAATTTGGACGCCCATTCCTAGGTGCAACAGTAAAACCGAAACTAGGCTTATCTGGTAAAAACTACGGAAGAGTAGTTTTTGAAGGTCTAAGAGGTGGCCTTGACTTCCTGAAAGATGATGAGAATATTAATTCTCAACCTTTTATGCGTTGGAAAGAAAGATTCCTTTATTCTATGGAAGGTGTAAATAGATCTATTGCATCAACAGGCGAAATTAAAGGTCACTATATGAATGTGACTGCAGCAACTATGGAAGACATGTACGAAAGAGCTGAGTTTGCTAAACAGCTTGGTACAGTAATTGTTATGATTGACCTAGTAATAGGCTATACAGCTATTCAGACTATGGCTATCTGGGCACGTAAAAATGATATGATCCTACATTTACATCGTGCTGGTAACTCAACGTATTCTCGTCAGAAAAGCCATGGTATGAACTTCCGCGTAATTTGCAAATGGATGCGTATGGCGGGCGTAGACCACATACATGCTGGTACTGTAGTAGGTAAATTAGAAGGTGATCCTTTAATGATTAAAGGCTTCTACAATACACTACTTCTACCTCATTTAGATGTTAATCTACCTCAAGGTATTTTCTTCGAGCAAGATTGGGCATCTTTACGTAAGGTAACTCCTGTTGCTTCTGGTGGTATACACTGTGGTCAAATGCATCAGTTATTAGATTATTTAGGTGAAGACGTTGTACTTCACTTTGGTGGAGGTACTATTGGACACCCAGATGGTATTCAAGCAGGTGCAACAGCTAACCGTGTTGCTTTAGAAGCTATGGTAATCGCTCGAAACGAAGGTCGTGATTACGTTGCAGAAGGACCACAAATTCTTCGTGATGCAGCAAAAACTTGTGGACCTCTACAAACAGCTTTAGATCTATGGAAAGATATTACATTTAACTATACTTCTACAGATACAGCTGACTTTGTAGAAACTCCAACTGCAAATGTATAG
KC209062_PterocladiellaBartlettii_Malaysia               GCTTCAGCAGCTGTTGCAGGAGAATCATCAACAGCTACTTGGACTGTAGTTTGGACTGATCTATTGACAGCTTGTGATCTATACAGAGCTAAAGCCTATAAAGTAGATGCTGTACCAAATACTTCTGATCAATACTTTGCATATATTGCTTATGATATAGACTTATTTGAAGAAGGCTCAATTGCAAACTTAACAGCTTCAATTATTGGGAATGTATTTGGATTTAAAGCTGTAAAAGCACTACGTCTAGAAGATATGCGTATTCCTGTTGCTTACCTTAAAACTTTCCAAGGTCCTGCAACAGGTATAGTTGTAGAGCGTGAGCGTATGGATAAATTTGGACGCCCATTCCTAGGTGCAACAGTAAAACCGAAACTAGGCTTATCTGGTAAAAACTACGGAAGAGTAGTTTTTGAAGGTCTAAGAGGTGGCCTTGACTTCCTGAAAGATGATGAGAATATTAATTCTCAACCTTTTATGCGTTGGAAAGAAAGATTCCTTTATTCTATGGAAGGTGTAAATAGATCTATTGCATCAACAGGCGAAATTAAAGGTCACTATATGAATGTGACTGCAGCAACTATGGAAGACATGTACGAAAGAGCTGAGTTTGCTAAACAGCTTGGTACAGTAATTGTTATGATTGACCTAGTAATAGGCTATACAGCTATTCAGACTATGGCTATCTGGGCACGTAAAAATGATATGATCCTACATTTACATCGTGCTGGTAACTCAACGTATTCTCGTCAGAAAAGCCATGGTATGAACTTCCGCGTAATTTGCAAATGGATGCGTATGGCGGGCGTAGACCACATACATGCTGGTACTGTAGTAGGTAAATTAGAAGGTGATCCTTTAATGATTAAAGGCTTCTACAATACACTACTTCTACCTCATTTAGATGTTAATCTACCTCAAGGTATTTTCTTCGAGCAAGATTGGGCATCTTTACGTAAGGTAACTCCTGTTGCTTCTGGTGGTATACACTGTGGTCAAATGCATCAGTTATTAGATTATTTAGGTGAAGACGTTGTACTTCAATTTGGTGGAGGTACTATTGGACACCCAGATGGTATTCAAGCAGGTGCAACAGCTAACCGTGTTGCTTTAGAAGCTATGGTAATCGCTCGAAACGAAGGTCGTGATTACGTTGCAGAAGGACCACAAATTCTTCGTGATGCAGCAAAAACTTGTGGACCTCTACAAACAGCTTTAGATCTATGGAAAGATATTACATTTAACTATACTTCTACAGATACAGCTGACTTTGTAGAAACTCCAACAG???????????
KT920276_PterocladiellaBartlettii_CNU025084_Malaysia     GCTTCAGCAGCTGTTGCAGGAGAATCATCAACAGCTACTTGGACTGTAGTTTGGACTGATCTATTGACAGCTTGTGATCTATACAGAGCTAAAGCCTATAAAGTAGATGCTGTACCAAATACTTCTGATCAATACTTTGCATATATTGCTTATGATATAGACTTATTTGAAGAAGGCTCAATTGCAAACTTAACAGCTTCAATTATTGGGAATGTATTTGGATTTAAAGCTGTAAAAGCACTACGTCTAGAAGATATGCGTATTCCTGTTGCTTACCTTAAAACTTTCCAAGGTCCTGCAACAGGTATAGTTGTAGAGCGTGAGCGTATGGATAAATTTGGACGCCCATTCCTAGGTGCAACAGTAAAACCGAAACTAGGCTTATCTGGTAAAAACTACGGAAGAGTAGTTTTTGAAGGTCTAAGAGGTGGCCTTGACTTCCTGAAAGATGATGAGAATATTAATTCTCAACCTTTTATGCGTTGGAAAGAAAGATTCCTTTATTCTATGGAAGGTGTAAATAGATCTATTGCATCAACAGGCGAAATTAAAGGTCACTATATGAATGTGACTGCAGCAACTATGGAAGACATGTACGAAAGAGCTGAGTTTGCTAAACAGCTTGGTACAGTAATTATTATGATTGACCTAGTAATAGGCTATACAGCTATTCAGACTATGGCTATCTGGGCACGTAAAAATGATATGATCCTACATTTACATCGTGCTGGTAACTCAACGTATTCTCGTCAGAAAAGCCATGGTATGAACTTCCGCGTAATTTGCAAATGGATGCGTATGGCGGGCGTAGACCACATACATGCTGGTACTGTAGTAGGTAAATTAGAAGGTGATCCTTTAATGATTAAAGGCTTCTACAATACACTACTTCTACCTCATTTAGATGTTAATCTACCTCAAGGTATTTTCTTCGAGCAAGATTGGGCATCTTTACGTAAGGTAACTCCTGTTGCTTCTGGTGGTATACACTGCGGTCAAATGCATCAGTTATTAGATTATTTAGGTGAAGACGTTGTACTTCAATTTGGTGGAGGTACTATTGGACACCCAGATGGTATTCAAGCAGGTGCAACAGCTAACCGTGTTGCTTTAGAAGCTATGGTAATCGCTCGAAACGAAGGTCGTGATTACGTTGCAGAAGGACCACAAATTCTTCGTGATGCAGCAAAAACTTGTGGACCTCTACAAACAGCTTTAGATCTATGGAAAGATATTACATTTAACTATACTTCTACAGATACAGCTGACTTTGTAGAAACTCCAACAGCCAATGTATAG
KT208124_PterocladiellaBartlettii_IBT0115Brazil          GCTTCAGCAGCTGTTGCAGGAGAATCATCAACAGCTACTTGGACTGTAGTTTGGACTGATCTATTGACAGCTTGTGATCTATACAGAGCTAAAGCCTATAAAGTAGATGCTGTACCAAATACTTCTGATCAATACTTTGCATATATTGCTTATGATATAGACTTATTTGAAGAAGGCTCAATTGCAAACTTAACAGCTTCAATTATTGGGAATGTATTTGGATTTAAAGCTGTAAAAGCACTACGTCTAGAAGATATGCGTATTCCTGTTGCTTACCTTAAAACTTTCCAAGGTCCTGCAACAGGTATAGTTGTAGAGCGTGAGCGTATGGATAAATTTGGACGCCCATTCCTAGGTGCAACAGTAAAACCGAAACTAGGCTTATCTGGTAAAAACTACGGAAGAGTAGTTTTTGAAGGTCTAAGAGGTGGCCTTGACTTCCTGAAAGATGATGAGAATATTAATTCTCAACCTTTTATGCGTTGGAAAGAAAGATTCCTTTATTCTATGGAAGGTGTAAATAGATCTATTGCATCAACAGGCGAAATTAAAGGTCACTATATGAATGTGACTGCAGCAACCATGGAAGACATGTACGAAAGAGCTGAGTTTGCTAAACAGCTTGGTACAGTAATTGTTATGATTGACCTAGTAATAGGCTATACAGCTATTCAGACTATGGCTATCTGGGCACGTAAAAATGATATGATCCTACATTTACATCGTGCTGGTAACTCAACGTATTCTCGTCAGAAAAGCCATGGTATGAACTTCCGCGTAATTTGCAAATGGATGCGTATGGCGGGCGTAGACCACATACATGCTGGTACTGTAGTAGGTAAATTAGAAGGTGATCCTTTAATGATTAAAGGCTTCTACAATACACTACTTCTACCTCATTTAGATGTTAATCTACCTCAAGGTATTTTCTTCGAGCAAGATTGGGCATCTTTACGTAAGGTAACTCCTGTTGCTTCTGGTGGTATACACTGTGGTCAAATGCATCAGTTATTAGATTATTTAGGTGAAGACGTTGTACTTCAATTTGGTGGAGGTACTATTGGACACCCAGATGGTATTCAAGCAGGTGCAACAGCTAACCGTGTTGCTTTAGAAGCTATGGTAATCGCTCGAAACGAAGGTCGTGATTACGTTACAGAAGGACCACAAATTCTTCGTGATGCAGCAAAAACTTGTGGACCTCTACAAACAGCTTTAGATCTATGGAAAGATATTACATTTAACTATACTTCTACAGATACAGCTGACTTTGTAGAAACTCCAACAGCAAATGTA???
KX555623_PterocladiellaBartlettii_Brazil                 GCTTCAGCAGCTGTTGCAGGAGAATCATCAACAGCTACTTGGACTGTAGTTTGGACTGATCTATTGACAGCTTGTGATCTATACAGAGCTAAAGCCTATAAAGTAGATGCTGTACCAAATACTTCTGATCAATACTTTGCATATATTGCTTATGATATAGACTTATTTGAAGAAGGCTCAATTGCAAACTTAACAGCTTCAATTATTGGGAATGTATTTGGATTTAAAGCTGTAAAAGCACTACGTCTAGAAGATATGCGTATTCCTGTTGCTTACCTTAAAACTTTCCAAGGTCCTGCAACAGGTATAGTTGTAGAGCGTGAGCGTATGGATAAATTTGGACGCCCATTCCTAGGTGCAACAGTAAAACCGAAACTAGGCTTATCTGGTAAAAACTACGGAAGAGTAGTTTTTGAAGGTCTAAGAGGTGGCCTTGACTTCCTGAAAGATGATGAGAATATTAATTCTCAACCTTTTATGCGTTGGAAAGAAAGATTCCTTTATTCTATGGAAGGTGTAAATAGATCTATTGCATCAACAGGCGAAATTAAAGGTCACTATATGAATGTGACTGCAGCAACTATGGAAGACATGTACGAAAGAGCTGAGTTTGCTAAACAGCTTGGTACAGTAATTGTTATGATTGACCTAGTAATAGGCTATACAGCTATTCAGACTATGGCTATCTGGGCACGTAAAAATGATATGATCCTACATTTACATCGTGCTGGTAACTCAACGTATTCTCGTCAGAAAAGCCATGGTATGAACTTCCGCGTAATTTGCAAATGGATGCGTATGGCGGGCGTAGACCACATACATGCTGGTACTGTAGTAGGTAAATTAGAAGGTGATCCTTTAATGATTAAAGGCTTCTACAATACACTACTTCTACCTCATTTAGATGTTAATCTACCTCAAGGTATTTTCTTCGAGCAAGATTGGGCATCTTTACGTAAGGTAACTCCTGTTGCTTCTGGTGGTATACACTGTGGTCAAATGCATCAGTTATTAGATTATTTAGGTGAAGACGTTGTACTTCAATTTGGTGGAGGTACTATTGGACACCCAGATGGTATTCAAGCAGGTGCAACAGCTAACCGTGTTGCTTTAGAAGCTATGGTAATCGCTCGAAACGAAGGTCGTGATTACGTTACAGAAGGACCACAAATTCTTCGTGATGCAGCAAAAACTTGTGGACCTCTACAAACAGCTTTAGATCTATGGAAAGATATTACATTTAACTATACTTCTACAGATACAGCTGACTTTGTAGAAACTCCAACAGCAAATGTATAG
KX557260_PterocladiellaBartlettii_Madagascar             GCTTCAGCAGCTGTTGCAGGAGAATCATCAACAGCTACTTGGACTGTAGTTTGGACTGATCTATTGACAGCTTGTGATCTATACAGAGCTAAAGCCTATAAAGTAGATGCTGTACCAAATACTTCTGATCAATACTTTGCATATATTGCTTATGATATAGACTTATTTGAAGAAGGCTCAATTGCAAACTTAACAGCTTCAATTATTGGGAATGTATTTGGATTTAAAGCTGTAAAAGCACTACGTCTAGAAGATATGCGTATTCCTGTTGCTTACCTTAAAACTTTCCAAGGTCCTGCAACAGGTATAGTTGTAGAGCGTGAGCGTATGGATAAGTTTGGACGCCCATTCCTAGGTGCAACAGTAAAACCGAAACTAGGCTTATCTGGTAAAAACTACGGAAGAGTAGTTTATGAAGGTCTAAGAGGTGGCCTTGACTTCCTGAAAGATGATGAGAATATTAATTCTCAACCTTTTATGCGTTGGAAAGAAAGATTCCTTTATTCTATGGAAGGTGTAAATAGATCTATTGCATCAACAGGCGAAATTAAAGGTCACTATATGAATGTGACTGCAGCAACTATGGAAGACATGTACGAAAGAGCTGAGTTTGCTAAACAGCTTGGTACAGTAATTGTTATGATTGACCTAGTAATAGGCTATACAGCTATTCAGACTATGGCTATCTGGGCACGTAAAAATGATATGATCCTACATTTACATCGTGCTGGTAACTCAACGTATTCTCGTCAGAAAAGCCATGGTATGAACTTCCGCGTAATTTGCAAATGGATGCGTATGGCGGGCGTAGACCACATACATGCTGGTACTGTAGTAGGTAAATTAGAAGGTGATCCTTTAATGATTAAAGGCTTCTACAATACACTACTTCTACCTCATTTAGATGTTAATCTACCTCAAGGTATTTTCTTCGAGCAAGATTGGGCATCTTTACGTAAGGTAACTCCTGTTGCTTCTGGTGGTATACACTGTGGTCAAATGCATCAGTTATTAGATTATTTAGGTGAAGACGTTGTACTTCAATTTGGTGGAGGTACTATTGGACACCCAGATGGTATTCAAGCAGGTGCAACAGCTAACCGTGTTGCTTTAGAAGCTATTGTAATCGCTCGAAACGAAGGTCGTGATTACGTTGCAGAAGGACCACAAATTCTTCGTGATGCAGCAAAAACTTGTGGACCTCTACAAACAGCTTTAGATCTATGGAAAGATATTACATTTAACTATACTTCTACAGATACAGCTGACTTTGTAGAAACTCCAACAGCAAATGTATAG
AF305811_PterocladiellaBeachiae_CostaRica                GCATCAGCTGCAGTTGCAGGTGAATCATCAACAGCTACTTGGACTGTAGTTTGGACGGATTTGCTAACAGCTTGTGATTTATATAGAGCTAAAGCTTATAAGGTGGATGCTGTACCAAATACTTCTGATCAATATTTTGCATATATAGCATATGATATAGACTTATTTGAAGAAGGTTCAATTGCAAATTTAACAGCTTCTATTATTGGTAACGTATTTGGATTCAAAGCTGTAAAAGCTTTACGTCTAGAAGATATGCGTATTCCTGTTGCATATCTTAAAACTTTCCAAGGTCCTGCTACAGGTGTCATTGTAGAACGTGAACGTATGGATAAATTTGGGCGCCCTTTCCTAGGAGCAACAGTAAAACCAAAACTTGGTTTATCAGGAAAAAATTATGGAAGGGTAGTATATGAAGGACTAAAAGGTGGTCTTGATTTTCTGAAAGATGATGAGAATATTAACTCTCAACCTTTTATGCGCTGGAAAGAAAGATTCCTTTATTCAATGGAAGGTGTAAATCGCTCTATAGCATCAACCGGTGAAATTAAAGGTCACTACATGAATGTGACTGCAGCAACTATGGAAGATATGTATGAAAGAGCTGAATTTGCTAAGCAACTTGGCACAGTAATTATCATGATCGACTTAGTAATAGGCTATACAGCTATTCAAACTATGGCTATATGGGCTCGTAAAAATGACATGATTCTACATCTACACCGCGCTGGAAACTCAACATACTCTCGCCAGAAAAGTCATGGTATGAACTTCCGTGTAATTTGTAAATGGATGCGTATGGCAGGTGTTGACCATATACATGCTGGTACAGTAGTAGGTAAACTAGAAGGTGACCCTTTAATGATTAGAGGTTTTTATAACACTTTACTTTTACCTTATTTAGATGTCAATCTACCTCAAGGTATCTTCTTCGAACAGGATTGGGCATCTTTGCGTAAAGTAACTCCTGTTGCTTCTGGTGGTATACACTGTGGTCAAATGCACCAATTGCTAGATTACCTAGGTGAAGATGTTGTACTTCAGTTTGGTGGAGGCACTATTGGACATCCAGACGGCATTCAAGCAGGCGCAACAGCTAACCGCGTTGCTCTAGAGGCTATGGTAATAGCTCGTAATGAAGGGCGTGATTACGTTGCAGAAGGACCACAAATTCTTCGTGATGCAGCTAAAACTTGTGGTCCCCTACAAACAGCTTTAGATCTATGGAAAGATATTACATTTAACTATACTTCTACAGATACAGCTGACTTCGTAGAAACTCCAACAGCAAACGTATAA
KT920277_PterocladiellaBeachiae2_CNU025085_Malaysia      GCATCAGCTGCAGTTGCAGGTGAATCATCAACAGCTACTTGGACTGTAGTTTGGACGGATTTACTAACAGCTTGTGATTTATATAGAGCTAAAGCTTATAAGGTGGATGCTGTACCAAATACTTCTGATCAATATTTTGCATATATAGCATATGATATAGACTTATTTGAAGAAGGTTCAATTGCAAATTTAACAGCTTCTATTATTGGTAACGTATTTGGATTCAAAGCTGTAAAAGCTTTACGTCTAGAAGATATGCGTATTCCTGTTGCATATCTTAAAACTTTCCAAGGTCCTGCTACAGGTGTCATTGTAGAGCGTGAACGTATGGATAAGTTTGGGCGCCCTTTCCTAGGAGCAACAGTAAAACCAAAACTTGGTTTATCAGGAAAAAATTATGGAAGGGTAGTATATGAAGGACTAAAAGGTGGTCTTGATTTTCTGAAAGATGATGAGAATATTAACTCTCAACCTTTTATGCGCTGGAAAGAAAGATTCCTTTATTCAATGGAAGGTGTAAATCGCTCTATAGCATCAACCGGTGAAATTAAAGGTCACTACATGAATGTGACTGCAGCAACTATGGAAGACATGTATGAAAGAGCTGAATTTGCTAAGCAACTTGGCACAGTAATTATCATGATCGACTTAGTAATAGGCTATACAGCTATTCAAACTATGGCTATATGGGCTCGTAAAAATGATATGATTCTACATCTACACCGCGCTGGAAACTCAACATACTCTCGCCAGAAAAGTCATGGTATGAACTTCCGTGTAATTTGTAAATGGATGCGTATGGCAGGTGTTGACCATATACATGCTGGTACAGTAGTAGGTAAACTAGAAGGTGACCCTTTAATGATTAGAGGTTTTTATAACACCTTACTTTTACCTTATTTAGATGTCAATCTACCTCAAGGTATCTTCTTCGAACAGGATTGGGCATCTTTGCGTAAAGTAACTCCTGTTGCTTCTGGTGGTATACACTGTGGTCAAATGCACCAATTGCTAGATTACCTAGGTGAAGATGTTGTACTTCAGTTTGGTGGAGGCACTATTGGACATCCAGACGGCATTCAAGCAGGCGCAACAGCTAACCGCGTTGCTCTAGAGGCTATGGTAATAGCTCGTAATGAAGGGCGTGATTACGTTGCAGAAGGACCACAAATTCTTCGTGATGCAGCTAAAACTTGTGGTCCCCTACAAACAGCTTTAGATCTATGGAAAGATATTACATTTAACTATACTTCTACAGATACAGCTGACTTCGTAGAAACTCCAACAGCAAACGTATAA
KC209075_PterocladiellaBeachiae2_Malaysia                GCATCAGCTGCAGTTGCAGGTGAATCATCAACAGCTACTTGGACTGTAGTTTGGACGGATTTACTAACAGCTTGTGATTTATATAGAGCTAAAGCTTATAAGGTGGATGCTGTACCAAATACTTCTGATCAATATTTTGCATATATAGCATATGATATAGACTTATTTGAAGAAGGTTCAATTGCAAATTTAACAGCTTCTATTATTGGTAACGTATTTGGATTCAAAGCTGTAAAAGCTTTACGTCTAGAAGATATGCGTATTCCTGTTGCATATCTTAAAACTTTCCAAGGTCCTGCTACAGGTGTCATTGTAGAGCGTGAACGTATGGATAAGTTTGGGCGCCCTTTCCTAGGAGCAACAGTAAAACCAAAACTTGGTTTATCAGGAAAAAATTATGGAAGGGTAGTATATGAAGGACTAAAAGGTGGTCTTGATTTTCTGAAAGATGATGAGAATATTAACTCTCAACCTTTTATGCGCTGGAAAGAAAGATTCCTTTATTCAATGGAAGGTGTAAATCGCTCTATAGCATCAACCGGTGAAATTAAAGGTCACTACATGAATGTGACTGCAGCAACTATGGAAGACATGTATGAAAGAGCTGAATTTGCTAAGCAACTTGGCACAGTAATTATCATGATCGACTTAGTAATAGGCTATACAGCTATTCAAACTATGGCTATATGGGCTCGTAAAAATGATATGATTCTACATCTACACCGCGCTGGAAACTCAACATACTCTCGCCAGAAAAGTCATGGTATGAACTTCCGTGTAATTTGTAAATGGATGCGTATGGCAGGTGTTGACCATATACATGCTGGTACAGTAGTAGGTAAACTAGAAGGTGACCCTTTAATGATTAGAGGTTTTTATAACACCTTACTTTTACCTTATTTAGATGTCAATCTACCTCAAGGTATCTTCTTCGAACAGGATTGGGCATCTTTACGTAAAGTAACTCCTGTTGCTTCTGGTGGTATACACTGTGGTCAAATGCACCAATTGCTAGATTACCTAGGTGAAGATGTTGTACTTCAGTTTGGTGGAGGCACTATTGGACATCCAGACGGCATTCAAGCAGGCGCAACAGCTAACCGCGTTGCTCTAGAGGCTATGGTAATAGCTCGTAATGAAGGGCGTGATTACGTTGCAGAAGGACCACAAATTCTTCGTGATGCAGCTAAAACTTGTGGTCCCCTACAAACAGCTTTAGATCTATGGAAAGATATTACATTTAACTATACTTCTACAGATACAGCTGACTTCGTAGAAACTCCAACAGCA?????????
KC209076_PterocladiellaBeachiae2_Malaysia                GCATCAGCTGCAGTTGCAGGTGAATCATCAACAGCTACTTGGACTGTAGTTTGGACGGATTTACTAACAGCTTGTGATTTATATAGAGCTAAAGCTTATAAGGTAGATGCTGTACCAAATACTTCTGATCAATATTTTGCATATATAGCATATGATATAGACTTATTTGAAGAAGGCTCAATTGCAAATTTAACAGCTTCTATTATTGGTAACGTATTTGGATTCAAAGCTGTAAAAGCTTTACGTCTAGAAGATATGCGTATTCCTGTTGCATATCTTAAAACTTTCCAAGGTCCTGCTACAGGTGTCATTGTAGAGCGTGAACGTATGGATAAGTTTGGGCGCCCTTTCCTAGGAGCAACAGTAAAACCAAAACTTGGTTTATCAGGAAAAAATTATGGAAGGGTAGTATATGAAGGACTAAAAGGTGGTCTTGATTTTCTGAAAGATGATGAGAATATTAACTCTCAACCTTTTATGCGCTGGAAAGAAAGATTCCTTTATTCAATGGAAGGTGTAAATCGCTCTATAGCATCAACTGGTGAAATTAAAGGTCACTACATGAATGTGACTGCAGCAACTATGGAAGACATGTATGAAAGAGCTGAATTTGCTAAGCAACTTGGCACAGTAATTATCATGATCGACTTAGTAATAGGCTATACAGCTATTCAAACTATGGCTATATGGGCTCGTAAAAATGATATGATTCTACATCTACACCGCGCTGGAAACTCAACATACTCTCGCCAGAAAAGTCATGGTATGAACTTCCGTGTAATTTGTAAATGGATGCGTATGGCAGGTGTTGACCATATACATGCTGGTACAGTAGTAGGTAAACTAGAAGGTGACCCTTTAATGATTAGAGGTTTTTATAACACCTTACTTTTACCTTATTTAGATGTCAATCTACCTCAAGGTATCTTCTTCGAACAGGATTGGGCATCTTTGCGTAAAGTAACTCCTGTTGCTTCTGGTGGTATACACTGTGGTCAAATGCACCAATTGCTAGATTACCTAGGTGAAGATGTTGTACTTCAGTTTGGTGGAGGCACTATTGGACATCCAGACGGCATTCAAGCAGGCGCAACAGCTAACCGCGTTGCTCTAGAGGCTATGGTAATAGCTCGTAATGAAGGGCGTGATTACGTTGCAGAAGGACCACAAATTCTTCGTGATGCAGCTAAAACTTGTGGTCCCCTACAAACAGCTTTAGATATATGGAAAGATAT????????????????????????????????????????????????????????????????
MK987060_PterocladiellaBeachiae2_HainanYGH53             GCATCAGCTGCAGTTGCAGGTGAATCATCAACAGCTACTTGGACTGTAGTTTGGACGGATTTACTAACAGCTTGTGATTTATATAGAGCTAAAGCTTATAAGGTGGATGCTGTACCAAATACTTCTGATCAATATTTTGCATATATAGCATATGATATAGACTTATTTGAAGAAGGTTCAATTGCAAATTTAACAGCTTCTATTATTGGTAACGTATTTGGATTCAAAGCTGTAAAAGCTTTACGTCTAGAAGATATGCGTATTCCTGTTGCATATCTTAAAACTTTCCAAGGTCCTGCTACAGGTGTCATTGTAGAGCGTGAACGTATGGATAAGTTTGGGCGCCCTTTCCTAGGAGCAACAGTAAAACCAAAACTTGGTTTATCAGGAAAAAATTATGGAAGGGTAGTATATGAAGGACTAAAAGGTGGTCTTGATTTTCTGAAAGATGATGAGAATATTAACTCTCAACCTTTTATGCGCTGGAAAGAAAGATTCCTTTATTCAATGGAAGGTGTAAATCGCTCTATAGCATCAACCGGTGAAATTAAAGGTCACTACATGAATGTGACTGCAGCAACTATGGAAGACATGTATGAAAGAGCTGAATTTGCTAAGCAACTTGGCACAGTAATTATCATGATCGACTTAGTAATAGGCTATACAGCTATTCAAACTATGGCTATATGGGCTCGTAAAAATGATATGATTCTACATTTACACCGCGCTGGAAATTCAACATACTCTCGCCAGAAAAGTCATGGTATGAACTTCCGTGTAATTTGTAAATGGATGCGTATGGCAGGTGTTGACCATATACATGCTGGTACAGTAGTAGGTAAACTAGAAGGTGACCCTTTAATGATTAGAGGTTTTTATAACACTTTACTTTTACCTTATTTAGATGTCAATCTACCTCAAGGTATCTTCTTCGAACAGGATTGGGCATCTTTGCGTAAAGTAACTCCTGTTGCTTCTGGTGGTATACACTGTGGTCAAATGCACCAATTGCTAGATTACCTAGGTGAAGATGTTGTACTTCAGTTTGGTGGAGGCACTATTGGACATCCAGACGGCATTCAAGCAGGCGCAACAGCTAACCGCGTTGCTCTAGAGGCTATGGTAATAGCTCGTAATGAAGGGCGTGATTACGT?????????????????????????????????????????????????????????????????????????????????????????????????????????????????????????????????????????????????
MK987061_PterocladiellaBeachiae2_HainanYGH71             GCATCAGCTGCAGTTGCAGGTGAATCATCAACAGCTACTTGGACTGTAGTTTGGACGGATTTACTAACAGCTTGTGATTTATATAGAGCTAAAGCTTATAAGGTGGATGCTGTACCAAATACTTCTGATCAATATTTTGCATATATAGCATATGATATAGACTTATTTGAAGAAGGTTCAATTGCAAATTTAACAGCTTCTATTATTGGTAACGTATTTGGATTCAAAGCTGTAAAAGCTTTACGTCTAGAAGATATGCGTATTCCTGTTGCATATCTTAAAACTTTCCAAGGTCCTGCTACAGGTGTCATTGTAGAGCGTGAACGTATGGATAAGTTTGGGCGCCCTTTCCTAGGAGCAACAGTAAAACCAAAACTTGGTTTATCAGGAAAAAATTATGGAAGGGTAGTATATGAAGGACTAAAAGGTGGTCTTGATTTTCTGAAAGATGATGAGAATATTAACTCTCAACCTTTTATGCGCTGGAAAGAAAGATTCCTTTATTCAATGGAAGGTGTAAATCGCTCTATAGCATCAACCGGTGAAATTAAAGGTCACTACATGAATGTGACTGCAGCAACTATGGAAGACATGTATGAAAGAGCTGAATTTGCTAAGCAACTTGGCACAGTAATTATCATGATCGACTTAGTAATAGGCTATACAGCTATTCAAACTACGGCTATATGGGCTCGTAAAAATGATATGATTCTACATTTACACCGCGCTGGAAATTCAACATACTCTCGCCAGAAAAGTCATGGTATGAACTTCCGTGTAATTTGTAAATGGATGCGTATGGCAGGTGTTGACCATATACATGCTGGTACAGTAGTAGGTAAACTAGAAGGTGACCCTTTAATGATTAGAGGTTTTTATAACACTTTACTTTTACCTTATTTAGATGTCAATCTACCTCAAGGTATCTTCTTCGAACAGGATTGGGCATCTTTGCGTAAAGTAACTCCTGTTGCTTCTGGTGGTATACACTGTGGTCAAATGCACCAATTGCTAGATTACCTAGGTGAAGATGTTGTACTTCAGTTTGGTGGAGGCACTATTGGACATCCAGACGGCATTCAAGCAGGCGCAACAGCTAACCGCGTTGCTCTAGAGGCTATGGTAATAGCTCGTAATGAAGGGCGTGATTACGT?????????????????????????????????????????????????????????????????????????????????????????????????????????????????????????????????????????????????
CNU026807_PterocladiellaBeachiae2_India                  GCATCAGCTGCAGTTGCAGGTGAATCATCAACAGCTACTTGGACTGTAGTTTGGACGGATTTACTAACAGCTTGTGATTTATATAGAGCTAAAGCTTATAAGGTGGATGCTGTACCAAATACTTCTGATCAATATTTTGCATATATAGCATATGATATAGACTTATTTGAAGAAGGTTCAATTGCAAATTTAACAGCTTCTATTATTGGTAACGTATTTGGATTCAAAGCTGTAAAAGCTTTACGTCTAGAAGATATGCGTATTCCTGTTGCATATCTTAAAACTTTCCAAGGTCCTGCTACAGGTGTCATTGTAGAGCGTGAACGTATGGATAAGTTTGGGCGCCCTTTCCTAGGAGCAACAGTAAAACCAAAACTTGGTTTATCAGGAAAAAATTATGGAAGGGTAGTATATGAAGGACTAAAAGGTGGTCTTGATTTTCTGAAAGATGATGAGAATATTAACTCTCAACCTTTTATGCGCTGGAAAGAAAGATTCCTTTATTCAATGGAAGGTGTAAATCGCTCTATAGCATCAACCGGTGAAATTAAAGGTCACTACATGAATGTGACTGCAGCAACTATGGAAGACATGTATGAAAGAGCTGAATTTGCTAAGCAACTTGGCACAGTAATTATCATGATCGACTTAGTAATAGGCTATACAGCTATTCAAACTATGGCTATATGGGCTCGTAAAAATGATATGATTCTACATCTACACCGCGCTGGAAACTCAACATACTCTCGCCAGAAAAGTCATGGTATGAACTTCCGTGTAATTTGTAAATGGATGCGTATGGCAGGTGTTGACCATATACATGCTGGTACAGTAGTAGGTAAACTAGAAGGTGACCCTTTAATGATTAAAGGTTTTTATAACACTTTACTTTTACCTTATTTAGATGTCAATCTACCTCAAGGTATTTTCTTCGAACAGGATTGGGCATCTTTGCGTAAAGTAACTCCTGTTGCTTCTGGTGGTATACACTGTGGTCAAATGCACCAATTGCTAGATTACCTAGGTGAAGATGTTGTACTTCAGTTTGGTGGAGGCACTATTGGACATCCAGACGGCATTCAAGCAGGCGCAACAGCTAACCGCGTTGCTCTAGAGGCTATGGTAATAGCTCGTAATGAAGGGCGTGATTACGTTGCAGAAGGACCACAAATTCTTCGTGATGCAGCTAAAACTTGTGGTCCCCTACAAACAGCTTTAGATCTATGGAAAGATATTACATTTAACTATACTTCTACAGATACAGCTGACTTCGT?????????????????????????
UC1884014_PterocladiaBulbosa_Holotype                    ?????????????????????????????????????????????????????????????????????????????????????????????????????????????????????????????????????????????????????????????????????????????????????????????????????????????????????????????????????????????????????????????????????????????????????????????????????????????????????????????????????????????????????????????????????????????????????????????????????????????????????????????????????????????????????????????????????????????????????????????????????????????????????????????????????????????????????????????????????????????????????????????????????????????????????????????TGAATTTGCTAAACAGCTTGGTACAGTAATTGTCATGATTGACCTAGTAATAGGTTATACAGCTATTCAAACTATGGCTGTATGGGCACGTAAAAACGATATGATCCTACATTTACACCGTGCA??????????????????????????????????????????????????????????????????????????????????????????????????????????????????????????????????????????????????????????????????????????????????????????????????????????????????????????????????????????????????????????????????????????????????????????????????????????????????????????????????????????????????????????????????????????AACAGCTAACCGTGTTGCTTTAGAAGCTATGGTAATTGCTCGAAATGAAGGTCGTGATTATGTTGCAGAAGGACCACAAATTCTTCGTGACGCAGCAAAAACTTGTGGACCTCTACAAACA???????????????????????????????????????????????????????????????????????????????????????
AF305805_PterocladiellaCaerulescens2_Hawaii              GCATCAGCTGCAGTTGCGGGTGAATCATCAACAGCTACTTGGACTGTAGTTTGGACAGATTTGCTAACAGCTTGTGATTTATATAGAGCTAAAGCTTATAAGGTGGATGCTGTACCAAATACTTCTGATCAGTATTTTGCATATATAGCATATGATATAGACTTATTTGAAGAAGGTTCAATTGCAAATTTAACAGCTTCTATTATTGGTAACGTATTTGGATTCAAAGCTGTAAAAGCTTTACGTCTAGAGGATATGCGTATTCCTGTGGCATATCTTAAAACTTTCCAAGGTCCTGCTACAGGTATCGTTGTAGAACGTGAGCGTATGGATAAATTTGGACGCCCTTTCCTAGGAGCAACAGTGAAACCAAAACTTGGCTTATCAGGAAAGAATTACGGAAGAGTAGTATATGAAGGACTAAAAGGGGGTCTTGATTTTCTGAAAGATGATGAGAATATTAACTCTCAACCTTTTATGCGCTGGAAAGAAAGATTTCTTTATTCAATGGAAGGTGTAAATCGCTCTATAGCATCAACCGGTGAAATTAAAGGTCACTACATGAATGTGACTGCAGCAACTATGGAAGACATGTATGAAAGAGCTGAATTTGCTAAGCAACTTGGCACAGTMATTATCATGATCGACTTAGTAATAGGCTATACAGCTATTCAAACTATGGCGATATGGGCTCGTAAAAATGATATGATTCTACATCTACACCGCGCTGGWAACTCAACATACTCTCGCCAGAAAAGTCATGGTATGAACTTCCGTGTAATTTGTAAATGGATGCGTATGGCAGGTGTTGACCATATACATGCTGGTACAGTAGTAGGTAAACTAGAAGGTGACCCTTTAATGATTAGAGGTTTTTATAACACTTTACTTTTACCTTATTTAGATGTTAATCTACCTCAGGGTATCTTCTTYGAACAGGATTGGGCATCTTTGCGTAAGGTAACTCCTGTTGCTTCTGGTGGTATACACTGTGGTCAAATGCACCAATTGCTAGATTATCTAGGTGAAGATGTTGTACTTCAGTTTGGTGGAGGCACTATTGGGCATCCAGACGGCATTCAAGCAGGCGCAACAGCTAACCGCGTTGCTMTAGAGGCTATGGTAATAGCTCGTAATGAAGGGCATGATTACGTTGCAGAAGGACCACAAATTCTTCGTGATGCAGCCAAAACTTGTGGTCCCCTACAAACAGCTTTAGATCTATGGAAAGATATTACATTTAACTACACTTCTACAGATACAGCTGACTTCGTAGAAACTCCAACAGCAAACGTATAA
KC209069_PterocladiellaCaerulescens2_Malaysia            ???????????????????????????????????????????????????????????????CTAACAGCTTGTGATTTATATAGAGCTAAAGCTTATAAGGTGGATGCTGTACCAAATACTTCTGATCAGTATTTTGCATATATAGCATATGATATAGACTTATTTGAAGAAGGTTCAATTGCAAATTTAACAGCTTCTATTATTGGTAACGTATTTGGATTCAAAGCTGTAAAAGCTTTACGTCTAGAGGATATGCGTATTCCTGTGGCATATCTTAAAACTTTCCAAGGTCCTGCTACAGGTATCGTTGTAGAACGTGAGCGTATGGATAAATTTGGACGCCCTTTCCTAGGAGCAACAGTGAAACCAAAACTTGGTTTATCAGGAAAGAATTACGGAAGAGTAGTATATGAAGGACTAAAAGGGGGTCTTGATTTTCTGAAAGATGATGAGAATATTAACTCTCAACCTTTTATGCGCTGGAAAGAAAGATTTCTTTATTCAATGGAAGGTGTAAATCGCTCTATAGCATCAACCGGTGAAATTAAAGGTCACTACATGAATGTGACCGCAGCAACTATGGAAGACATGTATGAAAGAGCTGAATTTGCTAAGCAACTTGGCACAGTAATTATCATGATCGACTTAGTAATAGGCTATACAGCTATTCAAACTATGGCGATATGGGCTCGTAAAAATGATATGATTCTACATCTACACCGAGCTGGAAACTCAACATACTCTCGCCAGAAAAGTCATGGTATGAACTTCCGTGTAATTTGTAAATGGATGCGTATGGCAGGTGTTGACCATATACATGCTGGTACAGTAGTAGGTAAACTAGAAGGTGACCCTTTAATGATTAGAGGTTTTTATAACACTTTACTTTTACCTTATTTAGATGTTAATCTACCTCAGGGTATTTTCTTCGAACAGGATTGGGCATCTTTGCGTAAGGTAACTCCTGTTGCTTCTGGTGGTATACACTGTGGTCAAATGCACCAATTGCTAGATTATCTAGGTGAAGATGTTGTACTTCAGTTTGGTGGAGGCACTATTGGGCATCCAGACGGCATTCAAGCAGGCGCAACAGCTAACCGCGTTGCTCTAGAGGCTATGGTAATAGCTCGTAATGAAGGGCATGATTACGTTGCAGAAGGACCACAAATTCTTCGTGATGCAGCCAAAACTTGTGGTCCCCTACAAACAGCTTTAGATCTATGGAAAGATATTACATTTAACTACACTTCTACAGATACAGCTGACTTGGTAGAAACTCCAACAGCA?????????
KC209070_PterocladiellaCaerulescens2_Malaysia            ????????????????????????????????????????GAACTGTAGTTTGGACAGATTTGCTAACAGCTTGTGATTTATATAGAGCTAAAGCTTATAAGGTGGATGCTGTACCAAATACTTCTGATCAGTATTTTGCATATATAGCATATGATATAGACTTATTTGAAGAAGGTTCAATTGCAAATTTAACAGCTTCTATTATTGGTAACGTATTTGGATTCAAAGCTGTAAAAGCTTTACGTCTAGAGGATATGCGTATTCCTGTGGCATATCTTAAAACTTTCCAAGGTCCTGCTACAGGTATCGTTGTAGAACGTGAGCGTATGGATAAATTTGGACGCCCTTTCCTAGGAGCAACAGTGAAACCAAAACTTGGTTTATCAGGAAAGAATTACGGAAGAGTAGTATATGAAGGACTAAAAGGGGGTCTTGATTTTCTGAAAGATGATGAGAATATTAACTCTCAACCTTTTATGCGCTGGAAAGAAAGATTTCTTTATTCAATGGAAGGTGTAAATCGCTCTATAGCATCAACCGGTGAAATTAAAGGTCACTACATGAATGTGACCGCAGCAACTATGGAAGACATGTATGAAAGAGCTGAATTTGCTAAGCAACTTGGCACAGTAATTATCATGATCGACTTAGTAATAGGCTATACAGCTATTCAAACTATGGCGATATGGGCTCGTAAAAATGATATGATTCTACATCTACACCGAGCTGGAAACTCAACATACTCTCGCCAGAAAAGTCATGGTATGAACTTCCGTGTAATTTGTAAATGGATGCGTATGGCAGGTGTTGACCATATACATGCTGGTACAGTAGTAGGTAAACTAGAAGGTGACCCTTTAATGATTAGAGGTTTTTATAACACTTTACTTTTACCTTATTTAGATGTTAATCTACCTCAGGGTATTTTCTTCGAACAGGATTGGGCATCTTTGCGTAAGGTAACTCCTGTTGCTTCTGGTGGTATACACTGTGGTCAAATGCACCAATTGCTAGATTATCTAGGTGAAGATGTTGTACTTCAGTTTGGTGGAGGCACTATTGGGCATCCAGACGGCATTCAAGCAGGCGCAACAGCTAACCGCGTTGCTCTAGAGGCTATGGTAATAGCTCGTAATGAAGGGCATGATTACGTTGCAGAAGGACCACAAATTCTTCGTGATGCAGCCAAAACTTGTGGTCCCCTACAAACAGCTTTAGATCTATGGAAAGATATTACATTTAACTACACTTCTACAGATACAGCTGATTTAGTAGTAAATACGGCAACG?????????
CNU080274_6_PterocladiellaCaerulescens2_Vietnam          GCATCAGCTGCAGTTGCGGGTGAATCATCAACAGCTACTTGGACTGTAGTTTGGACAGATTTGCTAACAGCTTGTGATTTATATAGAGCTAAAGCTTATAAGGTGGATGCTGTACCAAATACTTCTGATCAGTATTTTGCATATATAGCATATGATATAGACTTATTTGAAGAAGGTTCAATTGCAAATTTAACAGCTTCTATTATTGGTAACGTATTTGGATTCAAAGCTGTAAAAGCTTTACGTCTAGAGGATATGCGTATTCCTGTGGCATATCTTAAAACTTTCCAAGGTCCTGCTACAGGTATTGTTGTAGAACGTGAGCGTATGGATAAATTTGGACGCCCTTTCCTAGGAGCAACAGTGAAACCAAAACTTGGTTTATCAGGAAAGAATTACGGAAGAGTAGTATATGAAGGACTAAAAGGGGGTCTTGATTTTCTGAAAGATGATGAGAATATTAACTCTCAACCTTTTATGCGCTGGAAAGAAAGATTTCTTTATTCAATGGAAGGTGTAAATCGCTCTATAGCATCAACCGGTGAAATTAAAGGTCACTACATGAATGTGACCGCAGCAACTAT???????????????????????????????????????????????????????????????????????????????????????????????????????????????????????????????????????????????????????????????????????????????????????????????????????????????????????????????????????????????????????????????????????????????????????????????????????????????????????????????????????????????????????????????????????????????????????????????????????????????????????????????????????????????????????????????????????????????????????????????????????????????????????????????????????????????????????????????????????????????????????????????????????????????????????????????????????????????????????????????????????????????????????????????????????????????????????????????????????????
KU512795_PterocladiellaCaerulescens2_CNU025199_Singapore GCATCAGCTGCAGTTGCGGGTGAATCATCAACAGCTACTTGGACTGTAGTTTGGACAGATTTGCTAACAGCTTGTGATTTATATAGAGCTAAAGCTTATAAGGTGGATGCTGTACCAAATACTTCTGATCAGTATTTTGCATATATAGCATATGATATAGACTTATTTGAAGAAGGTTCAATTGCAAATTTAACAGCTTCTATTATTGGTAACGTATTTGGATTCAAAGCTGTAAAAGCTTTACGTCTAGAGGATATGCGTATTCCTGTGGCATATCTTAAAACTTTCCAAGGTCCTGCTACAGGTATCGTTGTAGAACGTGAGCGTATGGATAAATTTGGACGCCCTTTCCTAGGAGCAACAGTGAAACCAAAACTTGGTTTATCAGGAAAGAATTACGGAAGAGTAGTATATGAAGGACTAAAAGGGGGTCTTGATTTTCTGAAAGATGATGAGAATATTAACTCTCAACCTTTTATGCGCTGGAAAGAAAGATTTCTTTATTCAATGGAAGGTGTAAATCGCTCTATAGCATCAACCGGTGAAATTAAAGGTCACTACATGAATGTGACCGCAGCAACTATGGAAGACATGTATGAAAGAGCTGAATTTGCTAAGCAACTTGGCACAGTAATTATCATGATCGACTTAGTAATAGGCTATACAGCTATTCAAACTATGGCGATATGGGCTCGTAAAAATGATATGATTCTACATCTACACCGAGCTGGAAACTCAACATACTCTCGCCAGAAAAGTCATGGTATGAACTTCCGTGTAATTTGTAAATGGATGCGTATGGCAGGTGTTGACCATATACATGCTGGTACAGTAGTAGGTAAACTAGAAGGTGACCCTTTAATGATTAGAGGTTTTTATAACACTTTACTTTTACCTTATTTAGATGTTAATCTACCTCAGGGTATTTTCTTCGAACAGGATTGGGCATCTTTGCGTAAGGTAACTCCTGTTGCTTCTGGTGGTATACACTGTGGTCAAATGCACCAATTGCTAGATTATCTAGGTGAAGATGTTGTACTTCAGTTTGGTGGAGGCACTATTGGGCATCCAGACGGCATTCAAGCAGGCGCAACAGCTAACCGCGTTGCTCTAGAGGCTATGGTAATAGCTCGTAATGAAGGGCATGATTACGTTGCAGAAGGACCACAAATTCTTCGTGATGCAGCCAAAACTTGTGGTCCCCTACAAACAGCTTTAGATCTATGGAAAGATATTACATTTAACTACACTTCTACAGATACAGCTGACTTCGTAGAAACTCCAACAGCAAACGTATAA
MK987055_PterocladiellaCaerulescens2_China               GCATCAGCTGCAGTTGCGGGTGAATCATCAACAGCTACTTGGACTGTAGTTTGGACAGATTTGCTAACAGCTTGTGATTTATATAGAGCTAAAGCTTATAAGGTGGATGCTGTACCAAATACTTCTGATCAGTATTTTGCATATATAGCATATGATATAGACTTATTTGAAGAAGGTTCAATTGCAAATTTAACAGCTTCTATTATTGGTAACGTATTTGGATTCAAAGCCGTAAAAGCTTTACGTCTAGAGGATATGCGTATTCCTGTGGCATATCTTAAAACTTTCCAAGGTCCTGCTACAGGTATCGTTGTAGAACGTGAGCGTATGGATAAATTTGGACGCCCTTTCCTAGGAGCAACAGTGAAGCCAAAACTTGGCTTATCAGGAAAGAATTACGGAAGAGTAGTATATGAAGGACTAAAAGGGGGTCTTGATTTTCTGAAAGATGATGAGAATATTAACTCTCAACCTTTTATGCGCTGGAAAGAAAGATTTCTTTATTCAATGGAAGGTGTAAATCGCTCTATAGCATCAACCGGTGAAATTAAAGGTCACTACATGAATGTGACCGCAGCAACTATGGAAGACATGTATGAAAGAGCTGAATTTGCTAAGCAACTTGGCACAGTAATTATCATGATCGACTTAGTAATAGGCTATACAGCTATTCAAACTATGGCGATATGGGCTCGTAAAAATGATATGATTCTACATCTACACCGCGCTGGAAACTCAACATACTCTCGCCAGAAAAGTCATGGTATGAACTTCCGTGTAATTTGTAAATGGATGCGTATGGCAGGTGTTGACCATATACATGCTGGTACAGTAGTAGGTAAACTAGAAGGTGACCCTTTAATGATTAGAGGTTTTTATAACACTTTACTTTTACCTTATTTAGATGTTAATCTACCTCAGGGTATCTTCTTCGAACAGGATTGGGCATCTTTGCGTAAGGTAACTCCTGTTGCTTCTGGTGGTATACACTGTGGTCAAATGCACCAATTGCTAGATTATCTAGGTGAAGATGTTGTACTTCAGTTTGGTGGAGGCACTATTGGGCATCCAGACGGCATTCAAGCAGGCGCAACAGCTAACCGCGTTGCTCTAGAGGCTATGGTAATAGCTCGTAATGAAGGGCATGATTACGT?????????????????????????????????????????????????????????????????????????????????????????????????????????????????????????????????????????????????
KX557261_PterocladiellaCaerulescens3_Madagascar          GCATCAGCTGCAGTTGCGGGTGAATCATCAACAGCTACTTGGACTGTAGTTTGGACAGATTTGCTAACAGCTTGTGATTTATATAGAGCTAAAGCTTATAAGGTGGATGCTGTACCAAATACTTCTGATCAATATTTTGCATATATAGCATATGATATAGACTTATTTGAAGAAGGTTCAATTGCAAATTTAACAGCTTCTATTATTGGTAACGTATTTGGATTCAAAGCTGTAAAAGCTTTACGTCTAGAGGATATGCGTATTCCTGTGGCATATCTTAAAACTTTCCAAGGTCCTGCTACAGGTATCGTTGTAGAACGTGAGCGTATGGATAAATTTGGACGCCCTTTCCTAGGAGCAACAGTGAAACCAAAACTTGGTTTATCAGGAAAGAATTACGGAAGAGTAGTATATGAAGGACTAAAAGGGGGTCTTGATTTTCTGAAAGATGATGAGAATATTAACTCTCAACCTTTTATGCGCTGGAAAGAAAGATTTCTTTATTCAATGGAAGGTGTAAATCGCTCTATAGCATCAACCGGTGAAATTAAAGGTCACTACATGAATGTGACTGCAGCAACTATGGAAGACATGTATGAAAGAGCTGAATTTGCTAAGCAACTTGGCACAGTAATTATCATGATCGACTTAGTAATAGGCTATACAGCTATTCAAACTATGGCTATATGGGCTCGTAAAAATGATATGATTCTACATCTACACCGCGCTGGAAACTCAACATACTCTCGCCAGAAAAGTCATGGTATGAACTTCCGTGTAATTTGTAAATGGATGCGTATGGCAGGTGTTGACCATATACATGCTGGTACAGTAGTAGGTAAACTAGAAGGTGACCCTTTAATGATTAGAGGTTTTTATAACACTTTACTTTTACCTTATTTAGATGTTAATCTACCTCAGGGTATCTTCTTCGAACAGGATTGGGCATCTTTGCGTAAGGTAACTCCTGTTGCTTCTGGTGGTATACACTGTGGTCAAATGCACCAATTGCTAGATTATCTAGGTGAAGATGTTGTACTTCAGTTTGGTGGAGGCACTATTGGACATCCAGACGGCATTCAAGCAGGCGCAACAGCTAACCGCGTTGCTCTAGAGGCTATGGTAATAGCTCGTAATGAAGGGCATGATTACGTTGCAGAAGGACCACAAATTCTTCGTGATGCAGCCAAAACTTGTGGTCCCCTACAAACAGCTTTAGATCTATGGAAAGATATTACATTTAACTACACTTCTACAGATACAGCTGACTTCGTAGAAACTCCAACAGCAAACGTATAA
CNU061975_PterocladiellaCaerulescens3_Australia          GCATCAGCTGCAGTTGCAGGTGAATCATCAACAGCTACTTGGACTGTAGTTTGGACAGATTTGCTAACAGCCTGTGATTTATATAGAGCTAAAGCTTATAAGGTGGATGCTGTACCAAATACTTCTGATCAATATTTTGCATATATAGCATATGATATAGACTTATTTGAAGAAGGTTCAATTGCAAATTTAACAGCTTCTATTATTGGTAACGTATTTGGATTCAAAGCTGTAAAAGCTTTACGTCTAGAGGATATGCGTATTCCTGTGGCATATCTTAAAACTTTCCAAGGTCCTGCTACAGGTATCGTTGTAGAACGTGAGCGTATGGATAAATTTGGACGCCCTTTCCTAGGAGCAACAGTGAAACCAAAACTTGGTTTATCAGGAAAGAATTACGGAAGAGTAGTATATGAAGGACTAAAAGGGGGTCTTGATTTTCTGAAAGATGATGAGAATATTAACTCTCAACCTTTTATGCGCTGGAAAGAAAGATTTCTTTATTCAATGGAAGGTGTAAATCGCTCTATAGCATCAACCGGTGAAATTAAAGGTCACTACATGAATGTGACTGCAGCAACTATGGAAGACATGTATGAAAGAGCTGAATTTGCTAAGCAACTTGGCACAGTAATTATCATGATCGACTTAGTAATAGGCTATACAGCTATTCAAACTATGGCTATATGGGCTCGTAAAAATGATATGATTCTACATCTACACCGCGCTGGAAACTCAACATACTCTCGCCAGAAAAGTCATGGTATGAACTTCCGTGTAATTTGTAAATGGATGCGTATGGCAGGTGTTGACCATATACATGCTGGTACAGTAGTAGGTAAACTAGAAGGTGACCCTTTAATGATTAGAGGTTTTTATAACACTTTACTTTTACCTTATTTAGATGTTAATCTACCTCAGGGTATCTTCTTCGAACAGGATTGGGCATCTTTGCGTAAGGTAACTCCTGTTGCTTCTGGTGGTATACACTGTGGTCAAATGCACCAATTGCTAGATTATCTAGGTGAAGATGTTGTACTTCAGTTTGGTGGAGGCACTATTGGACATCCAGACGGCATTCAAGCAGGCGCAACAGCTAACCGCGTTGCTCTAGAGGCTATGGTAATAGCTCGTAATGAAGGGCATGATTACGTTGCAGAAGGACCACAAATTCTTCGTGATGCAGCCAAAACTTGTGGTCCCCTACAAACAGCTTTAGATCTATGGAAAGATATTACATTTAACTACACTTCTACAGATACAGCTGACTTCGTAGAAACTCCAACAGCAAACGTATAA
EF190243_PterocladiellaCaespitosa_SouthAfrica            GCATCAGCTGCTGTTGCAGGCGAATCATCAACAGCTACCTGGACAGTGGTTTGGACTGATTTACTGACAGCTTGTGACTTGTATAGAGCTAAAGCATATAAAGTAGATGTTGTACCTAACACTTCTACTCAATACTTTGCTTATATTGCATATGACATAGATTTATTTGAAGAAGGTTCAATTGCCAACTTAACAGCTTCAATCATTGGTAACGTATTTGGATTTAAAGCCGTAAAAGCTCTCCGTTTAGAAGATATGCGCATTCCTGTTGCTTACCTTAAGACTTTCCAAGGCCCTGCAACAGGTATTATTGTAGAACGCGAGCGTATGGACAAATTTGGACGTCCATTCTTAGGTGCAACAGTTAAACCAAAACTAGGTTTATCAGGCAAAAATTATGGGAGAGTAGTATATGAAGGATTAAGAGGCGGTCTTGATTTCCTAAAAGACGATGAGAATATTAATTCTCAGCCTTTTATGCGCTGGAAAGAAAGATTCCTTTATTCTATGGAAGGTGTAAATCGCTCTATTGCATCAACAGGCGAAATCAAAGGCCACTACATGAATGTAACTGCGGCAACTATGGAAGACATGTATGAAAGGGCTGAATTTGCTAAGCAACTTGGAACAGTAATTGTCATGATTGACTTAGTAATAGGTTATACAGCTATTCAAACTATGGCTATATGGGCTCGTAAAAATGATATGATCTTACATCTACACCGTGCTGGTAATTCAACATACTCTCGTCAAAAAAATCATGGAATGAATTTCCGTGTAATTTGTAAGTGGATGCGTATGGCAGGCGTAGATCATATACACGCTGGTACTGTAGTAGGTAAATTAGAGGGTGATCCTGTAATGATTAAAGGCTTTTATAACACGCTACTATTACCCTACTTAGATGTTAATTTACCTCAAGGTATTTTCTTCGAACAAGACTGGGCTTCTTTACGTAAAGTAACTCCAGTTGCTTCAGGTGGTATACATTGTGGTCAAATGCATCAGCTCTTAGATTACTTAGGTGAAGATGTTGTCCTTCAATTTGGTGGCGGTACTATTGGACATCCAGATGGTATCCAAGCAGGTGCAACAGCAAATCGTGTTGCTTTAGAAGCTATGGTAATAGCTCGTAACGAAGGCCGTGACTATGTAACAGAAGGACCACAAATCCTTCGTGATGCAGCTAAAACTTGTGGGCCTCTACAAACAGCTCTAGATTTGTGGAAAGACATCTCTTTCAACTACACTTCTACAGACACAGCTGACTTCGCAGAAACTCCAACAGCAAATGTATAA
MF511711_PterocladiellaCaloglossoides_CNU024818          GCATCAGCTGCTGTTGCAGGTGAATCATCAACAGCTACTTGGACTGTAGTATGGACTGATTTACTTACAGCTTGTGATTTATATAGAGCTAAAGCTTATAAAGTAGATCCTGTGCCAAATACTTCTGATCAATATTTTGCATATATTTCATATGATATAGATCTATTTGAAGAAGGCTCAATTGCTAATCTAACAGCTTCTATTATTGGTAACGTATTTGGATTCAAAGCTGTAAAAGCATTGCGTTTAGAAGATATGCGCATACCTGTTGCTTACCTGAAAACTTTCCAAGGACCTGCTACAGGTATTGTTGTAGAACGTGAACGTATGGATAAGTTTGGACGTCCATTCTTAGGTGCTACAGTAAAACCAAAATTAGGTCTATCAGGAAAAAACTATGGAAGAGTAGTATATGAAGGACTGAAAGGTGGTCTTGACTTCTTAAAAGACGATGAGAATATTAATTCTCAGCCTTTTATGCGTTGGAAAGAAAGATTTCTTTACTCAATGGAAGGTGTGAACCGTTCTATTGCATCAACAGGTGAAATTAAAGGTCACTATATGAATGTGACTGCAGCAACTATGGAAGATATGTATGAGAGAGCTGAATTTGCTAAACAACTTGGTAGTGTAATTATCATGATTGATTTAGTAATAGGTTATACAGCTATTCAAACCATGGCTATCTGGGCTCGTAAGAATGACATGATTCTACACTTACATCGTGCCGGTAACTCAACATATTCTCGCCAAAAAAACCATGGTATGAATTTCCGAGTAATTTGTAAATGGATGCGTATGGCAGGTGTAGACCATATACATGCTGGTACTGTAGTAGGTAAACTAGAAGGTGATCCTTTAATGATTAAAGGTTTCTACAACACATTACTTTTACCTCACTTAGATCTTAATCTACCTCAAGGTATTTTCTTTGAACAAGATTGGGCATCTCTACGTAAAGTAACTCCTGTTGCTTCTGGTGGTATACACTGTGGACAAATGCATCAACTACTAGATTATTTAGGTGAAGATGTTGTACTTCAATTTGGTGGAGGTACTATTGGACACCCAGATGGTATTCAAGCAGGTGCAACTGCAAATCGTGTTGCTTTAGAAGCTATAGTAATAGCTCGCAATGAAGGACGTGAGTATGTTGCAGAAGGACCACAAATTCTTCGCGATGCAGCTAAAACTTGTGGCCCTCTACAAACAGCTTTAGATCTATGGAAAGATATTACATTTAACTATACTTCTACAGATACAGCTGACTTTGTAGAAACTCCAACAGCAAACGTATAA
HM629845_PterocladiellaCapillacea_Korea                  GCATCCGCTGCAGTTGCAGGTGAATCATCAACAGCTACTTGGACTGTAGTTTGGACAGATTTGCTAACAGCTTGTGACTTATATAGGGCTAAAGCTTATAAAGTAGATGATGTGCCCAATACTAATGATCAATATTTTGCATATATAGCATATGACATAGACTTATTTGAAGAGGGTTCAATTGCTAATTTAACAGCTTCTATTATTGGTAACGTATTTGGATTTAAAGCTGTAAAAGCTTTAAGATTAGAAGATATGCGTATACCTGTTGCGTACCTTAAAACTTTCCAAGGTCCTGCTACAGGTATCGTAGTAGAACGTGAGCGTATGGACAAATTTGGACGTCCATTCTTAGGAGCAACAGTAAAACCAAAACTTGGTCTGTCAGGTAAAAACTATGGAAGAGTAGTATATGAAGGACTAAAAGGTGGTCTTGACTTCCTAAAAGATGATGAGAATATCAACTCTCAACCTTTTATGCGTTGGAAAGAAAGATTTCTTTACTCTATGGAAGGTGTAAATCGTTCTATAGCATCATCAGGTGAAATCAAAGGTCACTATATGAATGTGACAGCAGCGACTATGGAAGACATGTATGAAAGAGCTGAATTTGCCAAGCAACTTGGCACAGTCATTGTCATGATTGACTTAGTAATAGGCTATACAGCTATTCAAACTATGGCTATATGGGCTCGTAGGAATGATATGATTCTGCACTTACATCGTGCTGGTAACTCAACATACTCTCGCCAAAAAAGTCATGGCATGAACTTCCGTGTAATTTGTAAGTGGATGCGTATGGCAGGTGTTGATCATATACACGCTGGTACAGTAGTAGGTAAATTAGAAGGTGATCCTTTAATGATTAAAGGCTTTTATAATACCCTACTTTTAACTCACTTAGATACTAATCTACCTCAAGGTATTTTCTTTGAGCAGGATTGGGCATCTTTACGTAAAGTAACACCTGTTGCTTCTGGTGGTATACACTGTGGTCAAATGCATCAATTATTAGATTATCTAGGTGAAGATGTTGTACTTCAGTTTGGTGGTGGTACCATTGGTCATCCAGATGGTATTCAAGCAGGTGCAACAGCTAACCGTGTTGCTCTAGAAGCTATGGTCATAGCTCGTAATGAAGGACGTGATTACGTTGCAGAAGGACCACAAATTCTTCGCGATGCGGCTAAAACTTGTGGACCTCTACAAACAGCTTTAGATCTATGGAAAGACATATCATTTAATTATACTTCTACAGATACTGCTGACTTCGTAGAAACTCCAACAGCAAACGTATAA
KX423481_PterocladiellaCapillaceaMexicana_UC694722       GCATCCGCTGCAGTTGCAGGTGAATCATCGACAGCTACTTGGACTGTAGTTTGGACAGATTTGCTAACAGCTTGTGACTTATATAGGGCTAAAGCTTATAAAGTAGATGATGTGCCCAATACTAATGATCAATATTTTGCATATATAGCATATGATATAGACTTATTTGAAGAGGGTTCAATTGCTAATTTAACAGCTTCTATTATTGGTAACGTATTTGGATTTAAAGCTGTAAAAGCTTTAAGATTAGAAGATATGCGTATACCTGTTGCGTACCTTAAAACTTTCCAAGGTCCTGCTACAGGTATCGTAGTAGAACGTGAGCGTATGGACAAATTTGGACGTCCATTCTTAGGAGCAACAGTAAAACCAAAACTTGGTCTGTCAGGTAAAAACTATGGAAGAGTAGTATATGAAGGACTAAAAGGTGGTCTTGACTTCCTAAAAGATGATGAGAATATCAACTCTCAACCTTTTATGCGTTGGAAAGAAAGATTTCTTTACTCTATGGAAGGTGTAAATCGTTCTATAGCATCATCAGGTGAAATCAAAGGTCACTATATGAATGTGACAGCAGCGACTATGGAAGACATGTATGAAAGAGCTGAATTTGCTAAGCAACTTGGCACAGTCATTGTCATGATTGACTTAGTAATAGGCTATACAGCTATTCAAACTATGGCTATATGGGCTCGTAGGAATGATATGATTCTGCACTTACATCGTGCTGGTAACTCAACATACTCTCGCCAAAAAAGTCATGGCATGAACTTCCGTGTAATTTGTAAGTGGATGCGTATGGCAGGCGTTGATCATATACACGCTGGTACAGTAGTAGGTAAATTAGAAGGTGATCCTTTAATGATTAAAGGCTTTTATAATACCCTACTTTTAACTCACTTAGATACTAATCTACCTCAAGGTATTTTCTTTGAGCAGGATTGGGCATCTTTACGTAAAGTAACACCTGTTGCTTCTGGTGGTATACACTGTGGTCAAATGCATCAATTATTAGATTATCTAGGTGAAGATGTTGTACTTCAGTTTGGTGGTGGTACCATTGGTCATCCAGATGGTATTCAAGCAGGTGCAACAGCTAACCGTGTTGCTCTAGAAGCTATGGTCATAGCTCGTAATGAAGGACGTGATTACGTTGCAGAAGGACCACAAATTCTTCGCGATGCGGCTAAAACTTGTGGACCTCTACAAACAGCTTTAGATCTATGGAAAGACATATCATTTAATTATACTTCTACAGATACTGCTGACTTCGTAGAAACTCCAACAGCAAACGTATAA
KT208128_PterocladiellaCapillacea_Brazil                 GCATCCGCTGCAGTTGCAGGTGAATCATCGACAGCTACTTGGACTGTAGTTTGGACAGATTTGCTAACAGCTTGTGACTTATATAGGGCTAAAGCTTATAAAGTAGATGATGTGCCCAATACTAATGATCAATATTTTGCATATATAGCATATGACATAGACTTATTTGAAGAGGGTTCAATTGCTAATTTAACAGCTTCTATTATTGGTAACGTATTTGGATTTAAAGCTGTAAAAGCTTTAAGATTAGAAGATATGCGTATACCTGTTGCGTACCTTAAAACTTTCCAAGGTCCTGCTACAGGTATCGTAGTAGAACGTGAGCGTATGGACAAATTTGGACGTCCATTCTTAGGAGCAACAGTAAAACCAAAACTTGGTCTGTCAGGTAAAAACTATGGAAGAGTAGTATATGAAGGACTAAAAGGTGGTCTTGACTTCCTAAAAGATGATGAGAATATCAACTCTCAACCTTTTATGCGTTGGAAAGAAAGATTTCTTTACTCTATGGAAGGTGTAAATCGTTCTATAGCATCATCAGGTGAAATCAAAGGTCACTATATGAATGTGACAGCAGCGACTATGGAAGACATGTATGAAAGAGCTGAATTTGCTAAGCAACTTGGCACAGTCATTGTCATGATTGACTTAGTAATAGGCTATACAGCTATTCAAACTATGGCTATATGGGCTCGTAGGAATGATATGATTCTGCACTTACATCGTGCTGGTAACTCAACATACTCTCGCCAAAAAAGTCATGGCATGAACTTCCGTGTAATTTGTAAGTGGATGCGTATGGCAGGTGTTGATCATATACACGCTGGTACAGTAGTAGGTAAATTAGAAGGTGATCCTTTAATGATTAAAGGCTTTTATAATACCCTACTTTTAACTCACTTAGATACTAATCTACCTCAAGGTATTTTCTTTGAGCAGGATTGGGCATCTTTACGTAAAGTAACACCTGTTGCTTCTGGTGGTATACACTGTGGTCAAATGCATCAATTATTAGATTATCTAGGTGAAGATGTTGTACTTCAGTTTGGTGGTGGTACCATTGGTCATCCAGATGGTATTCAAGCAGGTGCAACAGCTAACCGTGTTGCTCTAGAAGCTATGGTCATAGCTCGTAATGAAGGACGTGATTACGTTGCAGAAGGACCACAAATTCTTCGCGATGCGGCTAAAACTTGTGGACCTCTACAAACAGCTTTAGATCTATGGAAAGACATATCATTTAATTATACTTCTACAGATACTGCTGACTTCGTAGAAACTCCAACAGCAAACGTA???
MK987038_PterocladiellaCapillacea_China                  GCATCCGCTGCAGTTGCAGGTGAATCATCAACAGCTACTTGGACTGTAGTTTGGACAGATTTGCTAACAGCTTGTGACTTATATAGGGCTAAAGCTTATAAAGTAGATGATGTGCCCAATACTAATGATCAATATTTTGCATATATAGCATATGACATAGACTTATTTGAAGAGGGTTCAATTGCTAATTTAACAGCTTCTATTATTGGTAACGTATTTGGATTTAAAGCTGTAAAAGCTTTAAGATTAGAAGATATGCGTATACCTGTTGCGTACCTTAAAACTTTCCAAGGTCCTGCTACAGGTATCGTAGTAGAACGTGAGCGTATGGACAAATTTGGACGTCCATTCTTAGGAGCAACAGTAAAACCAAAACTTGGTCTGTCAGGTAAAAACTATGGAAGAGTAGTATATGAAGGACTAAAAGGTGGTCTTGACTTCCTAAAAGATGATGAGAATATCAACTCTCAACCTTTTATGCGTTGGAAAGAAAGATTTCTTTACTCTATGGAAGGTGTAAATCGTTCTATAGCATCATCAGGTGAAATCAAAGGTCACTATATGAATGTGACAGCAGCGACTATGGAAGACATGTATGAAAGAGCTGAATTTGCCAAGCAACTTGGCACAGTCATTGTCATGATTGACTTAGTAATAGGCTATACAGCTATTCAAACTATGGCTATATGGGCTCGTAGGAATGATATGATTCTGCACTTACGTCGTGCTGGTAACTCAACATACTCTCGCCAAAAAAGTCATGGCATGAACTTCCGTGTAATTTGTAAGTGGATGCGTATGGCAGGTGTTGATCATATACACGCTGGTACAGTAGTAGGTAAATTAGAAGGTGATCCTTTAATGATTAAAGGCTTTTATAATACCCTACTTTTAACTCACTTAGATACTAATCTACCTCAAGGTATTTTCTTTGAGCAGGATTGGGCATCTTTACGTAAAGTAACACCTGTTGCTTCTGGTGGTATACACTGTGGTCAAATGCATCAATTATTAGATTATCTAGGTGAAGATGTTGTACTTCAGTTTGGTGGTGGTACCATTGGTCATCCAGATGGTATTCAAGCAGGTGCAACAGCTAACCGTGTTGCTCTAGAAGCTATGGTCATAGCTCGTAATGAAGGACGTGATTACGT?????????????????????????????????????????????????????????????????????????????????????????????????????????????????????????????????????????????????
MK987050_PterocladiellaCapillacea_China                  GCATCCGCTGCAGTTGCAGGTGAATCATCGACAGCTACTTGGACTGTAGTTTGGACAGATTTGCTAACAGCTTGTGACTTATATAGGGCTAAAGCTTATAAAGTAGATGATGTGCCCAATACTAATGATCAATATTTTGCATATATAGCATATGACATAGACTTATTTGAAGAGGGTTCAACTGCTAATTTAACAGCTTCTATTATTGGTAACGTATTTGGATTTAAAGCTGTAAAAGCTTTAAGATTAGAAGATATGCGTATACCTGTTGCATACCTTAAAACTTTCCAAGGTCCTGCTACAGGTATCGTAGTAGAACGTGAGCGTATGGACAAATTTGGACGTCCATTCTTAGGAGCAACAGTAAAACCAAAACTTGGTCTGTCAGGTAAAAACTATGGAAGAGTAGTATATGAAGGACTAAAAGGTGGTCTTGACTTCCTAAAAGATGATGAGAATATCAACTCTCAACCTTTTATGCGTTGGAAAGAAAGATTTCTTTACTCTATGGAAGGTGTAAATCGTTCTATAGCATCATCAGGTGAAATCAAAGGTCACTATATGAATGTGACAGCAGCGACTATGGAAGACATGTATGAAAGAGCTGAATTTGCTAAGCAACTTGGCACAGTCATTGTCATGATTGACTTAGTAATAGGCTATACAGCTATTCAAACTATGGCTATATGGGCTCGTAGGAATGATATGATTCTGCACTTACATCGTGCTGGTAACTCAACATACTCTCGCCAAAAAAGTCATGGCATGAACTTCCGTGTAATTTGTAAGTGGATGCGTATGGCAGGTGTTGATCATATACACGCTGGTACAGTAGTAGGTAAATTAGAAGGTGATCCTTTAATGATTAAAGGCTTTTATAATACCCTACTTTTAACTCACTTAGATACTAATCTACCTCAAGGTATTTTCTTTGAGCAGGATTGGGCATCTTTACGTAAAGTAACACCTGTTGCTTCTGGTGGTATACACTGTGGTCAAATGCATCAATTATTAGATTATCTAGGTGAAGATGTTGTACTTCAGTTTGGTGGTGGTACCATTGGTCATCCAGATGGTATTCAAGCAGGTGCAACAGCTAACCGTGTTGCTCTAGAAGCTATGGTCATAGCTCGTAATGAAGGACGTGATTACGT?????????????????????????????????????????????????????????????????????????????????????????????????????????????????????????????????????????????????
MK987045_PterocladiellaCapillacea_China                  GCATCCGCTGCAGTTGCAGGTGAATCATCGACAGCTACTTGGACTGTAGTTTGGACAGATTTGCTAACAGCTTGTGACTTATATAGGGCTAAAGCTTATAAAGTAGATGATGTGCCCAATACTAATGATCAATATTTTGCATATATAGCATATGACATAGACTTATTTGAAGAGGGTTCAATTGCTAATTTAACAGCTTCTATTATTGGTAACGTATTTGGATTTAAAGCTGTAAAAGCTTTAAGATTAGAAGATATGCGTATACCTGTTGCATACCTTAAAACTTTCCAAGGTCCTGCTACAGGTATCGTAGTAGAACGTGAGCGTATGGACAAATTTGGACGTCCATTCTTAGGAGCAACAGTAAAACCAAAACTTGGTCTGTCAGGTAAAAACTATGGAAGAGTAGTATATGAAGGACTAAAAGGTGGTCTTGACTTCCTAAAAGATGATGAGAATATCAACTCTCAACCTTTTATGCGTTGGAAAGAAAGATTTCTTTACTCTATGGAAGGTGTAAATCGTTCTATAGCATCATCAGGTGAAATCAAAGGTCACTATATGAATGTGACAGCAGCGACTATGGAAGACATGTATGAAAGAGCTGAATTTGCTAAGCAACTTGGCACAGTCATTGTCATGATTGACTTAGTAATAGGCTATACAGCTATTCAAACTATGGCTATATGGGCTCGTAGGAATGATATGATTCTGCACTTACATCGTGCTGGTAACTCAACATACTCTCGCCAAAAAAGTCATGGCATGAACTTCCGTGTAATTTGTAAGTGGATGCGTATGGCAGGTGTTGATCATATACACGCTGGTACAGTAGTAGGTAAATTAGAAGGTGATCCTTTAATGATTAAAGGCTTTTATAATACCCTACTTTTAACTCACTTAGATACTAATCTACCTCAAGGTATTTTCTTTGAGCAGGATTGGGCATCTTTACGTAAAGTAACACCTGTTGCTTCTGGTGGTATACACTGTGGTCAAATGCATCAATTATTAGATTATCTAGGTGAAGATGTTGTACTTCAGTTTGGTGGTGGTACCATTGGTCATCCAGATGGTATTCAAGCAGGTGCAACAGCTAACCGTGTTGCTCTAGAAGCTATGGTCATAGCTCGTAATGAAGGACGTGATTACGT?????????????????????????????????????????????????????????????????????????????????????????????????????????????????????????????????????????????????
MK987046_PterocladiellaCapillacea_China                  GCATCCGCTGCAGTTGCAGGTGAATCATCGACAGCTACTTGGACTGTAGTTTGGACAGATTTGCTAACAGCTTGTGACTTATATAGGGCTAAAGCTTATAAAGTAGATGATGTGCCCAATACTAATGATCAATATTTTGCATATATAGCATATGACATAGACTTATTTGAAGAGGGTTCAATTGCTAATTTAACAGCTTCTATTATTGGTAACGTATTTGGATTTAAAGCTGTAAAAGCTTTAAGATTAGAAGACATGCGTATACCTGTTGCATACCTTAAAACTTTCCAAGGTCCTGCTACAGGTATCGTAGTAGAACGTGAGCGTATGGACAAATTTGGACGTCCATTCTTAGGAGCAACAGTAAAACCAAAACTTGGTCTGTCAGGTAAAAACTATGGAAGAGTAGTATATGAAGGACTAAAAGGTGGTCTTGACTTCCTAAAAGATGATGAGAATATCAACTCTCAACCTTTTATGCGTTGGAAAGAAAGATTTCTTTACTCTATGGAAGGTGTAAATCGTTCTATAGCATCATCAGGTGAAATCAAAGGTCACTATATGAATGTGACAGCAGCGACTATGGAAGACATGTATGAAAGAGCTGAATTTGCTAAGCAACTTGGCACAGTCATTGTCATGATTGACTTAGTAATAGGCTATACAGCTATTCAAACTATGGCTATATGGGCTCGTAGGAATGATATGATTCTGCACTTACATCGTGCTGGTAACTCAACATACTCTCGCCAAAAAAGTCATGGCATGAACTTCCGTGTAATTTGTAAGTGGATGCGTATGGCAGGTGTTGATCATATACACGCTGGTACAGTAGTAGGTAAATTAGAAGGTGATCCTTTAATGATTAAAGGCTTTTATAATACCCTACTTTTAACTCACTTAGATACTAATCTACCTCAAGGTATTTTCTTTGAGCAGGATTGGGCATCTTTACGTAAAGTAACACCTGTTGCTTCTGGTGGTATACACTGTGGTCAAATGCATCAATTATTAGATTATCTAGGTGAAGATGTTGTACTTCAGTTTGGTGGTGGTACCATTGGTCATCCAGATGGTATTCAAGCAGGTGCAACAGCTAACCGTGTTGCTCTAGAAGCTATGGTCATAGCTCGTAATGAAGGACGTGATTACGT?????????????????????????????????????????????????????????????????????????????????????????????????????????????????????????????????????????????????
MK987048_PterocladiellaCapillacea_China                  GCATCCGCTGCAGTTGCAGGTGAATCATCGACAGCTACTTGGACTGTAGTTTGGACAGATTTGCTAACAGCTTGTGACTTATATAGGGCTAAAGCTTATAAAGTAGATGATGTGCCCAATACTAATGATCAATATTTTGCATATATAGCATATGACATAGACTTATTTGAAGAGGGTTCAATTGCTAATTTAACAGCTTCTATTATTGGTAACGTATTTGGATTTAAAGCTGTAAAAGCTTTAAGATTAGAAGATATGCGTATACCTGTTGCATACCTTAAAACTTTCCAAGGTCCTGCTACAGGTATCGTAGTAGAACGTGAGCGTATGGACAAATTTGGACGTCCATTCTTAGGAGCAACAGTAAAACCAAAACTTGGTCTGTCAGGTAAAAACTATGGAAGAGTAGTATATGAAGGACTAAAAGGTGGTCTTGACTTCCTAAAGGATGATGAGAATATCAACTCTCAACCTTTTATGCGTTGGAAAGAAAGATTTCTTTACTCTATGGAAGGTGTAAATCGTTCTATAGCATCATCAGGTGAAATCAAAGGTCACTATATGAATGTGACAGCAGCGACTATGGAAGACATGTATGAAAGAGCTGAATTTGCTAAGCAACTTGGCACAGTCATTGTCATGATTGACTTAGTAATAGGCTATACAGCTATTCAAACTATGGCTATATGGGCTCGTAGGAATGATATGATTCTGCACTTACATCGTGCTGGTAACTCAACATACTCTCGCCAAAAAAGTCATGGCATGAACTTCCGTGTAATTTGTAAGTGGATGCGTATGGCAGGTGTTGATCATATACACGCTGGTACAGTAGTAGGTAAATTAGAAGGTGATCCTTTAATGATTAAAGGCTTTTATAATACCCTACTTTTAACTCACTTAGATACTAATCTACCTCAAGGTATTTTCTTTGAGCAGGATTGGGCATCTTTACGTAAAGTAACACCTGTTGCTTCTGGTGGTATACACTGTGGTCAAATGCATCAATTATTAGATTATCTAGGTGAAGATGTTGTACTTCAGTTTGGTGGTGGTACCATTGGTCATCCAGATGGTATTCAAGCAGGTGCAACAGCTAACCGTGTTGCTCTAGAAGCTATGGTCATAGCTCGTAATGAAGGACGTGATTACGT?????????????????????????????????????????????????????????????????????????????????????????????????????????????????????????????????????????????????
MK987040_PterocladiellaCapillacea_China                  GCATCCGCTGCAGTTGCAGGTGAATCATCGACAGCTACTTGGACTGTAGTTTGGACAGATTTGCTAACAGCTTGTGACTTATATAGGGCTAAAGCTTATAAAGTAGATGATGTGCCCAATACTAATGATCAATATTTTGCATATATAGCATATGACATAGACTTATTTGAAGAGGGTTCAATTGCTAATTTAACAGCTTCTATTATTGGTAACGTATTTGGATTTAAAGCTGTAAAAGCTTTAAGATTAGAAGATATGCGTATACCTGTTGCGTACCTTAAAACTTTCCAAGGTCCTGCTACAGGTATCGTAGTAGAACGTGAGCGTATGGACAAATTTGGACGTCCATTCTTAGGAGCAACAGTAAAACCAAAACTTGGTCTGTCAGGTAAAAACTATGGAAGAGTAGTATATGAAGGACTAAAAGGTGGTCTTGACTTCCTAAAAGATGATGAGAATATCAACTCTCAACCTTTTATGCGTTGGAAAGAAAGATTTCTTTACTCTATGGAAGGTGTAAATCGTTCTATAGCATCATCAGGTGAAATCAAAGGTCACTATATGAATGTGACAGCAGCGACTATGGAAGACATGTATGAAAGAGCTGAATTTGCTAAGCAACTTGGCACAGTCATTGTCATGATTGACTTAGTAATAGGCTATACAGCTATTCAAACTATGGCTATATGGGCTCGTAGGAATGATATGATTCTGCACTTACATCGTGCTGGTAACTCAACATACTCTCGCCAAAAAAGTCATGGCATGAACTTCCGCGTAATTTGTAAGTGGATGCGTATGGCAGGTGTTGATCATATACACGCTGGTACAGTAGTAGGTAAATTAGAAGGTGATCCTTTAATGATTAAAGGCTTTTATAATACCCTACTTTTAACTCACTTAGATACTAATCTACCTCAAGGTATTTTCTTTGAGCAGGATTGGGCATCTTTACGTAAAGTAACACCTGTTGCTTCTGGTGGTATACACTGTGGTCAAATGCATCAATTATTAGATTATCTAGGTGAAGATGTTGTACTTCAGTTTGGTGGTGGTACCATTGGTCATCCAGATGGTATTCAAGCAGGTGCAACAGCTAACCGTGTTGCTCTAGAAGCTATGGTCATAGCTCGTAATGAAGGACGTGATTACGT?????????????????????????????????????????????????????????????????????????????????????????????????????????????????????????????????????????????????
CNU076440_PterocladiellCapillacea3_Indonesia             GCATCCGCTGCAGTTGCAGGTGAATCATCGACAGCTACTTGGACTGTAGTTTGGACAGATTTGCTAACAGCTTGTGACTTATATAGGGCTAAAGCTTATAAAGTAGATGATGTGCCCAATACTAATGATCAATATTTTGCATATATAGCATATGACATAGACTTATTTGAAGAGGGTTCAATTGCTAATTTAACAGCTTCTATTATTGGTAACGTATTTGGATTTAAAGCTGTAAAAGCTTTAAGATTAGAAGATATGCGTATACCTGTTGCGTACCTTAAAACTTTCCAAGGTCCTGCTACAGGTATCGTAGTAGAACGTGAGCGTATGGACAAATTTGGACGTCCATTCTTAGGAGCAACAGTAAAACCAAAACTTGGTCTGTCAGGTAAAAACTATGGAAGAGTAGTATATGAAGGACTAAAAGGTGGTCTTGATTTCCTAAAAGATGATGAGAATATCAACTCTCAACCTTTTATGCGTTGGAAAGAAAGATTTCTTTACTCTATGGAAGGTGTAAATCGTTCTATAGCATCATCAGGTGAAATCAAAGGTCACTATATGAATGTGACAGCAGCGACTATGGAAGACATGTATGAAAGAGCTGAATTTGCTAAGCAACTTGGCACAGTCATTGTCATGATTGACTTAGTAATAGGCTATACAGCTATTCAAACTATGGCTATATGGGCTCGTAGGAATGATATGATTCTGCACTTACATCGTGCTGGTAACTCAACATACTCTCGCCAAAAAAGTCATGGCATGAACTTCCGTGTAATTTGTAAGTGGATGCGTATGGCAGGTGTTGATCATATACACGCTGGTACAGTAGTAGGTAAATTAGAAGGTGATCCTTTAATGATTAAAGGCTTTTATAATACCCTACTTTTAACTCACTTAGATACTAATCTACCTCAAGGTATTTTCTTTGAGCAGGATTGGGCATCTTTACGTAAAGTAACACCTGTTGCTTCTGGTGGTATACACTGTGGTCAAATGCATCAATTATTAGATTATCTAGGTGAAGATGTTGTACTTCAGTTTGGTGGTGGTACCATTGGTCATCCAGATGGTATTCAAGCAGGTGCAACAGCTAACCGTGTTGCTCTAGAAGCTATGGTCATAGCTCGTAATGAAGGACGTGATTACGTTGCAGAAGGACCACAAATTCTTCGCGATGCGGCTAAAACTTGTGGACCTCTACAAACAGCTTTAGATCTATGGAAAGACATATCATTTAATTATACTTCTACAGATACTGCTGACTTCGTAGAAACTCCAACAGCAAACGTATAA
KX557263_PterocladiellaFeldmannii_Madagascar             GCATCGGCTGCTGTTGCAGGCGAGTCATCAACTGCTACTTGGACTGTAGTTTGGACTGATTTATTAACAGCATGCGATTTATATAGAGCTAAAGCTTATAAAGTAGACGCTGTACCTAATACTTCTGATCAATACTTTGCTTATATTTCATACGATATAGATTTATTTGAGGAAGGCTCAATAGCCAATTTAACAGCTTCAATCATTGGTAATGTATTTGGATTTAAAGCTGTAAAAGCTCTACGTTTAGAAGACATGCGGATACCTGTTGCTTATCTTAAAACTTTCCAGGGCCCTGCAACAGGTATTATTGTAGAGCGTGAACGCATGGATAAATTTGGACGCCCATTCTTAGGTGCAACAGTAAAACCAAAACTGGGTTTGTCAGGGAAAAATTATGGAAGAGTAGTGTATGAAGGATTGAAAGGTGGTCTTGATTTCCTAAAAGATGATGAGAATATTAACTCTCAGCCTTTTATGCGTTGGAAAGAAAGATTCCTTTATTCTATGGAAGCTGTAAATCGCTCTATTGCAGCAACCGGTGAAATTAAAGGTCACTATATGAATGTAACTGCAGCAACCATGGAAGATATGTATGAAAGAGCTGAATTTGCTAAGCAACTTGGTACAATAATTGTCATGATTGACTTAGTTATTGGCTATACAGCTATTCAAACTATGGCTATATGGGCTCGCAAAAATGATATGATTCTGCATTTACACCGTGCTGGTAACTCAACATACTCTCGCCAAAAAAGTCATGGCATGAATTTTCGTGTAATTTGCAAGTGGATGCGTATGGCAGGCGTAGATCATATACATGCTGGTACCGTAGTAGGTAAATTAGAAGGTGACCCTCTAATGATCAGAGGCTTCTACAATACTCTACTACTTCCTCATTTAGATGTTAATTTACCTCAAGGTCTTTTCTTTGAGCAAGATTGGGCTTCTTTACGCAAAGTCACTCCAGTTGCTTCTGGTGGTATACATTGTGGCCAAATGCATCAACTTTTAGATTACCTAGGTAATGATGTTGTACTTCAATTTGGTGGTGGTACTATTGGTCACCCAGATGGTATCCAAGCAGGTGCAACAGCTAATCGTGTCGCTTTAGAAGCTATGGTAATAGCTCGCAATGAAGGACGTGACTACGTAGCAGAAGGACCACAAATTCTTCGTGACGCAGCTAAAACTTGTGGCCCTCTACAAACAGCTTTAGATCTATGGAAAGATATTACATTTAACTACACTTCTACAGATACAGCTGATTTCGTAGAAACTCCAACAGCAAGCGTATAA
MK185782_GelidiellaFeldmannii_Nightingale                GCATCAGCTGCTGTTGCAGGTGAATCATCAACAGCTACTTGGACTGTAGTATGGACTGATTTACTTACAGCTTGTGATTTATACAGAGCTAAAGCTTATAAAGTAGATCCTGTGCCAAATACTTCTGATCAATATTTTGCATATATTTCATATGATATAGATCTATTTGAAGAAGGTTCAATTGCTAATTTAACAGCTTCTATCATTGGTAACGTATTCGGATTCAAAGCTGTAAAAGCATTGCGTTTGGAAGATATGCGTATACCTGTTGCTTACCTGAAAACTTTCCAAGGTCCTGCTACAGGTATTGTTGTAGAACGTGAACGTATGGATAAGTTCGGACGCCCATTCTTAGGTGCTACAGTAAAACCAAAATTAGGTCTATCAGGAAAAAACTACGGAAGAGTAGTATATGAAGGACTAAAAGGTGGTCTTGACTTCTTGAAAGATGATGAGAATATTAACTCTCAACCTTTCATGCGTTGGAAAGAAAGATTTCTTTATTCAATGGAAGGTGTGAACCGCTCTATTGCAGCAACAGGCGAGATCAAAGGTCACTACATGAATGTGACTGCAGCAACTATGGAAGAGATGTATGAAAGAGCTGAATTTGCTAAGCAACTTGGTAGTATAATTATCATGATTGATTTAGTAATAGGTTATACAGCTATTCAAACCATGGCTATCTGGGCTCGCAAGAATGATATGATTCTACACTTACATCGTGCTGGTAATTCAACATATTCTCGCCAAAAAAATCATGGTATGAACTTCCGAGTAATATGTAAATGGATGCGTATGGCAGGTGTAGATCATATACATGCTGGTACTGTAGTAGGTAAACTAGAAGGTGATCCTTTAATGATTAAAGGCTTCTACAACACTTTACTTTTACCTCACTTAGATCTTAATCTACCTCAAGGTATTTTCTTTGAACAAGATTGGGCATCTTTACGTAAAGTAACTCCTGTTGCTTCTGGTGGTATACACTGTGGACAAATGCATCAACTATTAGATTATTTAGGTGAAGATGTTGTGCTTCAATTTGGTGGGGGTACTATTGGACATCCGGATGGTATTCAAGCAGGTGCAACAGCAAATCGCGTTGCTTTAGAAGCTATATTAATATGTCGCAATGAAGGACGTGATTATGTTGCAGAAGGACCACAAATTCTTCGCGATGCAGCTAAAACTTGTGGCCCTCTACAAACAGCTTTAGATCTATGGAAAGATATTACATT??????????????????????????????????????????????????????????
KX557264_PterocladiellaHamelii_Madagascar                GCGTCAGCCGCTGTTGCCGGTGAGTCATCAACAGCTACTTGGACTGTAGTATGGACTGATCTACTAACAGCATGTGATTTATATAGAGCTAAAGCTTATAAAGTAGATGCTGTACCTAATACTTCTGATCAGTACTTTGCTTATATCTCATACGATATAGATTTATTTGAAGAAGGTTCAATCGCGAACTTAACAGCTTCTATCATTGGTAACGTATTTGGATTTAAAGCTGTAAAAGCCCTACGTTTAGAAGATATGCGTATCCCAGTTGCTTATCTTAAAACTTTCCAAGGTCCTGCAACAGGTATCATTGTAGAACGTGAGCGTATGGATAAATTTGGACGTCCTTTCCTAGGTGCAACAGTAAAACCCAAATTAGGCTTATCAGGGAAAAACTACGGAAGAGTAGTATATGAAGGTTTGAAAGGCGGCCTTGACTTCTTAAAAGATGATGAGAATATTAACTCTCAACCTTTTATGCGTTGGAAAGAGAGATTTCTTTACTCTATGGAAGGTGTAAATCGTTCTATTGCATCATCAGGGGAAATAAAGGGTCACTATATGAATGTGACTGCAGCTACTATGGAAGATATGTATGAAAGAGCTGAATTTGCTAAACAACTAGGTACAATCATAGTAATGATTGACTTAGTAATAGGTTATACAGCTATTCAAACTATGGCTATATGGGCTCGCAAAAATGATATGATTTTACATTTACACCGTGCTGGTAATTCAACATACTCTCGCCAAAAGAGTCATGGTATGAACTTCCGTGTAATCTGCAAATGGATGCGTATGGCAGGTGTTGATCATATACATGCTGGTACCGTAGTAGGTAAATTAGAAGGTGATCCTCTAATGATTAGAGGTTTCTACAATACTTTATTATTACCTCATTTAGATGTTAATTTACCTCAAGGTATTTTCTTCGAACAAGATTGGGCTTCTTTACGTAAAGTAACTCCTGTTGCTTCTGGTGGTATACATTGTGGTCAAATGCATCAACTACTGGATTACTTGGGTAATGATGTTGTACTTCAATTTGGTGGTGGTACTATTGGCCATCCAGATGGCATCCAAGCAGGTGCAACAGCTAATCGCGTTGCCCTAGAAGCTATGGTAATAGCTCGTAATGAAGGGCGTGACTATGTAGCAGAAGGACCACAAATTCTTCGTGATGCAGCTAAAACTTGCGGTCCTCTACAAACAGCTCTAGATCTATGGAAAGATATCACATTTAACTATACTTCTACAGATACAGCTGACTTCGTAGAAACTCCAACAGCAAACGTATAA
KX423475_PterocladiellaLuxurians_UC1878479               GCATCAGCTGCTGTTGCAGGTGAATCATCAACAGCTACTTGGACTGTAGTTTGGACTGATTTACTAACAGCTTGTGACTTATACAGAGCTAAAGCTTATAAAGTAGATGCTGTACCCAATACTTCTGATCAATATTTTGCATATATTTCATATGATATAGATTTATTCGAAGAAGGTTCAATTGCTAATTTAACAGCTTCTATAATCGGTAACGTATTTGGATTCAAAGCTGTAAAAGCACTACGTCTAGAAGATATGCGTATACCTGTTGCCTACCTTAAAACTTTCCAAGGTCCTGCTACAGGTATTGTTGTAGAACGTGAACGTATGGATAAGTTTGGACGCCCATTCTTAGGTGCTACAGTAAAACCAAAGTTAGGCCTATCAGGAAAAAACTATGGAAGAGTAGTGTATGAAGGACTGAGAGGCGGTCTTGACTTCTTGAAAGATGATGAGAATATTAACTCTCAACCTTTTATGCGCTGGAAAGAAAGATTTCTGTACTCAATGGAGGGTGTGAACCGTTCTATTGCATCAACAGGTGAAATTAAGGGTCACTACATGAATGTGACAGCAGCAACTATGGAAGACATGTATGAGAGAGCTGAATTTGCTAAACAACTTGGTAGTGTAATTATCATGATTGATTTAGTAATAGGTTATACAGCTATCCAAACCATGGCTATTTGGGCTCGCAAGAATGATATGATTTTACACTTACACCGTGCTGGTAACTCAACATACTCTCGCCAAAAAAACCATGGTATGAACTTCCGAGTAATCTGCAAGTGGATGCGTATGGCAGGTGTAGATCATATACATGCTGGTACTGTAGTAGGTAAACTAGAAGGTGACCCTTTAATGATTAAAGGTTTCTATAATACTTTACTTTTACCTCACTTAGACCTTAATCTACCTCAAGGTATTTTCTTTGAACAAGATTGGGCATCTTTACGTAAAGTAACTCCTGTTGCTTCTGGTGGTATACATTGTGGACAAATGCACCAATTACTAGATTATTTAGGTGAAGATGTTGTACTTCAGTTTGGTGGAGGTACTATTGGACACCCGGATGGTATTCAAGCAGGTGCAACAGCAAATCGTGTTGCTCTAGAGGCTATAGTAATAGCTCGCAATGAAGGACGTGATTATGTTGCAGAAGGACCACAAATTCTTCGCGATGCAGCAAAAACTTGTGGCCCTCTACAAACAGCTTTAGATCTATGGAAAGATATTACATTCAACTATACTTCTACAGACACAGCTGACTTCGTAGAAACTCCAACAGCAAACGTATAA
KX077943_PterocladiellaMaribagoensis_CNU040569Phils2     GCATCAGCTGCTGTTGCAGGTGAATCGTCAACAGCTACTTGGACTGTAGTTTGGACAGATTTGCTAACAGCTTGTGATTTATATAGAGCTAAAGCTTATAAAGTAGATGCTGTACCAAATACTTCTGATCAATATTTTGCATATATAGCATATGACATAGACTTATTTGAAGAAGGTTCAATTGCGAATTTAACAGCTTCTATTATTGGTAACGTATTTGGATTTAAAGCTGTAAAAGCTTTGCGTCTAGAAGATATGCGTATTCCTGTTGCATATCTTAAAACTTTCCAGGGTCCTGCTACAGGTATTGTTGTAGAGCGTGAGCGTATGGATAAATTTGGACGACCTTTCCTAGGAGCAACAGTAAAGCCAAAACTTGGTTTATCAGGAAAGAATTACGGAAGAGTAGTATATGAAGGATTGAGAGGCGGTCTTGACTTCTTGAAAGATGATGAGAATATTAACTCTCAACCTTTTATGCGCTGGAAAGAAAGATTTCTTTATTCTATGGAAGGTGTAAACCGTTCTATAGCATCAACAGGTGAAATTAAAGGTCACTACATGAATGTGACTGCAGCAACTATGGAAGACATGTATGAAAGAGCTGAATTTGCTAAGCAACTTGGTACAGTAATTATCATGATTGACTTAGTAATAGGTTATACAGCTATTCAAACTATGGCGATATGGGCTCGTAAAAATGATATGATTTTACACCTACACCGTGCTGGAAACTCAACATACTCTCGCCAGAAAAGTCATGGCATGAACTTCCGTGTAATTTGCAAATGGATGCGTATGGCGGGTGTTGACCATATACATGCTGGTACAGTAGTAGGTAAACTAGAAGGGGATCCTTTAATGATCAGAGGCTTCTATAACACTTTACTTTTACCTTATTTAGATGTTAATCTACCTCAAGGGATTTTCTTTGAACAGGATTGGGCATCTCTGCGTAAAGTAACTCCTGTTGCTTCTGGTGGTATACATTGTGGTCAAATGCACCAATTACTAGACTACTTAGGTGAAGATGTTGTACTTCAGTTTGGTGGAGGTACTATTGGACATCCGGATGGTATTCAAGCAGGTGCAACAGCTAACCGCGTTGCTCTAGAAGCTATGGTAATAGCTCGTAATGAAGGACGTGATTACGTTGCAGAAGGACCACAAATTCTTCGTGATGCAGCTAAAACTTGCGGTCCTCTACAAACAGCTTTAGATTTATGGAAGGATATTACATTCAACTATACTTCTACAGATACAGCTGACTTTGTAGAAACTCCAACAGCAAACGTATAA
KX423480_PterocladiellaMedia_UC1884019                   GCTTCAGCAGCCGTTGCAGGGGAATCATCAACAGCTACTTGGACTGTAGTTTGGACTGACCTATTGACAGCTTGTGATCTATACAGAGCTAAAGCTTATAAAGTAGATGCTGTACCAAATACTTCTGATCAATACTTTGCATATATTGCTTATGATATAGATTTATTTGAAGAAGGCTCAATAGCAAACTTAACAGCTTCAATTATTGGTAATGTGTTTGGATTTAAAGCTGTAAAGGCACTACGTCTAGAAGATATGCGTATCCCTGTTGCTTACCTTAAGACTTTCCAAGGTCCTGCAACAGGTATCGTTGTAGAACGTGAGCGTATGGATAAATTTGGACGCCCATTCTTAGGTGCAACAGTAAAACCAAAACTAGGATTATCTGGTAAAAATTACGGAAGAGTAGTTTATGAAGGTCTAAGGGGTGGTCTTGATTTCTTAAAAGATGATGAGAATATTAATTCCCAACCTTTTATGCGCTGGAAAGAAAGATTCCTTTATTCTATGGAAGGTGTAAATAGATCTATTGCATCAACAGGCGAAATTAAAGGTCACTATATGAACGTGACTGCAGCAACTATGGAAGACATGTATGAAAGAGCTGAATTTGCTAAACAGCTTGGCACAGTAATTGTCATGATTGACCTAGTAATAGGGTATACAGCTATTCAAACTATGGCTGTATGGGCACGTAAAAACGATATGATCTTACACTTACACCGTGCTGGTAACTCAACATATTCTCGTCAGAAAAGCCATGGCATGAACTTCCGTGTAATTTGCAAGTGGATGCGTATGGCGGGTGTAGACCACATACATGCTGGTACTGTAGTAGGTAAATTAGAAGGTGATCCTTTAATGATTAGAGGTTTTTACAATACACTACTTTTACCTCATTTAGATGTTAATCTACCTCAAGGTATTTTCTTTGAACAAGATTGGGCATCTTTACGTAAAGTAACTCCTGTTGCTTCTGGTGGTATACACTGTGGTCAAATGCATCAGTTACTAGATTACTTAGGTGAAGACGTTGTACTTCAGTTTGGTGGAGGTACTATTGGACACCCAGATGGTATTCAAGCAGGTGCAACAGCTAACCGTGTTGCTTTAGAAGCTGTGGTAATCGCTCGAAACGAGGGTCGTGATTACGTTGCAGAAGGACCACAAATTCTTCGTGATGCAGCAAAAACTTGTGGACCTCTACAAACAGCTCTAGATCTATGGAAAGATATTACATTTAACTATACTTCTACAGATACAGCTGACTTTGTAGAAACTCCAACAGCAAATGTATAG
KT208132_PterocladiellaMedia_IBT0097                     GCTTCAGCAGCCGTTGCAGGGGAATCATCAACAGCTACTTGGACTGTAGTTTGGACTGACCTATTGACAGCTTGTGATCTATACAGAGCTAAAGCTTATAAAGTAGATGCTGTACCAAATACTTCTGATCAATACTTTGCATATATTGCTTATGATATAGACTTATTTGAAGAAGGCTCAATAGCAAACTTAACAGCTTCAATTATTGGTAATGTGTTTGGATTTAAGGCTGTAAAGGCACTACGTCTAGAAGATATGCGTATCCCTGTTGCTTACCTTAAGACTTTCCAAGGTCCTGCAACAGGTATCGTTGTAGAACGTGAGCGTATGGATAAATTTGGACGCCCATTCTTAGGTGCAACAGTAAAACCAAAACTAGGATTATCTGGTAAAAATTACGGAAGAGTAGTTTATGAAGGTCTAAGGGGTGGTCTTGATTTCTTAAAAGATGATGAGAATATTAATTCCCAACCTTTTATGCGCTGGAAAGAAAGATTCCTTTATTCTATGGAAGGTGTAAATAGATCTATTGCATCAACAGGCGAAATTAAAGGTCACTATATGAACGTGACTGCAGCAACTATGGAAGACATGTATGAAAGAGCTGAATTTGCTAAACAGCTTGGCACAGTAATTGTCATGATTGACCTAGTAATAGGGTATACAGCTATTCAAACTATGGCTGTATGGGCACGTAAAAACGATATGATCTTACACTTACACCGTGCTGGTAACTCAACATATTCTCGTCAGAAAAGCCATGGCATGAACTTCCGTGTAATTTGCAAGTGGATGCGTATGGCGGGTGTAGACCATATACATGCTGGTACTGTAGTAGGTAAATTAGAAGGTGATCCTTTAATGATTAGAGGTTTTTACAATACACTACTTTTACCTCATTTAGATGTTAATCTACCTCAAGGTATTTTCTTTGAACAAGATTGGGCATCTTTACGTAAAGTAACTCCTGTTGCTTCTGGTGGTATACACTGTGGTCAAATGCATCAGTTACTAGATTACTTAGGTGAAGACGTTGTACTTCAGTTTGGTGGAGGTACTATTGGACACCCAGATGGTATTCAAGCAGGTGCAACAGCTAACCGTGTTGCTTTAGAAGCTGTGGTAATCGCTCGAAACGAGGGTCGTGATTACGTTGCAGAAGGACCACAAATTCTTCGTGATGCAGCAAAAACTTGTGGACCTCTACAAACAGCTCTAGATCTATGGAAAGATATTACATTTAACTATACTTCTACAGATACAGCTGACTTTGTAGAAACTCCAACAGCAAATGTA???
KC209065_PterocladiellaMegasporangia_Malaysia            GCTTCAGCAGCTGTTGCAGGAGAATCATCAACTGCTACTTGGACTGTAGTTTGGACTGATCTCCTAACAGCTTGTGATTTATACAGAGCTAAAGCTTATAAAGTAGATGCTGTACCAAATACTACTGATCAATATTTCGCATTTATTGCTTATGACATAGACTTATTTGAAGAAGGATCAATAGCAAATTTAACAGCCTCAATTATTGGTAATGTATTCGGCTTTAAAGCTGTAAAAGCACTACGATTAGAAGATATGCGTATTCCTGTTGCTTACCTTAAAACTTTCCAGGGTCCTGCCACAGGTATAGTTGTAGAACGTGAACGTATGGATAAATTTGGGCGTCCATTCTTAGGTGCAACAGTAAAACCAAAACTTGGCTTATCTGGTAAAAACTATGGAAGAGTAGTTTATGAAGGTTTAAAGGGTGGTCTTGACTTTTTAAAAGATGATGAGAATATTAATTCTCAACCTTTTATGCGTTGGAAAGAAAGATTCCTGTATTCAATGGAAGGCGTCAATAGATCTATTGCATCAACAGGCGAAATTAAAGGCCACTACATGAATGTAACTGCAGCGACCATTGAAGATATGTATGAAAGAGCTGAATTTGCTAAACAGCTTGGTACAATAATTATCATGATTGACTTAGTAATAGGCTATACAGCGATTCAAACTATGGCTATATGGGCACGTAAAAATGATATGATTTTGCACTTACATCGTGCTGGTAACTCAACATATTCACGTCAAAAAAGTCATGGTATGAATTTCCGTGTAATATGCAAATGGATGCGTATGGCAGGCGTAGATCATATACATGCTGGTACTGTAGTAGGTAAATTAGAGGGTGACCCTTTAATGATTAGAGGTTTCTACAATACATTACTTCTACCACATTTAGATGTTAACCTACCTCAAGGTATTTTCTTTGAGCAAGATTGGGCATCTTTACGTAAAGTAACTCCTGTTGCATCTGGTGGTATACACTGTGGCCAAATGCATCAATTATTAGATTATCTAGGTGAAGACGTTGTACTCCAATTTGGGGGAGGTACTATCGGACACCCAGATGGTATTCAGGCAGGTGCAACAGCTAACCGGGTTGCCTTAGAAGCTATGGTAATTGCTCGAAACGAGGGTCGTGATTATGTTGCAGAAGGACCACAAATTCTTCGTGATGCAGCAAAAACTTGTGGACCTCTACAAACAGCTTTAGATTTATGGAAAGATATAACATTTAACTATATTTTTACAGACACAGCTGACTTTGTTGTTACAACAACAACA?????????
KC209067_PterocladiellaMegasporangia_Malaysia            GCTTCAGCAGCTGTTGCAGGAGAATCATCAACTGCTACTTGGACTGTAGTTTGGACTGATCTCCTAACAGCTTGTGATTTATACAGAGCTAAAGCTTATAAAGTAGATGCTGTACCAAATACTACTGATCAATATTTCGCATTTATTGCTTATGACATAGACTTATTTGAAGAAGGATCAATAGCAAATTTAACAGCCTCAATTATTGGTAATGTATTCGGCTTTAAAGCTGTAAAAGCACTACGATTAGAAGATATGCGTATTCCTGTTGCTTACCTTAAAACTTTCCAGGGTCCTGCCACAGGTATAGTTGTAGAACGTGAACGTATGGATAAATTTGGGCGTCCATTCTTAGGTGCAACAGTAAAACCAAAACTTGGCTTATCTGGTAAAAACTATGGAAGAGTAGTTTATGAAGGTTTAAAGGGTGGTCTTGACTTTTTAAAAGATGATGAGAATATTAATTCTCAACCTTTTATGCGTTGGAAAGAAAGATTCCTGTATTCAATGGAAGGCGTCAATAGATCTATTGCATCAACAGGCGAAATTAAAGGCCACTACATGAATGTAACTGCAGCGACCATTGAAGATATGTATGAAAGAGCTGAATTTGCTAAACAGCTTGGTACAATAATTATCATGATTGACTTAGTAATAGGCTATACAGCGATTCAAACTATGGCTATATGGGCACGTAAAAATGATATGATTTTGCACTTACATCGTGCTGGTAACTCAACATATTCACGTCAAAAAAGTCATGGTATGAATTTCCGTGTAATATGCAAATGGATGCGTATGGCAGGCGTAGATCATATACATGCTGGTACTGTAGTAGGTAAATTAGAGGGTGACCCTTTAATGATTAGAGGTTTCTACAATACATTACTTCTACCACATTTAGATGTTAACCTACCTCAAGGTATTTTCTTTGAGCAAGATTGGGCATCTTTACGTAAAGTAACTCCTGTTGCATCTGGTGGTATACACTGTGGCCAAATGCATCAATTATTAGATTATCTAGGTGAAGACGTTGTACTCCAATTTGGGGGAGGTACTATCGGACACCCAGATGGTATTCAGGCAGGTGCAACAGCTAACCGGGTTGCCTTAGAAGCTATGGTAATTGCTCGAAACGAGGGTCGTGATTATGTTGCAGAAGGACCACAAATTCTTCGTGATGCAGCAAAAACTTGTGGACCTCTACAAACAGCTTTAGATTTATGGAAAGATATAACATTTAACTATACTTTTACAGACACAGCTGACTTTGTTGAAACTCCAACAGCA?????????
KC209068_PterocladiellaMegasporangia_Malaysia            GCTTCAGCAGCTGTTGCAGGAGAATCATCAACTGCTACTTGGACTGTAGTTTGGACTGATCTCCTAACAGCTTGTGATTTATACAGAGCTAAAGCTTATAAAGTAGATGCTGTACCAAATACTACTGATCAATATTTCGCATTTATTGCTTATGACATAGACTTATTTGAAGAAGGATCAATAGCAAATTTAACAGCCTCAATTATTGGTAATGTATTCGGCTTTAAAGCTGTAAAAGCACTACGATTAGAAGATATGCGTATTCCTGTTGCTTACCTTAAAACTTTCCAGGGTCCTGCCACAGGTATAGTTGTAGAACGTGAACGTATGGATAAATTTGGGCGTCCATTCTTAGGTGCAACAGTAAAACCAAAACTTGGCTTATCTGGTAAAAACTATGGAAGAGTAGTTTATGAAGGTTTAAAGGGTGGTCTTGACTTTTTAAAAGATGATGAGAATATTAATTCTCAACCTTTTATGCGTTGGAAAGAAAGATTCCTGTATTCAATGGAAGGCGTCAATAGATCTATTGCATCAACAGGCGAAATTAAAGGCCACTACATGAATGTAACTGCAGCGACCATTGAAGATATGTATGAAAGAGCTGAATTTGCTAAACAGCTTGGTACAATAATTATCATGATTGACTTAGTAATAGGCTATACAGCGATTCAAACTATGGCTATATGGGCACGTAAAAATGATATGATTTTGCACTTACATCGTGCTGGTAACTCAACATATTCACGTCAAAAAAGTCATGGTATGAATTTCCGTGTAATATGCAAATGGATGCGTATGGCAGGCGTAGATCATATACATGCTGGTACTGTAGTAGGTAAATTAGAGGGTGACCCTTTAATGATTAGAGGTTTCTACAATACATTACTTCTACCACATTTAGATGTTAACCTACCTCAAGGTATTTTCTTTGAGCAAGATTGGGCATCTTTACGTAAAGTAACTCCTGTTGCATCTGGTGGTATACACTGTGGCCAAATGCATCAATTATTAGATTATCTAGGTGAAGACGTTGTACTCCAATTTGGGGGAGGTACTATCGGACACCCAGATGGTATTCAGGCAGGTGCAACAGCTAACCGGGTTGCCTTAGAAGCTATGGTAATTGCTCGAAACGAGGGTCGTGATTATGTTGCAGAAGGACCACAAATTCTTCGTGATGCAGCAAAAACTTGTGGACCTCTACAAACAGCTTTAGATTTATGGAAAGATATAACATTTAACTATACTTCTACAGACACAGCTGACTTTGTGGAAACTCCAACAGCA?????????
KC209066_PterocladiellaMegasporangia_Malaysia            GCTTCAGCAGCTGTTGCAGGAGAATCATCAACTGCTACTTGGACTGTAGTTTGGACTGATCTCCTAACAGCTTGTGATTTATACAGAGCTAAAGCTTATAAAGTAGATGCTGTACCAAATACTACTGATCAATATTTCGCATTTATTGCTTATGACATAGACTTATTTGAAGAAGGATCAATAGCAAATTTAACAGCCTCAATTATTGGTAATGTATTCGGCTTTAAAGCTGTAAAAGCACTACGATTAGAAGATATGCGTATTCCTGTTGCTTACCTTAAAACTTTCCAGGGTCCTGCCACAGGTATAGTTGTAGAACGTGAACGTATGGATAAATTTGGGCGTCCATTCTTAGGTGCAACAGTAAAACCAAAACTTGGCTTATCTGGTAAAAACTATGGAAGAGTAGTTTATGAAGGTTTAAAGGGTGGTCTTGACTTTTTAAAAGATGATGAGAATATTAATTCTCAACCTTTTATGCGTTGGAAAGAAAGATTCCGGTATTCAATGGAAGGCGTCAATAGATTTATTGCATCAACAGGCGAAATTAAAGGCCACTACATGAATGTAACTGCAGCGACCATTGAAGATATGTATGAAAGAGCTGAATTTGCTAAACAGCTTGGTACAATAATTATCATGATTGACTTAGTAATAGGCTATACAGCGATTCAAACTATGGCTATATGGGCACGTAAAAATGATATGATTTTGCACTTACATCGTGCTGGTAACTCAACATATTCACGTCAAAAAAGTCATGGTATGAATTTCCGTGTAATATGCAAATGGATGCGTATGGCAGGCGTAGATCATATACATGCTGGTACTGTAGTAGGTAAATTAGAGGGTGACCCTTTAATGATTAGAGGTTTCTACAATACATTACTTCTACCACATTTAGATGTTAACCTACCTCAAGGTATTTTCTTTGAGCAAGATTGGGCATCTTTACGTAAAGTAACTCCTGTTGCATCTGGTGGTATACACTGTGGCCAAATGCATCAATTATTAGATTATCTAGGTGAAGACGTTGTACTCCAATTTGGGGGAGGTACTATCGGACACCCAGATGGTATTCAGGCAGGTGCAACAGCTAACCGGGTTGCCTTAGAAGCTATGGTAATTGCTCGAAACGAGGGTCGTGATTATGTTGCAGAAGGACCACAAATTCTTCGTGATGCAGCAAAAACTTGTGGACCTCTACAAACAGCTTTAGATTTATGGAAAGATATAACATTTAACTATACTTTTACAGACACAGCAAACTTTGTTGTAACTACAACACCA?????????
KC209064_PterocladiellaMegasporangia                     ACTTCAGCTGCTGTTGCAGGAGAATCATCAACTGCTACTTGGACTGTAGTTTGGACTGATCTCCTAACAGCTTGTGATTTATACAGAGCTAAAGCTTATAAAGTAGATGCTGTACCAAATACTACTGATCAATATTTCGCATTTATTGCTTATGACATAGACTTATTTGAAGAAGGATCAATAGCAAATTTAACAGCCTCAATTATTGGTAATGTATTCGGCTTTAAAGCTGTAAAAGCACTACGATTAGAAGATATGCGTATTCCTGTTGCTTACCTTAAAACTTTCCAGGGTCCTGCCACAGGTATAGTTGTAGAACGTGAACGTATGGATAAATTTGGGCGTCCATTCTTAGGTGCAACAGTAAAACCAAAACTTGGCTTATCTGGTAAAAACTATGGAAGAGTAGTTTATGAAGGTTTAAAGGGTGGTCTTGACTTTTTAAAAGATGATGAGAATATTAATTCTCAACCTTTTATGCGTTGGAAAGAAAGATTCCTGTATTCAATGGAAGGCGTCAATAGATCTATTGCATCAACAGGCGAAATTAAAGGCCACTACATGAATGTAACTGCAGCGACCATTGAAGATATGTATGAAAGAGCTGAATTTGCTAAACAGCTTGGTACAATAATTATCATGATTGACTTAGTAATAGGCTATACAGCGATTCAAACTATGGCTATATGGGCACGTAAAAATGATATGATTTTGCACTTACATCGTGCTGGTAACTCAACATATTCACGTCAAAAAAGTCATGGTATGAATTTCCGTGTAATATGCAAATGGATGCGTATGGCAGGCGTAGATCATATACATGCTGGTACTGTAGTAGGTAAATTAGAGGGTGACCCTTTAATGATTAGAGGTTTCTACAATACATTACTTCTACCACATTTAGATGTTAACCTACCTCAAGGTATTTTCTTTGAGCAAGATTGGGCATCTTTACGTAAAGTAACTCCTGTTGCATCTGGTGGTATACACTGTGGCCAAATGCATCAATTATTAGATTATCTAGGTGAAGACGTTGTACTCCAATTTGGGGGAGGTACTATCGGACACCCAGATGGTATTCAGGCAGGTGCAACAGCTAACCGGGTTGCCTTAGAAGCTATGGTAATTGCTCGAAACGAGGGTCGTGATTATGTTGCAGAAGGACCACAAATTCTTCGTGATGCAGCAAAAACTTGTGGACCTCTACAAACAGCTTTAGATTTATGGAAAGATATAACATTTAACTATATTTTTACAGACACAGCTGACTTTGTTGTTACAACAACAACA?????????
CNU066819_PterocladiellaMegasporangia_BaiTien_VN         GCTTCAGCAGCTGTTGCAGGAGAATCATCAACTGCTACTTGGACTGTAGTTTGGACTGATCTCCTAACAGCTTGTGATTTATACAGAGCTAAAGCTTATAAAGTAGATGCTGTACCAAATACTACTGATCAATATTTCGCATTTATTGCTTATGACATAGACTTATTTGAAGAAGGATCAATAGCAAATTTAACAGCCTCAATTATTGGTAATGTATTCGGCTTTAAAGCTGTAAAAGCACTACGATTAGAAGATATGCGTATTCCTGTTGCTTACCTTAAAACTTTCCAGGGTCCTGCCACAGGTATAGTTGTAGAACGTGAACGTATGGATAAGTTTGGGCGTCCATTCTTAGGTGCGACAGTAAAACCAAAACTTGGCTTATCTGGCAAAAACTATGGAAGAGTAGTTTATGAAGGTTTAAAAGGTGGTCTTGACTTTTTAAAAGATGATGAGAATATTAATTCTCAACCTTTTATGCGTTGGAAAGAAAGATTCCTGTATTCAATGGAAGGCGTCAATAGATCTATTGCATCAACAGGCGAAATTAAAGGCCACTACATGAATGTAACTGCAGCGACCATTGAAGATATGTATGAAAGAGCTGAATTTGCTAAACAGCTTGGTACAATAATTATCATGATTGACTTAGTAATAGGCTATACAGCGATTCAAACTATGGCTATATGGGCACGTAAAAATGATATGATTTTGCACTTACATCGTGCTGGTAACTCAACATATTCACGTCAAAAAAGTCATGGTATGAATTTCCGTGTAATATGCAAATGGATGCGTATGGCAGGCGTAGATCATATACATGCTGGTACTGTAGTAGGTAAATTAGAGGGTGACCCTTTAATGATTAGAGGTTTCTACAATACATTACTTCTACCACATTTAGATGTTAACCTACCTCAAGGTATTTTCTTTGAGCAAGATTGGGCATCTTTACGTAAAGTAACTCCTGTTGCATCTGGTGGTATACACTGTGGCCAAATGCATCAATTATTAGATTATCTAGGTGAAGACGTTGTACTCCAATTTGGGGGAGGTACTATCGGACACCCAGATGGTATTCAGGCAGGTGCAACAGCTAACCGGGTTGCCTTAGAAGCTATGGTAATTGCTCGAAACGAGGGTCGTGATTATGTTGCAGAAGGACCACAAATTCTTCGTGATGCAGCAAAAACTTGTGGACCTCTACAAACAGCTTTAGATTTATGGAAAGATATAACATTTAACTATACTTCTACAGACACAGCTGACTTTGTGGAAACTCCAACAGCAAACGTATAG
GHB0271_PterocladiellaMelanoidea1_GHB0271_RoscoffFR      GCATCAGCTGCTGTTGCAGGTGAGTCATCAACAGCTACTTGGACTGTAGTTTGGACTGATTTACTTACAGCTTGTGACTTATACAGAGCTAAAGCTTATAAAGTAGATGCTGTACCAAATACTTCTGATCAATATTTTGCATATATTTCATATGATATAGATCTATTTGAAGAAGGTTCAATTGCTAATTTAACAGCTTCTATCATCGGTAACGTATTTGGATTCAAAGCTGTGAAAGCACTGCGTTTAGAAGATATGCGTATACCTGTTGCTTACCTGAAAACTTTCCAAGGTCCTGCTACAGGTATTGTTGTAGAACGTGAACGTATGGATAAGTTCGGACGCCCATTCCTAGGTGCTACAGTAAAACCAAAATTAGGTCTATCAGGGAAAAACTATGGAAGAGTAGTATATGAAGGACTGAAAGGTGGTCTTGACTTCTTAAAAGATGATGAGAATATTAACTCTCAACCTTTTATGCGTTGGAAAGAAAGATTTCTTTACTCAATGGAGGGTGTGAATCGTTCTATTGCTTCAACAGGCGAAATTAAAGGTCACTATATGAATGTGACTGCGGCAACCATGGAAGATATGTATGAGAGAGCTGAATTTGCTAAACAACTTGGTAGTGTAATTGTCATGATTGATTTAGTAATAGGTTATACAGCTATTCAAACCATGGCTATTTGGGCTCGTAAGAATGATATGATTCTACACTTACACCGTGCTGGTAACTCAACATACTCTCGCCAAAAAAACCATGGTATGAACTTCCGAGTAATCTGCAAATGGATGCGTATGGCAGGTGTAGATCATATACATGCTGGTACTGTAGTAGGTAAACTAGAAGGTGATCCTTTAATGATTAAAGGTTTCTACAATACTTTACTTTTACCTCACTTAGATCTTAATCTACCTCAAGGTATTTTCTTTGAACAAGATTGGGCATCTTTACGTAAAGTAACTCCTGTTGCTTCTGGTGGTATACACTGTGGACAAATGCACCAATTACTAGATTATTTAGGTGAAGATGTTGTACTTCAATTTGGTGGAGGTACTATTGGACACCCGGATGGTATTCAAGCAGGTGCAACAGCAAATCGTGTTGCTCTAGAGGCTATAGTAATAGCTCGCAATGAAAAACGTGATTATGTTGCAGAAGGACCACAAATTCTTCGCGATGCAGCTAAAACTTGTGGCCCTCTACAAACAGCTTTAGATCTATGGAAAGATATTACATTTAACTATACTTCTACAGATACAGCTGACTTTGTAGAA?????????????????????
KT920279_PterocladiellaMelanoidea2_LESCT1573_Italy       GCTTCAGCAGCAGTTGCAGGAGAATCATCAACAGCTACTTGGACTGTAGTTTGGACTGATCTATTAACAGCTTGTGATTTATATAGAGCTAAAGCTTACAAAGTAGATGCTGTGCCAAATTCTTCTGATCAGTATTTTGCATTCATTGCTTATGATATAGATTTATTTGAAGAAGGCTCAATTGCAAACTTAACAGCTTCAATTATTGGTAATGTATTTGGGTTCAAAGCCGTAAAAGCACTACGTCTAGAAGATATGCGTATTCCTGTTGCTTACCTTAAAACTTTCCAAGGTCCTGCTACAGGTGTCATCGTAGAACGTGAACGAATGGACAAATTTGGGCGCCCATTTTTAGGTGCAACAGTAAAACCAAAATTAGGCTTGTCAGGAAAAAACTATGGAAGGGTAGTTTATGAAGGTCTGAGGGGTGGTCTTGACTTTTTGAAAGATGATGAGAATATTAATTCTCAACCTTTTATGCGTTGGAAAGAAAGATTCCTTTATTCTATGGAGGGTGTTAACAGAGCTATTGCATCAACAGGTGAAATCAAGGGTCACTATATGAATGTGACTGCAGCAACAATGGAAGACATGTACGAAAGAGCTGAATTTGCTAAGCAACTTGGTACAATAATTGTTATGATTGACTTAGTAATAGGTTATACAGCTATTCAAACCATGGCTGTATGGGCTCGTAAGAACGACATGATTTTGCACTTACATCGTGCTGGTAACTCAACATACTCTCGTCAGAAAAGTCATGGAATGAATTTCCGTGTAATTTGTAAGTGGATGCGTATGGCAGGTGTAGACCATATACACGCTGGTACTGTAGTAGGTAAACTAGAAGGAGACCCTTTAATGATTAGAGGTTTCTACAATACACTACTTTTACCTCATTTAGATATTAATCTACCTCAAGGTATATTCTTTGAACAAGATTGGGCATCTCTACGTAAAGTAACTCCTGTTGCTTCTGGTGGTATACACTGTGGTCAAATGCATCAGTTGTTGGATTATTTAGGTGAAGACGTTGTGCTTCAATTTGGTGGAGGTACTATTGGACATCCAGATGGTATTCAAGCAGGTGCAACAGCTAACCGTGTTGCTTTAGAAGCTGTTCTAATAGCTCGAAACGAAGGTCGTGATTTTGTTGCAGAAGGACCACAAATTCTTCGTGATGCAGCAAAAACTTGTGGACCTCTACAAACAGCTTTAGATCTATGGAAAGATATTACATTTAATTATACTTCTACAGATACAGCTGACTTTGTAGAAACTCCAACAGCAAACGTATAA
GHB0363_PterocladiellaMelanoidea2_VSMFR                  ???????????????????????????????????????????????????????????????????????????????????????????????????????????????????????????????????????????????????????????????????????????????????????????????????????????????????????????????????????????????????????????????????????????????????????????????????????????????????????????????????????????????????????????????????????????????????????????????????????????????????????????????????????????????????????????????????????????????????????????????????????????????????????????????????????????????????????????????????????????????????????????????????????????????????????????????????TGCTAAGCAACTTGGTACAATAATTGTTATGATTGACTTAGTAATAGGTTATACAGCTATTCAAACCATGGCTGTATGGGCTCGTAAGAACGACATGATTTTGCACTTACATCGTGCTGGTAACTCAACATACTCTCGTCAGAAAAGTCATGGAATGAATTTCCGTGTAATTTGTAAGTGGATGCGTATGGCAGGTGTAGACCATATACACGCTGGTACTGTAGTAGGTAAACTAGAAGGAGACCCTTTAATGATTAGAGGTTTCTACAATACACTACTTTTACCTCATTTAGATATTAATCTACCTCAAGGTATATTCTTTGAACAAGATTGGGCATCTCTACGTAAAGTAACTCCTGTTGCTTCTGGTGGTATACACTGTGGTCAAATGCATCAGTTGTTGGATTATTTAGGTGAAGACGTTGTGCTTCAATTTGGTGGAGGTACTATTGGACATCCAGATGGTATTCAAGCAGGTGCAACAGCTAACCGTGTTGCTTTAGAAGCTGTGCTAATAGCTCGAAACGAAGGTCGTGATTTTGTTGCAGAAGGACCACAAATTCTTCGTGATGCAGCAAAAACTTGTGGACCTCTACAAACAGCTTTAGATCTATGGAAAGATATTACATTTAATTATACTTCTACAGATACAGCTGACTTTGTAG???????????????????????
KX423482_PterocladiellaMusciformis_UC1884021             GCTTCAGCAGCCGTTGCAGGAGAATCATCAACAGCTACTTGGACTGTAGTTTGGACAGATCTGTTGACAGCTTGTGATTTATATAGAGCTAAAGCCTATAAAGTAGATGCTGTACCAAATACTTCTGATCAATACTTTGCATATATTGCTTATGATATAGACTTATTTGAAGAAGGCTCAATTGCAAACTTAACAGCTTCAATTATTGGTAATGTATTTGGATTTAAAGCTGTAAAAGCACTACGTCTAGAAGATATGCGTATCCCTGTTGCTTACCTTAAAACTTTCCAAGGTCCTGCAACAGGTATCGTTGTGGAACGTGAGCGTATGGATAAATTTGGACGCCCATTCCTAGGTGCAACAGTAAAACCAAAACTAGGCTTATCTGGTAAAAACTACGGAAGAGTAGTTTATGAAGGCCTAAGAGGTGGTCTTGACTTCTTGAAAGATGATGAGAATATTAATTCTCAACCTTTTATGCGTTGGAAAGAAAGATTCCTTTATTCTATGGAAGGTGTAAATAGATCTATTGCATCAACAGGCGAAATTAAAGGTCACTATATGAATGTGACTGCGGCAACTATGGAAGACATGTACGAAAGAGCTGAGTTTGCTAAACAGCTTGGTACAGTAATTGTTATGATTGACCTAGTAATAGGCTATACAGCTATTCAGACTATGGCTATATGGGCACGTAAAAATGATATGATCCTACACTTACATCGTGCTGGTAACTCAACGTATTCTCGTCAGAAAAGCCATGGTATGAACTTCCGCGTAATTTGTAAGTGGATGCGTATGGCGGGCGTAGACCACATACATGCTGGTACTGTAGTAGGTAAACTAGAAGGTGATCCTTTAATGATTAAAGGCTTCTACAATACACTACTTCTACCTCATTTAGATGTTAATCTACCTCAAGGTATTTTCTTCGAGCAAGATTGGGCATCTTTACGTAAGGTAACTCCTGTTGCTTCTGGTGGTATACACTGTGGTCAAATGCATCAGTTATTAGATTATTTAGGTGAAGACGTTGTACTTCAATTTGGTGGAGGTACTATTGGACACCCGGATGGTATTCAAGCAGGTGCAACAGCTAACCGTGTTGCTTTAGAAGCTATGGTAATCGCTCGAAATGAAGGTCGTGATTACGTTGCAGAAGGACCACAAATTCTTCGTGATGCAGCAAAAACTTGTGGACCTCTACAAACAGCTTTAGATCTATGGAAAGATATTACATTTAACTATACTTCTACAGATACAGCTGACTTTGTAGAAACTCCAACAGCAAATGTATAG
CNU024843_PterocladiellaMusciformis_Mexico               GCTTCAGCAGCCGTTGCAGGAGAATCATCAACAGCTACTTGGACTGTAGTTTGGACAGATCTGTTGACAGCTTGTGATCTATACAGAGCTAAAGCCTATAAAGTAGATGCTGTACCAAATACTTCTGATCAATACTTTGCATATATTGCTTATGATATAGATTTATTTGAAGAAGGCTCAATTGCAAACTTAACAGCTTCAATTATTGGTAATGTATTTGGATTTAAAGCTGTAAAAGCACTACGTCTAGAAGATATGCGTATCCCTGTTGCTTACCTTAAAACTTTCCAAGGTCCTGCAACAGGTATCGTTGTGGAACGTGAGCGTATGGATAAATTTGGACGCCCATTCCTAGGTGCAACAGTAAAACCAAAACTAGGCTTATCTGGTAAAAACTACGGAAGAGTAGTTTATGAAGGCCTAAGAGGTGGTCTTGACTTCTTGAAAGATGATGAGAATATTAACTCTCAACCTTTTATGCGTTGGAAAGAAAGATTCCTTTATTCTATGGAAGGTGTAAATAGATCTATTGCATCAACAGGCGAAATTAAAGGTCACTATATGAATGTGACTGCAGCAACTATGGAAGACATGTACGAAAGAGCTGAGTTTGCTAAGCAGCTTGGTACAGTAATTGTTATGATTGACCTAGTAATAGGCTATACAGCTATTCAGACTATGGCTATATGGGCACGTAAAAATGATATGATCCTACACTTACATCGTGCTGGTAACTCAACGTATTCTCGTCAGAAAAGCCATGGTATGAACTTCCGCGTAATTTGTAAGTGGATGCGTATGGCGGGCGTAGACCACATACATGCTGGTACTGTAGTAGGTAAATTAGAAGGTGATCCTTTAATGATTAAAGGCTTCTACAATACACTACTTCTACCTCATTTAGATGTTAATCTACCTCAAGGTATTTTCTTCGAGCAAGATTGGGCATCTTTACGTAAGGTAACTCCTGTTGCTTCTGGTGGTATACACTGTGGTCAAATGCATCAGTTATTAGATTATTTAGGTGAAGACGTTGTACTTCAATTTGGTGGAGGTACTATTGGACACCCGGATGGTATTCAAGCAGGTGCAACAGCTAACCGTGTTGCTTTAGAAGCTATGGTAATCGCTCGAAATGAAGGTCGTGATTACGTTGCAGAAGGACCACAAATTCTTCGTGATGCAGCAAAAACTTGTGGACCTCTACAAACAGCTTTAGATCTATGGAAAGATATTACATTTAACTATACTTCTACAGATACAGCTGACTTTGTAGAAACTCCAACAGCAAATGTATAG
CNU066893_PterocladiellaMusciformis_XomCon_VN            GCTTCAGCAGCCGTTGCAGGAGAATCATCAACAGCTACTTGGACTGTAGTTTGGACAGATCTGTTGACAGCTTGTGATCTATACAGAGCTAAAGCCTATAAAGTAGATGCTGTACCAAATACTTCTGATCAATACTTTGCATATATTGCTTATGATATAGACTTATTTGAAGAAGGCTCAATTGCAAACTTAACAGCTTCAATTATTGGTAATGTATTTGGATTTAAAGCTGTAAAAGCACTACGTCTAGAAGATATGCGTATCCCTGTTGCTTACCTTAAAACTTTCCAAGGTCCTGCAACAGGTATCGTTGTAGAACGTGAGCGTATGGATAAATTTGGACGCCCATTCCTAGGTGCAACAGTAAAACCAAAACTAGGCTTATCTGGTAAAAACTACGGAAGAGTAGTTTATGAAGGCCTAAGAGGTGGTCTTGACTTCTTGAAAGATGATGAGAATATTAATTCTCAACCTTTTATGCGTTGGAAAGAAAGATTCCTTTATTCTATGGAAGGTGTAAATAGATCTATTGCATCAACAGGCGAAATTAAAGGTCACTATATGAATGTGACTGCAGCAACTATGGAAGACATGTACGAAAGAGCTGAGTTTGCTAAACAGCTTGGTACAGTAATTGTTATGATTGACCTAGTAATAGGCTATACAGCTATTCAGACTATGGCTATATGGGCACGTAAAAATGATATGATCCTACACTTACATCGTGCTGGTAACTCAACGTATTCTCGTCAGAAAAGCCATGGTATGAACTTCCGCGTAATTTGTAAGTGGATGCGTATGGCGGGCGTAGACCACATACATGCTGGTACTGTAGTAGGTAAACTAGAAGGTGATCCTTTAATGATTAAAGGCTTCTATAATACACTACTTCTACCTCATTTAGATGTTAATCTACCTCAAGGTATTTTCTTCGAGCAAGATTGGGCATCTTTACGTAAGGTAACTCCTGTTGCTTCTGGTGGTATACACTGTGGTCAAATGCATCAGTTATTAGATTATTTAGGTGAAGACGTTGTACTTCAATTTGGTGGAGGTACTATTGGACACCCAGATGGTATTCAAGCAGGTGCAACAGCTAACCGTGTTGCTTTAGAGGCTATGGTAATCGCTCGAAATGAAGGTCGTGATTACGTTGCAGAAGGACCACAAATTCTTCGTGATGCAGCAAAAACTTGTGGACCTCTACAAACAGCTTTAGATCTATGGAAAGATATTACATTTAACTATACTTCTACAGATACAGCTGACTTTGTAGAAACTCCAACAGCAAATGTATAG
GU731224_PterocladiellaNana_Korea                        GCATCCGCTGCCGTTGCAGGTGAATCATCAACAGCTACTTGGACTGTAGTTTGGACAGATTTGCTAACAGCTTGTGATTTATATAGAGCTAAAGCTTATAAAGTAGATATTGTGCCAAATACTACTGATCAATATTTTGCATATATAGCGTATGATATAGACCTATTTGAAGAGGGTTCAATTGCTAACTTAACAGCTTCTATTATTGGTAACGTGTTTGGATTTAAAGCTGTAAAAGCTTTAAGATTAGAAGATATGCGTATTCCTGTTGCATACCTTAAAACCTTCCAAGGTCCTGCCACAGGTATTGTTGTAGAACGTGAACGTATGGATAAATTTGGACGTCCATTCCTAGGAGCAACAGTAAAACCAAAACTTGGTCTGTCAGGAAAAAATTACGGAAGAGTAGTATATGAGGGTCTAAAAGGTGGTCTTGACTTCCTAAAAGATGATGAGAACATTAACTCTCAACCTTTCATGCGTTGGAAAGAAAGATTTCTTTATTCTATGGAAGGTGTAAATCGTTCTATAGCATCATCAGGTGAAATCAAAGGTCACTATATGAATGTGACTGCAGCAACTATGGAAGACATGTATGAAAGAGCTGAATTCGCTAAACAGCTTGGCACAGTCATTATAATGATTGACTTAGTAATAGGCTATACAGCTATTCAAACCATGGCTATATGGGCTCGTAGAAATGATATGATTCTACACTTACATCGTGCTGGTAACTCAACATACTCTCGCCAAAAAAGTCATGGGATGAACTTCCGTGTAATTTGTAAGTGGATGCGTATGGCAGGTGTTGACCATATACACGCTGGTACAGTAGTAGGTAAGCTAGAAGGTGATCCTTTAATGATTAAAGGTTTTTATAACACCCTACTTTTAACTCACTTAGAGACGAATCTACCTCAAGGTATTTTCTTTGAGCAAGACTGGGCATCTTTACGTAAAGTGACACCTGTTGCTTCTGGTGGTATACATTGTGGTCAAATGCACCAATTATTAGATTATTTAGGTGAAGATGTTGTACTTCAATTTGGTGGAGGTACAATTGGTCATCCAGATGGTATTCAAGCAGGTGCAACAGCTAACCGTGTAGCTTTAGAAGCTATGGTTATAGCTCGTAATGAAGGACGCGATTACGTTGCAGAAGGACCACAAATTCTTCGTGATGCAGCTAAAACTTGTGGACCTCTACAAACAGCTTTAGATCTATGGAAAGACATATCATTTAATTATACTTCTACAGATACTGCTGATTTCGTAGAAACTCCAACAGCAAACGTATA?
KC209078_PterocladiellaPhangiae_Malaysia                 GCATCTGCTGCCGTTGCGGGTGAATCATCAACAGCTACTTGGACTGTAGTTTGGACAGATTTGCTAACAGCTTGTGATTTATACAGAGCTAAAGCTTATAAAGTAGATGCTGTACCAAACACTTCTGATCAATATTTTGCATATATAGCATATGATATAGACTTATTTGAAGAAGGTTCAATTGCGAACTTAACAGCTTCTATTATTGGTAATGTATTTGGATTTAAGGCTGTAAAAGCTTTACGTCTAGAAGATATGCGTATTCCTGTTGCATATCTTAAAACTTTCCAAGGTCCTGCTACAGGTATTGTTGTAGAACGTGAGCGTATGGATAAATTTGGACGCCCTTTCCTAGGAGCAACAGTAAAACCAAAACTTGGTTTATCAGGAAAGAATTATGGAAGAGTAGTATATGAAGGTCTAAAAGGCGGTCTTGACTTCCTAAAAGATGATGAGAATATTAACTCTCAACCTTTTATGCGCTGGAAGGAAAGATTCCTTTATTCAATGGAAGGTGTAAATCGCTCTATAGCATCAACTGGTGAAATCAAGGGTCACTATATGAATGTGACTGCAGCAACTATGGAAGACATGTATGAAAGAGCTGAATTTGCTAAGCAGCTTGGCACAGTAATTATCATGATCGACTTAGTAATAGGTTATACAGCTATTCAAACTATGGCTATATGGGCTCGTAAGAACGATATGATTTTACATTTACACCGCGCTGGAAACTCAACATACTCTCGCCAGAAGAGTCATGGTATGAACTTCCGTGTAATTTGCAAATGGATGCGTATGGCAGGTGTTGACCATATACATGCTGGTACAGTTGTAGGTAAATTAGAAGGCGACCCTTTAATGATTAGAGGTTTTTATAACACCCTACTGCTACCTTATTTAGATGTTAATCTACCTCAAGGTATTTTCTTTGAGCAGGATTGGGCATCTTTACGTAAAGTAACTCCTGTTGCTTCTGGTGGTATACACTGTGGCCAAATGCATCAATTGTTAGATTACCTAGGTGAAGATGTTGTACTTCAATTTGGTGGAGGTACTATTGGACATCCAGATGGTATTCAAGCAGGTGCAACAGCTAACCGCGTTGCTCTAGAAGCTATGGTAATAGCTCGTAATGAAGGGCGCGATTACGTTGCAGAAGGACCACAAATTCTTCGTGATGCAGCTAAAACTTGTGGTCCCCTACAAACAGCTTTAGATTTGTGGAAAGATATTACATTTAACTATACTTCTACAGATACTGCTGACTTCGTAGAAAC???????????????????
EF190255_PterocladiellaPsammophila_SouthAfrica           GCATCAGCTGCAGTTGCGGGTGAATCATCAACAGCTACTTGGACTGTAGTTTGGACAGATTTGCTAACAGCTTGTGATTTATATAGGGCTAAAGCTTATAAAGTGGATGCTGTACCAAATACTTCTGATCAATATTTTGCATATATAGCATATGATATAGACTTATTTGAAGAAGGTTCAATTGCAAATTTAACAGCCTCTATTATTGGTAACGTATTTGGATTCAAAGCTGTAAAAGCTTTACGTCTAGAGGATATGCGTATTCCTGTTGCATATCTTAAAACTTTCCAGGGTCCTGCTACAGGTATTGTTGTGGAACGTGAGCGTATGGATAAATTTGGGCGCCCTTTCCTAGGAGCAACAGTAAAACCAAAACTTGGTTTATCAGGAAAGAATTATGGAAGAGTAGTGTATGAAGGACTAAAAGGTGGTCTTGATTTTCTGAAAGATGATGAGAATATTAACTCTCAACCTTTTATGCGCTGGAAAGAAAGATTCCTTTATTCAATGGAAGGTGTAAATCGCTCTATAGCATCAACAGGTGAAATTAAAGGTCACTACATGAATGTGACTGCAGCAACTATGGAAGACATGTATGAAAGAGCTGAATTTGCTAAGCAACTTGGCACAGTAATTGTCATGATCGACTTAGTAATAGGTTATACAGCTATTCAAACTATGGCGATATGGGCTCGTAAAAATGATATGATTCTGCATCTACACCGTGCTGGAAACTCAACATACTCTCGCCAGAAAAGTCATGGAATGAACTTCCGTGTAATCTGTAAGTGGATGCGTATGGCAGGTGTTGACCATATACATGCTGGTACAGTAGTAGGTAAACTAGAAGGTGACCCTTTAATGATTAGAGGTTTTTATAACACTTTACTTTTACCTTATTTAGATGTTAATCTACCTCAAGGTATTTTCTTTGAACAGGATTGGGCATCTTTGCGTAAAGTAACTCCTGTTGCTTCTGGTGGTATACACTGTGGTCAAATGCACCAATTACTAGATTACCTAGGTGAAGATGTTGTACTTCAGTTTGGTGGAGGCACTATTGGACATCCAGACGGCATTCAAGCAGGCGCAACAGCTAACCGCGTTGCTCTAGAGGCTATGGTAATAGCTCGTAATGAAGGGCGTGATTACGTTGCAGAAGGACCACAAATTCTTCGTGATGCAGCTAAAACTTGTGGTCCCCTACAAACAGCTTTAGATCTATGGAAAGATATTACATTTAATTACACTTCTACAGATACAGCTGACTTCGTAGAAACTCCAACAGCAAACGTATAA
EF190256_PterocladiellaPsammophila_SouthAfrica           ????????????????????????????????????????????????????????????????????????????????????????????????????????????????????????????????????????????????????????????????????????????????????????????????????????????????????????????????????????????????????????????????????????????????????????????????????????????????????????????????????????????????????????????????????????????????????????????????????????????????????????????????AGGTCTAAAAGGTGGTCTTGATTTTCTGAAAGATGATGAGAATATTAACTCTCAACCTTTTATGCGCTGGAAAGAAAGATTCCTTTATTCAATGGAAGGTGTAAATCGCTCTATAGCATCAACAGGTGAAATTAAAGGTCACTACATGAATGTGACTGCAGCAACTATGGAAGACATGTATGAAAGAGCTGAATTTGCTAAGCAACTTGGCACAGTAATTGTCATGATCGACTTAGTAATAGGTTATACAGCTATTCAAACTATGGCGATATGGGCTCGTAAAAATGATATGATTCTGCATCTACACCGTGCTGGAAACTCAACATACTCTCGCCAGAAAAGTCATGGAATGAACTTCCGTGTAATCTGTAAGTGGATGCGTATGGCAGGTGTTGACCATATACATGCTGGTACAGTAGTAGGTAAACTAGAAGGTGACCCTTTAATGATTAGAGGTTTTTATAACACTTTACTTTTACCTTATTTAGATGTTAATCTACCTCAAGGTATTTTCTTTGAACAGGATTGGGCATCTTTGCGTAAAGTAACTCCTGTTGCTTCTGGTGGTATACACTGTGGTCAAATGCACCAATTACTAGATTACCTAGGTGAAGATGTTGTACTTCAGTTTGGTGGAGGCACTATTGGACATCCAGACGGCATTCAAGCAGGCGCAACAGCTAACCGCGTTGCTCTAGAGGCTATGGTAATAGCTCGTAATGAAGGGCGTGATTACGTTGCAGAAGGACCACAAATTCTTCGTGATGCAGCTAAAACTTGTGGTCCCCTACAAACAGCTTTAGATCTATGGAAAGATATTACATTTAATTACACTTCTACAGATACAGCTGACTTCGTAGAAACTCCAACAGCAAACGTATAA
HEC16327_PterocladiellaPsammophila_Chilaw_SL             ?????????????????????????????????????????????????????????????????????????????????????????????????????????????????????????????????????????????????????????????????????????????????????????????????????????????????????????????????????????????????????????????????????????????????????????????????????????????????????????????????????????????????????????????????????????????????????????????????????????????????????????????????????????????????????????????????????????????????????????????????????????????????????????CAATGGAAGGTGTAAATCGCTCTATAGCATCAACAGGTGAAATTAAAGGTCACTACATGAATGTGACTGCAGCAACTATGGAAGACATGTATGAAAGAGCTGAATTTGCTAAGCAACTTGGCACAGTAATTGTCATGATCGACTTAGTAATAGGCTATACAGCTATTCAAACTATGGCGATATGGGCTCGTAAAAATGATATGATTCTGCATCTACACCGTGCTGGAAACTCAACATACTCTCGCCAGAAAAGTCATGGAATGAACTTCCGTGTAATCTGTAAGTGGATGCGTATGGCAGGTGTTGACCATATACATGCTGGTACAGTAGTAGGTAAACTAGAAGGTGACCCTTTAATGATTAGAGGTTTTTATAACACTTTACTTTTACCTTATTTAGATGTTAATCTACCTCAAGGTATTTTCTTTGAACAGGATTGGGCATCTTTGCGTAAAGTAACTCCTGTTGCTTCTGGTGGTATACACTGTGGTCAAATGCACCAATTACTAGATTACCTAGGTGAAGATGTTGTACTTCAGTTTGGTGGAGGCACTATTGGACATCCAGACGGCATTCAAGCAGGCGCAACAGCTAACCGCGTTGCTCTAGAGGCTATGGTAATAGCTCGTAATGAAGGGCGTGATTACGTTGCAGAAGGACCACAAATTCTTCGTGATGCAGCTAAAACTTGTGGTCCCCTACAAACAGCTTTAGATCTATGGAAAGATATTACATTTAATTACACTTCTACAGATACAGCTGACTTCGTAGAAACTCCAACAGCAAACGTATAA
GU731221_PterocladiellaTenuis_P929Japan                  GCATCCGCTGCAGTTGCAGGTGAATCATCGACAGCTACTTGGACTGTAGTTTGGACAGATTTGCTAACAGCTTGTGATTTATATAGGGCTAAAGCTTATAAAGTAGATGATGTACCCAATACTAATGATCAATATTTTGCATATATAGCATATGACATAGACTTATTTGAAGAGGGTTCAATTGCTAATTTAACAGCTTCTATTATTGGTAACGTATTTGGATTTAAAGCTGTAAAAGCTTTAAGATTAGAAGATATGCGTATACCTGTTGCGTACCTTAAAACTTTCCAAGGTCCTGCTACAGGTATCGTAGTAGAACGTGAGCGTATGGACAAATTTGGACGTCCATTCTTAGGAGCAACAGTAAAACCAAAACTTGGTCTGTCAGGTAAAAACTATGGAAGAGTAGTATATGAAGGACTAAAAGGTGGTCTTGACTTCCTAAAAGATGATGAGAATATCAACTCTCAACCTTTTATGCGTTGGAAAGAAAGATTTCTTTACTCTATGGAAGGTGTAAATCGTTCTATAGCATCATCAGGTGAAATCAAAGGTCACTATATGAATGTGACTGCAGCGACTATGGAAGACATGTATGAAAGAGCTGAATTTGCTAAGCAACTTGGCACAGTCATTGTAATGATTGACTTAGTAATAGGCTATACAGCTATTCAAACTATGGCTATATGGGCTCGTAGGAATGATATGATTCTGCACTTACATCGTGCTGGTAACTCAACATACTCTCGCCAAAAAAGTCATGGCATGAACTTCCGTGTAATTTGTAAGTGGATGCGTATGGCTGGTGTTGATCATATACACGCTGGTACAGTAGTAGGTAAATTAGAAGGTGATCCTTTAATGATTAAAGGCTTTTATAATACCCTACTTTTAACTCACTTAGATACTAATCTACCTCAAGGTATTTTCTTTGAGCAGGACTGGGCATCTTTACGTAAAGTAACACCTGTTGCTTCTGGTGGTATACACTGTGGTCAAATGCATCAATTATTAGATTATCTAGGTGAAGATGTTGTACTTCAGTTTGGTGGGGGTACCATTGGTCATCCAGATGGTATTCAAGCAGGTGCAACAGCTAACCGTGTTGCTCTAGAAGCTATGGTCATAGCTCGTAATGAAGGACGTGATTACGTTGCAGAAGGACCACAAATTCTTCGCGATGCGGCTAAAACTTGTGGACCTCTACAAACAGCTTTAGATCTATGGAAAGACATATCATTTAATTATACTTCTACAGATACTGCTGACTTCGTAGAAACTCCAACAGCAAACGTATA?
HEC16347_PterocladiellaSp2_Beruwela_SL                   ?????????????????????????????????????????????????????????????????????????????????????????????????????????????????????????????????????????????????????????????????????????????????????????????????????????????????????????????????????????????????????????????????????????????????????????????????????????????????????????????????????????????????????????????????????????????????????????????????????????????????????????????????????????????????????????????????????????????????????????????????????????????????????????CAATGGAAGGTGTAAATCGCTCTATAGCATCAACCGGTGAAATTAAAGGTCACTACATGAATGTGACTGCAGCAACTATGGAAGACATGTATGAAAGAGCTGAATTTGCTAAGCAACTTGGCACAGTAATTATCATGATCGACTTAGTAATAGGCTATACGGCTATTCAAACTATGGCTATATGGGCTCGTAAGAATGATATGATTCTACATCTACACCGCGCTGGAAACTCAACATACTCTCGCCAGAAAAGTCATGGTATGAACTTCCGTGTAATTTGTAAATGGATGCGTATGGCAGGTGTTGACCATATACATGCTGGTACAGTAGTAGGTAAACTAGAAGGTGACCCTTTAATGATTAGAGGTTTTTATAACACTTTACTTTTACCTTATTTAGATGTTAATCTACCTCAGGGTATCTTCTTCGAACAGGATTGGGCATCTTTGCGTAAGGTAACTCCTGTTGCTTCTGGTGGTATACACTGTGGTCAAATGCACCAATTGCTGGATTATCTAGGTGAAGATGTTGTACTTCAGTTTGGTGGAGGCACTATTGGACATCCAGACGGCATTCAAGCAGGCGCAACAGCTAACCGCGTTGCTCTAGAGGCTATGGTAATAGCTCGTAATGAAGGGCGTGATTACGTTGCAGAAGGACCACAAATTCTTCGTGATGCAGCCAAAACTTGTGGTCCCCTACAAACAGCTTTAGATCTATGGAAAGACATTACATTTAACTACACTTCTACAGATACAGCTGACTTCGTAGAAACTCCAACAGCAAACGTATAA
CNU026188_PterocladiellaSp3_Hawaii                       GCATCAGCTGCAGTTGCGGGTGAATCATCAACAGCTACTTGGACTGTAGTTTGGACAGATTTGCTAACAGCTTGTGATTTATATAGAGCTAAAGCTTATAAGGTAGATGCTGTGCCAAATACTACTGATCAATATTTTGCATATATAGCATATGATATAGACTTATTTGAAGAAGGTTCAATCGCAAATTTAACAGCTTCTATTATTGGTAACGTATTTGGATTCAAAGCCGTAAAAGCTTTACGTCTAGAGGATATGCGTATTCCTGTTGCATATCTTAAAACTTTCCAGGGTCCTGCTACAGGTATTATTGTGGAACGTGAGCGTATGGATAAGTTTGGGCGCCCTTTCCTAGGAGCAACAGTAAAGCCAAAACTTGGTTTATCAGGAAAGAATTATGGAAGAGTAGTATATGAAGGACTAAGAGGCGGTCTTGATTTTCTGAAAGATGATGAGAATATTAACTCTCAACCTTTTATGCGCTGGAAAGAAAGATTCCTTTATTCAATGGAAGGTGTAAATCGTTCTATAGCATCAACTGGTGAAATTAAAGGTCACTATATGAATGTGACTGCAGCAACTATGGAAGACATGTATGAAAGAGCTGAGTTTGCTAAGCAACTTGGTACAGTAATTATCATGATCGACTTAGTAATAGGCTATACAGCTATTCAAACTATGGCTATATGGGCTCGTAAAAATGATATGATTCTACATCTACACCGTGCTGGAAACTCAACATACTCTCGCCAGAAGAGTCATGGTATGAATTTCCGTGTAATTTGTAAATGGATGCGTATGGCAGGTGTTGACCATATACATGCTGGTACAGTAGTAGGTAAATTAGAAGGTGATCCTTTAATGATTAGAGGTTTTTATAACACTTTACTTTTACCTTATTTAGATGTTAATCTGCCTCAAGGTATTTTCTTCGAACAGGATTGGGCATCTTTGCGCAAAGTAACTCCTGTTGCTTCTGGTGGTATACACTGTGGTCAAATGCACCAATTGCTAGATTACCTAGGTGAAGATGTTGTACTTCAGTTTGGTGGAGGCACTATTGGACATCCAGATGGTATTCAAGCAGGCGCAACAGCTAACCGCGTTGCTCTAGAGGCTATGGTAATAGCTCGTAATGAAGGGCGTGATTACGTTGCAGAAGGACCACAAATTCTTCGTGATGCAGCTAAAACTTGTGGTCCCCTACAAACAGCTTTAGATCTATGGAAAGATATTACATTTAACTATACTTCTACAGATACAGCTGACTTCGTAGAAACTCCAACAGCAAACGTATAA
CNU040741_PterocladiellaSp3_Indonesia                    GCATCAGCTGCAGTTGCGGGTGAATCATCAACAGCTACTTGGACTGTAGTTTGGACAGATTTGCTAACAGCTTGTGATTTATATAGAGCTAAAGCTTATAAGGTAGATGCTGTGCCAAATACTACTGATCAATATTTTGCATATATAGCATATGATATAGACTTATTTGAAGAAGGTTCAATCGCAAATTTAACAGCTTCTATTATTGGTAACGTATTTGGATTCAAAGCCGTAAAAGCTTTACGTCTAGAGGATATGCGTATTCCTGTTGCATATCTTAAAACTTTCCAGGGTCCTGCTACAGGTATTATTGTGGAACGTGAGCGTATGGATAAGTTTGGGCGCCCTTTCCTAGGAGCAACAGTAAAGCCAAAACTTGGTTTATCAGGAAAGAATTATGGAAGAGTAGTATATGAAGGACTAAGAGGCGGTCTTGATTTTCTGAAAGATGATGAGAATATTAACTCTCAACCTTTTATGCGCTGGAAAGAAAGATTCCTTTATTCAATGGAAGGTGTAAATCGTTCTATAGCATCAACTGGTGAAATTAAAGGTCACTATATGAATGTGACTGCAGCAACTATGGAAGACATGTATGAAAGAGCTGAGTTTGCTAAGCAACTTGGTACAGTAATTATCATGATCGACTTAGTAATAGGCTATACAGCTATTCAAACTATGGCTATATGGGCTCGTAAAAATGATATGATTCTACATCTACACCGTGCTGGAAACTCAACATACTCTCGCCAGAAGAGTCATGGTATGAATTTCCGTGTAATTTGTAAATGGATGCGTATGGCAGGTGTTGACCATATACATGCTGGTACAGTAGTAGGTAAACTAGAAGGTGATCCTTTAATGATTAGAGGTTTTTATAACACTTTACTTTTACCTTATTTAGATGTTAATCTGCCTCAAGGTATTTTCTTCGAACAGGATTGGGCATCTTTGCGCAAAGTAACTCCTGTTGCTTCTGGTGGTATACACTGTGGTCAAATGCACCAATTGCTAGATTACCTAGGTGAAGATGTTGTACTTCAGTTTGGTGGAGGCACTATTGGACATCCAGATGGTATTCAAGCAGGCGCAACAGCTAACCGCGTTGCTCTAGAGGCTATGGTAATAGCTCGTAATGAAGGGCGTGATTACGTTGCAGAAGGACCACAAATTCTTCGTGATGCAGCTAAAACTTGTGGTCCCCTACAAACAGCTTTAGATCTATGGAAAGATATTACATTTAACTATACTTCTACAGATACAGCTGACTTCGTAGAAACTCCAACAGCAAACGTATAA
CNU024713_PterocladiellaSp4_Indonesia                    GCATCAGCTGCAGTTGCAGGTGAATCATCAACAGCTACTTGGACTGTAGTTTGGACAGATTTGCTAACAGCTTGTGATTTATATAGAGCTAAAGCTTATAAGGTAGATGCTGTACCAAATACTTCTGACCAATATTTTGCATATATAGCATATGATATAGACTTATTTGAAGAAGGTTCAATTGCAAATTTAACAGCTTCTATTATTGGTAACGTATTTGGATTTAAAGCTGTAAAAGCTTTACGTCTAGAGGATATGCGTATTCCTGTCGCATATCTGAAGACTTTCCAAGGTCCTGCTACAGGTATTGTTGTGGAACGTGAGCGTATGGATAAATTTGGACGCCCTTTCCTAGGAGCAACAGTAAAACCAAAACTTGGTTTATCAGGAAAGAACTATGGAAGAGTAGTATATGAAGGACTAAGAGGTGGTCTTGATTTTCTAAAGGATGATGAGAACATTAACTCTCAACCTTTTATGCGTTGGAAAGAAAGATTCCTTTATTCAATGGAAGGTGTAAATCGCTCTATAGCATCAACAGGTGAAATTAAAGGTCACTACATGAATGTGACTGCAGCAACTATGGAAGACATGTATGAAAGAGCTGAATTTGCTAAGCAACTTGGCACAGTAATTGTCATGATCGACTTAGTAATAGGCTATACAGCTATTCAAACTATGGCTATATGGGCTCGTAAAAATGATATGATTCTACACCTACATCGTGCTGGAAACTCAACATACTCACGCCAGAAAAGTCATGGTATGAACTTCCGTGTAATTTGTAAATGGATGCGTATGGCAGGTGTTGACCATATACATGCTGGTACAGTAGTAGGTAAACTAGAAGGTGATCCTTTAATGATTAGAGGTTTTTATAACACTTTACTTTTACCTTATTTAGATGTTAATCTACCTCAAGGTATTTTCTTTGAACAGGATTGGGCATCTTTACGTAAAGTAACTCCAGTTGCTTCTGGTGGTATACACTGTGGTCAAATGCACCAATTACTAGATTACCTAGGTGAAGATGTTGTACTTCAGTTTGGTGGAGGTACTATTGGACATCCAGACGGTATTCAAGCAGGCGCAACAGCTAACCGCGTTGCTCTAGAAGCTATGGTAATAGCTCGTAATGAAGGACGTGATTACGTTGCAGAAGGACCACAAATTCTTCGTGATGCAGCTAAAACTTGTGGTCCTCTACAAACAGCTCTAGATCTATGGAAAGATATTACATTTAATTATACTTCTACAGATACAGCTGACTTTGTAGAAACTCCAACAGCAAACGTATAA
CNU027855_PterocladiellaSp4_Indonesia                    GCATCAGCTGCAGTTGCAGGTGAATCATCAACAGCTACTTGGACTGTAGTTTGGACAGATTTGCTAACAGCTTGTGATTTATATAGAGCTAAAGCTTATAAGGTAGATGCTGTACCAAATACTTCTGACCAATATTTTGCATATATAGCATATGATATAGACTTATTTGAAGAAGGTTCAATTGCAAATTTAACAGCTTCTATTATTGGTAACGTATTTGGATTTAAAGCTGTAAAAGCTTTACGTCTAGAGGATATGCGTATTCCTGTCGCATATCTGAAGACTTTCCAAGGTCCTGCTACAGGTATTGTTGTGGAACGTGAGCGTATGGATAAATTTGGACGCCCTTTCCTAGGAGCAACAGTAAAACCAAAACTTGGTTTATCAGGAAAGAACTATGGAAGAGTAGTATATGAAGGACTAAGAGGTGGTCTTGATTTTCTAAAGGATGATGAGAACATTAACTCTCAACCTTTTATGCGTTGGAAAGAAAGATTCCTTTATTCAATGGAAGGTGTAAATCGCTCTATAGCATCAACAGGTGAAATTAAAGGTCACTACATGAATGTGACTGCAGCAACTATGGAAGACATGTATGAAAGAGCTGAATTTGCTAAGCAACTTGGCACAGTAATTGTCATGATCGACTTAGTAATAGGCTATACAGCTATTCAAACTATGGCTATATGGGCTCGTAAAAATGATATGATTCTACACCTACATCGTGCTGGAAACTCAACATACTCACGCCAGAAAAGTCATGGTATGAACTTCCGTGTAATTTGTAAATGGATGCGTATGGCAGGTGTTGACCATATACATGCTGGTACAGTAGTAGGTAAACTAGAAGGTGATCCTTTAATGATTAGAGGTTTTTATAACACTTTACTTTTACCTTATTTAGATGTTAATCTACCTCAAGGTATTTTCTTTGAACAGGATTGGGCATCTTTACGCAAAGTAACTCCAGTTGCTTCTGGTGGTATACACTGTGGTCAAATGCACCAATTACTAGATTACCTAGGTGAAGATGTTGTACTTCAGTTTGGTGGAGGTACTATTGGACATCCAGACGGTATTCAAGCAGGCGCAACAGCTAACCGCGTTGCTCTAGAAGCTATGGTAATAGCTCGTAACGAAGGACGTGATTACGTTGCAGAAGGACCACAAATTCTTCGTGATGCAGCTAAAACTTGTGGTCCTCTACAAACAGCTCTAGATCTATGGAAAGATATTACATTTAATTATACTTCTACAGATACAGCTGATTTTGTAGAAACTCCAACAGCAAACGTATAA
CNU075446_1_PterocladiellaSp4_Indonesia                  GCATCAGCTGCAGTTGCAGGTGAATCATCAACAGCTACTTGGACTGTAGTTTGGACAGATTTGCTAACAGCTTGTGATTTATATAGAGCTAAAGCTTATAAGGTAGATGCTGTACCAAATACTTCTGACCAATATTTTGCATATATAGCATATGATATAGACTTATTTGAAGAAGGTTCAATTGCAAATTTAACAGCTTCTATTATTGGTAACGTATTTGGATTTAAAGCTGTAAAAGCTTTACGTCTAGAGGATATGCGTATTCCTGTCGCATATCTGAAGACTTTCCAAGGTCCTGCTACAGGTATTGTTGTGGAACGTGAGCGTATGGATAAATTTGGACGCCCTTTCCTAGGAGCAACAGTAAAACCAAAACTTGGTTTATCAGGAAAGAACTATGGAAGAGTAGTATATGAAGGACTAAGAGGTGGTCTTGATTTTCTAAAGGATGATGAGAACATTAACTCTCAACCTTTTATGCGTTGGAAAGAAAGATTCCTTTATTCAATGGAAGGTGTAAATCGCTCTATAGCATCAACAGGTGAAATTAAAGGTCACTACATGAATGTGACTGCAGCAACTATGGAAGACATGTATGAAAGAGCTGAATTTGCTAAGCAACTTGGCACAGTAATTGTCATGATCGACTTAGTAATAGGCTATACAGCTATTCAAACTATGGCTATATGGGCTCGTAAAAATGATATGATTCTACACCTACATCGTGCTGGAAACTCAACATACTCACGCCAGAAAAGTCATGGTATGAACTTCCGTGTAATTTGTAAATGGATGCGTATGGCAGGTGTTGACCATATACATGCTGGTACAGTAGTAGGTAAACTAGAAGGTGATCCTTTAATGATTAGAGGTTTTTATAACACTTTACTTTTACCTTATTTAGATGTTAATCTACCTCAAGGTATTTTCTTTGAACAGGATTGGGCATCTTTACGTAAAGTAACTCCAGTTGCTTCTGGTGGTATACACTGTGGTCAAATGCACCAATTACTAGATTACCTAGGTGAAGATGTTGTACTTCAGTTTGGTGGAGGTACTATTGGACATCCAGACGGTATTCAAGCAGGCGCAACAGCTAACCGCGTTGCTCTAGAAGCTATGGTAATAGCTCGTAATGAAGGACGTGATTACGTCGCAGAAGGACCACAAATTCTTCGGGACGCAGCCAAAAC??????????????????????????????????????????????????????????????????????????????????????????????????????????
UC948281_PterocladiellaSp6_Bermuda                       GCATCTGCTGCCGTTGCGGGTGAATCATCGACAGCTACTTGGACTGTAGTTTGGACAGACTTGCTAACAGCTTGTGATTTATATAGAGCTAAAGCTTATAAAGTAGACGCTGTACCAAACACTTCTGATCAATATTTTGCATATATATCATATGATATAGACTTATTTGAAGAAGGTTCAATTGCGAACTTAACAGCTTCTATTATTGGTAAYGTATTTGGWTTTAARGCTGTAMRWGCTTTACGTCTAGARGATATGCGTATTCCTGTTGCATATCTTAAAACTTTCCAAGGTCCTGCGACAGGTATTGTTGTAGAACGTGAGCGTATGGATAAATTTGGACGCCCTTTCCTAGGAGCAACAGTAAAGCCAAAACTTGGTTTATCAGGAAAGAACTACGGAAGAGTAGTATATGAAGGTCTAAGAGGTGGTCTTGACTTCCTAAAAGATGATGAGAATATTAACTCTCAACCTTTTATGCGTTGGAAGGAAAGATTCCTTTACTCGATGGAAGGTGTCAATCGTTCTATAGCAGCAACTGGTGAAATCAAAGGTCACTACATGAATGTGACTGCAGCAACTATGGAAGACATGTATGAAAGAGCTGAATTTGCTAAGCAACTCGGCACAGTAATTATCATGATCGACTTAGTAATAGGTTATACAGCTATTCAAACTATGGCTATATGGGCTCGTAAGAACGATATGATTCTACATTTACACCGTGCTGGAAACTCAACATACTCTCGCCAGAAAAGTCATGGTATGAACTTCCGTGTAATTTGCAAATGGATGCGTATGGCAGGTGTTGACCATATACATGCTGGTACAGTTGTAGGTAAATTAGAAGGTGACCCTTTAATGATCAGAGGTTTTTATAACACTTTACTTTTACCTTATTTAGATGTTAATCTACCTCAAGGTATTTTCTTTGAGCAAGATTGGGCATCTTTACGTAAAGTAACTCCTGTTGCTTCTGGTGGCATACACTGTGGCCAAATGCATCAATTACTGGATTACCTAGGTGAAGATGTTGTACTTCAGTTTGGTGGAGGTACTATTGGACATCCAGATGGTATTCAAGCAGGCGCAACAGCTAACCGCGTTGCTCTAGAAGCTATGGTAATAGCTCGTAATGAAGGGCGTGATTACGTTGCAGAAGGACCACAAATTCTTCGTGATGCAGCTAAAACTTGTGGTCCCCTACAAACAGCTTTAGATCTATGGAAAGATATTACATTTAACTATACTTCTACAGATACTGCTGACTTCGTAGAAACTCCAACAGCAAACGTATAA
CNU066817_PterocladiellaSp7_BaiTien_VN                   GCATCTGCTGCCGTTGCGGGTGAATCATCAACAGCTACTTGGACTGTAGTTTGGACAGATTTGCTAACAGCTTGTGATTTATATAGAGCTAAAGCTTATAAGGTAGATGCTGTACCAAACACTTCTGATCAATATTTTGCATATATATCATATGATATAGATTTATTTGAAGAAGGTTCAATTGCGAACTTAACAGCTTCTATTATTGGTAATGTGTTTGGATTTAAGGCTGTAAAAGCTTTACGTCTAGAAGATATGCGTATTCCTGTTGCATATCTTAAAACTTTCCAAGGTCCTGCTACAGGCATTGTCGTGGAACGTGAGCGTATGGATAAATTTGGACGCCCTTTCCTAGGAGCAACAGTAAAACCAAAACTTGGTTTATCAGGAAAGAACTACGGAAGAGTAGTATACGAAGGTCTAAGAGGTGGTCTTGACTTCCTTAAAGATGATGAGAATATTAACTCTCAACCTTTTATGCGCTGGAAAGAAAGATTCCTTTACTCAATGGAAGGTGTAAATCGATCTATAGCATCAACTGGTGAAATCAAAGGTCACTACATGAATGTGACTGCAGCAACTATGGAAGACATGTATGAAAGAGCTGAGTTTGCTAAGCAGCTCGGTACAGTAATTATCATGATCGACTTAGTAATAGGTTATACAGCTATTCAAACTATGGCTATATGGGCTCGTAAGAACGATATGATTCTACATTTACACCGTGCTGGAAACTCAACATACTCTCGTCAGAAGAGTCATGGTATGAACTTCCGTGTAATTTGCAAATGGATGCGTATGGCTGGTGTTGACCATATACATGCTGGTACAGTTGTAGGTAAATTAGAAGGTGACCCTTTAATGATTAGAGGTTTTTATAACACTTTACTTTTACCTTATTTAGATGTTAATCTACCTCAAGGTATTTTCTTTGAGCAGGATTGGGCATCTTTACGTAAAGTAACTCCTGTTGCTTCTGGTGGTATACACTGTGGCCAAATGCATCAATTGCTAGATTATCTTGGTGAAGATGTTGTACTTCAATTTGGTGGAGGTACTATTGGACATCCGGATGGTATTCAAGCAGGCGCAACAGCTAACCGCGTTGCTCTAGAAGCTATAGTAATAGCTCGTAATGAAGGGCGTGATTACGTTGCAGAAGGACCACAAATTCTTCGTGATGCAGCTAAAACTTGTGGTCCCCTACAAACAGCTTTAGATCTATGGAAAGATATTACATTTAACTATACTTCTACAGATACTGCTGACTTCGTAGAAACTCCAACAGCAAACGTATAA
CNU080123_PterocladiellaSp8_Vietnam                      GCATCTGCTGCCGTTGCCGGTGAATCATCAACAGCTACTTGGACTGTAGTTTGGACGGATTTGCTAACAGCTTGTGATTTATATAGAGCTAAAGCTTATAAAGTAGATGCTGTACCAAACACTTCTGATCAATATTTTGCATATATAGCATACGATATAGACTTATTTGAAGAAGGTTCAATTGCGAACTTAACAGCTTCTATTATTGGTAATGTATTTGGATTTAAGGCTGTAAAAGCTTTACGTTTAGAAGATATGCGTATTCCCGTTGCATATCTTAAAACTTTCCAAGGTCCTGCTACAGGTATTGTTGTGGAACGTGAGCGTATGGATAAATTTGGACGCCCTTTCCTAGGAGCAACAGTAAAACCAAAACTTGGTTTATCAGGAAAAAACTATGGAAGAGTAGTATATGAAGGTCTAAAAGGTGGTCTTGACTTCCTGAAAGATGATGAGAATATTAACTCTCAACCTTTTATGCGCTGGAAGGAAAGATTTCTTTACTCAATGGAAGGTGTAAATCGCTCTATAGCATCAACTGGTGAAATCAAGGGTCACTACATGAATGTGACTGCTGCAACTAT???????????????????????????????????????????????????????????????????????????????????????????????????????????????????????????????????????????????????????????????????????????????????????????????????????????????????????????????????????????????????????????????????????????????????????????????????????????????????????????????????????????????????????????????????????????????????????????????????????????????????????????????????????????????????????????????????????????????????????????????????????????????????????????????????????????????????????????????????????????????????????????????????????????????????????????????????????????????????????????????????????????????????????????????????????????????????????????????????????????
CNU028647_P1155_PterocladiellaSp10_Seogeochado           GCATCCGCTGCAGTTGCAGGTGAATCATCGACAGCTACTTGGACTGTAGTTTGGACAGATTTGCTAACAGCTTGTGACTTATATAGGGCTAAAGCTTATAAAGTAGATGATGTACCCAATACTAATGATCAATATTTTGCATATATAGCATATGACATAGACTTATTTGAAGAGGGTTCAATTGCTAATTTAACAGCTTCTATTATTGGTAACGTATTTGGATTTAAAGCTGTAAAAGCTTTAAGATTAGAAGATATGCGTATACCTGTTGCTTACCTTAAAACTTTCCAAGGTCCTGCTACAGGTATCGTAGTAGAACGTGAGCGTATGGACAAATTTGGACGTCCGTTCTTAGGAGCAACAGTAAAACCAAAACTTGGTCTGTCAGGTAAAAACTATGGAAGAGTAGTATATGAAGGACTAAAAGGTGGTCTTGACTTCCTGAAAGATGATGAGAATATCAACTCTCAACCTTTTATGCGTTGGAAAGAAAGATTTCTTTACTCTATGGAAGGTGTAAATCGTTCTATAGCATCATCAGGTGAAATCAAAGGTCACTATATGAATGTGACCGCAGCGACTATGGAAGACATGTATGAAAGAGCTGAATTTGCTAAGCAACTTGGCACAGTCATTGTCATGATTGACTTAGTAATAGGCTATACAGCTATTCAAACTATGGCTATATGGGCTCGTAGGAATGATATGATTCTGCACTTACATCGTGCTGGTAACTCAACATATTCTCGCCAAAAAAGTCATGGTATGAACTTCCGTGTAATTTGTAAGTGGATGCGTATGGCAGGTGTTGATCATATACACGCTGGTACAGTAGTAGGTAAATTAGAAGGCGATCCTTTAATGATTAAAGGCTTTTATAATACCCTACTTTTAACTCACTTAGATACTAATCTACCTCAAGGTATTTTCTTTGAGCAGGACTGGGCATCTTTACGTAAAGTAACACCTGTTGCTTCTGGTGGTATACACTGTGGTCAAATGCATCAATTATTAGATTATCTAGGTGAAGATGTTGTACTTCAGTTTGGTGGGGGTACCATTGGTCATCCAGATGGTATTCAAGCAGGTGCAACAGCTAACCGTGTTGCTCTAGAAGCTATGGTCATAGCTCGTAATGAAGGACGTGATTACGTTGCAGAAGGACCACAAATTCTTCGCGATGCGGCTAAAACTTGTGGACCTCTACAAACAGCTTTAGATCTATGGAAAGACATATCATTTAATTATACTTCTACAGATACTGCTGACTTCGTAGAAACTCCAACAGCAAACGTATAA
CNU080567_PterocladiellaSp13_NamOVietnam                 GCATCTGCTGCCGTCGCAGGTGAATCATCAACAGCTACTTGGACTGTAGTTTGGACAGATTTGCTAACAGCTTGTGATTTATATAGAGCTAAAGCTTATAAAGTAGATGCTGTACCAAACACTTCTGATCAATACTTTGCATATATAGCGTATGATATAGACTTATTTGAAGAAGGTTCAATTGCGAACCTAACAGCTTCTATTATTGGTAATGTATTTGGATTTAAAGCTGTAAAAGCTTTACGTCTAGAAGATATGCGTATTCCTGTTGCATATCTTAAAACTTTCCAAGGTCCTGCTACAGGTATTGTTGTAGAACGCGAGCGTATGGATAAATTTGGACGTCCTTTCCTAGGAGCAACAGTAAAACCAAAACTTGGTTTATCAGGAAAGAACTATGGAAGAGTAGTATTTGAAGGTCTAAGAGGTGGTCTTGACTTCCTGAAAGACGATGAGAATATTAACTCTCAACCTTTTATGCGCTGGAAGGAAAGATTCCTTTACTCAATGGAAGGTGTGAATCGCTCTATAGCAGCAACTGGTGAAATCAAGGGTCACTACATGAATGTGACTGCAGCAACTATGGAAGACATGTATGAAAGAGCTGAATTTGCTAAGCAACTCGGCACAGTAATTATCATGATCGACTTAGTAATAGGTTATACAGCTATTCAAACTATGGCTATATGGGCTCGTAAGAACGATATGATTCTGCATTTACACCGTGCTGGAAACTCAACATACTCTCGCCAGAAAAGTCATGGTATGAACTTCCGTGTAATTTGCAAATGGATGCGTATGGCAGGTGTTGACCACATACATGCTGGTACAGTTGTAGGTAAATTAGAAGGTGACCCTTTAATGATTAGAGGTTTTTATAACACCTTACTTTTACCTTATTTAGATGTTAATCTACCTCAAGGTATTTTCTTTGAGCAGGATTGGGCATCTTTACGTAAAGTAACTCCTGTTGCTTCTGGTGGTATACACTGTGGCCAAATGCATCAATTGCTAGATTACCTAGGTGAAGATGTTGTACTTCAGTTTGGTGGAGGTACTATTGGACATCCGGATGGTATTCAAGCAGGCGCAACAGCTAACCGCGTTGCTCTAGAGGCTATGGTAATAGCTCGTAATGAAGGGCGTGATTACGTTGCAGAAGGACCACAAATTCTTCGTGATGCAGCTAAAACTTGTGGTCCCCTACAAACAGCTTTAGATCTATGGAAAGATATTACATTTAACTATACTTCTACAGATACTGCTGACTTCGTAGAAACTCCAACAGCAAACGTATAA
UC2006339_PterocladiellaSp14_USA                         GCATCAGCTGCTGTTGCAGGTGAGTCATCAACAGCTACTTGGACTGTAGTTTGGACTGATTTACTAACAGCTTGTGATCTATACAGAGCTAAAGCTTATAAAGTAGATGCTGTACCTAATACTTCTGATCAATACTTTGCATACATCTCATATGATATAGATTTATTCGAAGAAGGTTCAATTGCTAATTTAACAGCTTCTATAATCGGTAACGTATTTGGATTCAAAGCTGTGAAAGCACTACGTTTAGAAGATATGCGTATACCTGTTGCCTACCTTAAAACTTTCCAAGGTCCTGCTACAGGTATTGTTGTAGAACGTGAACGTATGGATAAATTTGGACGCCCATTCTTGGGTGCTACAGTAAAACCAAAGTTAGGTCTATCAGGAAAAAACTATGGAAGAGTAGTTTATGAAGGATTGAGAGGTGGTCTTGACTTCTTGAAAGATGATGAGAATATTAACTCTCAACCTTTTATGCGCTGGAAAGAAAGATTTCTGTATTCAATGGAAGCTGTAAACCGTTCTATTGCATCAACAGGCGAAATTAAAGGTCACTATATGAATGTGACAGCAGCAACTATGGAAGACATGTATGAGAGAGCTGAATTTGCTAAACAACTTGGTAGTGTAATTATCATGATTGATTTAGTAATAGGTTATACAGCTATCCAAACCATGGCTATTTGGGCTCGTAAGAATGATATGATTCTACACTTACACCGTGCAGGTAACTCAACATACTCTCGCCAAAAAAACCATGGTATGAACTTCCGAGTGATCTGCAAATGGATGCGTATGGCAGGTGTAGATCATATACATGCTGGTACTGTAGTAGGTAAACTAGAAGGTGACCCTTTAATGATTAAAGGTTTCTATAATACTTTACTTTTACCTCACTTAGATCTTAATCTACCTCAAGGTATTTTCTTTGAGCAAGATTGGGCATCTTTACGTAAAGTAACTCCTGTTGCTTCTGGCGGTATACATTGTGGACAAATGCACCAGTTATTAGATTATTTAGGTGAAGATGTTGTACTTCAATTTGGTGGAGGTACTATTGGACACCCGGATGGTATTCAAGCAGGTGCAACAGCAAATCGTGTTGCTCTAGAGGCTATAGTAATAGCCCGCAATGAAGGACGTGATTATGTTGCAGAAGGACCACAAATTCTTCGCGATGCAGCAAAAACTTGTGGCCCTCTACAAACAGCTTTAGATCTATGGAAAGATATTACATTTAACTATACTTCTACAGATACAGCTGACTTCGTAGAAACTCCAACAGCAAACGTATAA
GW15_PterocladiellaSp15_Oman                             GCATCAGCCGCAGTTGCAGGTGAATCATCAACAGCTACTTGGACTGTTGTTTGGACAGATTTGCTTACAGCTTGTGATTTATATAGAGCTAAAGCTTATAAAGTAGATGCTGTGCCGAATACTTCTGATCAATATTTTGCATATATAGCATATGATATAGACTTATTTGAAGAAGGTTCCATTGCTAATTTAACAGCTTCTATTATCGGTAATGTATTTGGATTCAAAGCTGTAAAAGCTTTGCGTCTAGAAGATATGCGTATTCCTGTTGCATATCTTAAAACTTTCCAAGGTCCTGCTACAGGTATTGTTGTGGAACGTGAGCGTATGGACAAATTTGGACGCCCTTTCCTAGGAGCAACAGTAAAACCAAAACTTGGTTTATCAGGTAAGAATTATGGAAGAGTAGTATATGAAGGTCTAAGAGGTGGTCTTGACTTCCTGAAAGATGATGAGAATATTAACTCTCAACCGTTTATGCGTTGGAAAGAAAGATTCCTTTACTCAATGGAAGGTGTCAATCGTTCTATAGCTTCAACAGGTGAAATTAAAGGTCACTATATGAATGTGACTGCAGCAACCATGGAAGACATGTATGAAAGAGCTGAATTTGCTAAGCAGCTAGGTACAGTAATTGTCATGATTGACTTAGTAATAGGTTATACAGCTATTCAAACTATGGCTATATGGGCTCGTAAAAACGATATGATTTTACACCTACACCGTGCTGGAAACTCAACATACTCTCGCCAAAAAAGTCATGGTATGAACTTCCGTGTAATTTGTAAATGGATGCGTATGGCAGGGGTTGACCATATACATGCTGGTACAGTAGTAGGTAAACTAGAAGGGGATCCTTTAATGATAAGAGGTTTTTATAATACCCTACTTCTACCTTACCTAGATGTCAATCTACCTCAAGGTATTTTCTTTGAACAGGATTGGGCATCTTTACGTAAAGTAACTCCTGTTGCTTCAGGTGGTATACATTGTGGTCAAATGCACCAGTTATTAGATTACTTAGGTGAAGATGTTGTACTCCAGTTTGGTGGAGGTACTATTGGACATCCTGATGGTATTCAAGCAGGCGCGACAGCTAATCGTGTTGCTCTAGAAGCTATGGTAATAGCTCGTAATGAAGGACGCGACTACGTTGCAGAAGGACCACAAATTCTACGTGATGCAGCCAAAACTTGTGGCCCTCTACAAACAGCTTTAGATCTATGGAAAGATATTACATTTAATTATACTTCTACAGATACAGCTGACTTCGTAGAAACTCCAACAGCAAACGTATAA
AY352422_PterocladiellaSp16_NWS1AUS                      GCATCAGCTGCCGTTGCAGGTGAATCATCAACAGCTACTTGGACTGTAGTTTGGACAGACTTATTAACAGCTTGCGATTTATACAGAGCTAAAGCTTATAAGGTAGATGCTGTACCAAATACTTCAGATCAATATTTTGCATATATCGCATACGATATAGACTTATTTGAAGAGGGCTCAATTGCCAATTTAACAGCTTCTATCATTGGTAACGTATTTGGATTCAAAGCTGTAAAAGCTTTACGCTTAGAAGATATGCGTATTCCTGTTGCATACCTTAAAACTTTCCAAGGTCCTGCTACAGGTATTGTTGTAGAACGTGAACGTATGGATAAGTTTGGACGTCCGTTCCTAGGAGCAACAGTAAAACCGAAACTAGGTCTATCAGGAAAGAACTATGGAAGAGTAGTATATGAAGGACTAAGAGGCGGTCTTGACTTCTTAAAAGATGATGAGAATATTAACTCTCAACCTTTCATGCGTTGGAAAGAAAGATTTCTTTATTCTATGGAAGGCGTAAATCGTGCGACAGCATCAACAGGTGAAATTAAAGGTCACTACATGAATGTGACTGCAGCAACTATGGAAGACATGTATGAAAGAGCTGAATTTGCTAAGCAACTTGGCACAATCATTGTCATGATAGATTTAGTAATAGGTTATACAGCTATTCAAACAATGGCTATATGGGCTCGTAAGAATGATATGATTCTACACTTACACCGTGCTGGTAACTCAACATACTCTCGTCAGAAAAGCCACGGTATGAACTTCCGCGTAATTTGTAAATGGATGCGTATGGCAGGTGTAGATCATATACATGCAGGTACAGTAGTTGGTAAACTGGAAGGCGATCCTCTAATGATTAAAGGCTTCTATAATACTTTACTTCTAACTCACTTAGATGTTAATCTAACTCAAGGTATTTTCTTTGAACAAGATTGGGCATCTTTACGTAAAGTAACTCCTGTTGCTTCTGGTGGTATACACTGTGGTCAAATGCACCAATTGCTAGACTATTTAGGTGAAGATGTTGTACTTCAGTTTGGTGGAGGTACTATTGGACACCCAGATGGTATTCAAGCAGGTGCAACAGCTAACCGTGTTGCTTTAGAAGCTATAGTAATAGCTCGTAACGAAGGGCGTGATTACGTTGCAGAAGGACCACAAATTCTTCGCGATGCGGCTAAAACTTGTGGCCCTCTACAAACAGCTTTAGATCTATGGAAAGATATAACATTTAATTATACTTCTACAGATACAGCTGACTTCGTAGAAACTCCAACAGCAAACGTATAA
	;
End;
